# Supplementary material for: Crystal structure and characterization of magnesium carbonate chloride hepta­hydrate
Source: Acta Crystallogr C Struct Chem. 2020 Jul 8;76(Pt 8):741–5. doi: 10.1107/S2053229620008153 (PMC7404730; doi:10.1107/S2053229620008153)
Supplement: Supplementary file 1 [file c-76-00741-sup1.cif]

##############################################################################
#                                                                            #
# This CIF contains the data in a paper accepted for publication in          #
# Acta Crystallographica Section C. It conforms to the requirements of       #
# Notes for Authors for Acta Crystallographica Section C, and has been       #
# peer reviewed under the auspices of the IUCr Commission on Journals.       #
#                                                                            #
# Full details of the Crystallographic Information File format               #
# are given in the paper "The Crystallographic Information File (CIF):       #
# a New Standard Archive File for Crystallography" by S. R. Hall, F. H.      #
# Allen and I. D. Brown [Acta Cryst. (1991), A47, 655-685].                  #
#                                                                            #
# The current version of the core CIF dictionary is obtainable from          #
# ftp://ftp.iucr.org/pub/cif_core.dic.                                       #
#                                                                            #
# Software is freely available for graphical display of the structure(s)     #
# in this CIF. For information consult the CIF software page                 #
# http://www.iucr.org/resources/cif/software.                                #
#                                                                            #
# This file may be used for bona fide research purposes within the           #
# scientific community so long as proper attribution is given to the journal # 
# article from which it was obtained.                                        #
#                                                                            #
##############################################################################
data_I
_audit_creation_method     'SHELXL-2016/6'
_journal_date_recd_electronic     2020-03-24
_journal_date_accepted     2020-06-19
_journal_name_full     'Acta Crystallographica, Section C'
_journal_year     2020
_journal_volume     76
_journal_issue      8
_journal_page_first     741
_journal_page_last     745
_journal_paper_category     FA
_journal_paper_doi     10.1107/S2053229620008153
_journal_coeditor_code     UK3196
_publ_contact_author_name     'Christine Rincke'
_publ_contact_author_address
;
Institute of Inorganic Chemistry
TU Bergakademie Freiberg
Leipziger Strasse 29
D-09599 Freiberg
Germany
;
_publ_contact_author_email     'christine.rincke@chemie.tu-freiberg.de'
_publ_contact_author_fax     '+49(0)3731/39-4058'
_publ_contact_author_phone     '+49(0)3731/39-2158'
_publ_section_title
;
Crystal structure and characterization of magnesium carbonate chloride
heptahydrate
;
loop_
    _publ_author_name
    _publ_author_footnote
    _publ_author_address
    'Rincke, Christine' .
;
Institute of Inorganic Chemistry
TU Bergakademie Freiberg
Leipziger Strasse 29
D-09599 Freiberg
Germany
;
    'Schmidt, Horst' .
;
Institute of Inorganic Chemistry
TU Bergakademie Freiberg
Leipziger Strasse 29
D-09599 Freiberg
Germany
;
    'Buth, Gernot' .
;
Institute for Photon Science and Synchrotron Radiation (IPS)
Karlsruhe Institute of Technology (KIT)
Hermann-von-Helmholtz-Platz 1
D-76344 Eggenstein-Leopoldshafen
Germany
;
    'Voigt, Wolfgang' .
;
Institute of Inorganic Chemistry
TU Bergakademie Freiberg
Leipziger Stra\&se 29
D-09599 Freiberg
Germany
;
_publ_section_synopsis
;
Only in concentrated solutions does the MgCl~2~ stable salt
MgCO~3~\\cdotMgCl~2~\\cdot7H~2~O exhibit a unique crystal structure of double
chains of MgO octahedra and carbonate units parallel to the (100) plane
interconncted by chloride ions.
;
_chemical_name_systematic
;
Magnesium carbonate chloride heptahydrate
;
_chemical_name_common     ?
_chemical_formula_moiety     'Mg C O3, Mg Cl2, 7 H2 O'
_chemical_formula_sum     'C H14 Cl2 Mg2 O10'
_chemical_formula_iupac     'Mg C O3, Mg Cl2, 7 H2 O'
_chemical_formula_weight     305.64
_chemical_melting_point     ?
_chemical_absolute_configuration     ?
_space_group_crystal_system     monoclinic
_space_group_name_H-M_alt     'C c'
_space_group_name_Hall     'C -2yc'
loop_
    _space_group_symop_operation_xyz
    'x, y, z'
    'x, -y, z+1/2'
    'x+1/2, y+1/2, z'
    'x+1/2, -y+1/2, z+1/2'
_cell_length_a     13.368(5)
_cell_length_b     11.262(5)
_cell_length_c     9.266(4)
_cell_angle_alpha     90
_cell_angle_beta     118.83(3)
_cell_angle_gamma     90
_cell_volume     1222.0(9)
_cell_formula_units_Z     4
_cell_measurement_reflns_used     4192
_cell_measurement_theta_min     2.68
_cell_measurement_theta_max     29.54
_cell_measurement_temperature     150
_exptl_crystal_description     'needle'
_exptl_crystal_colour     'colourless'
_exptl_crystal_size_max     0.125
_exptl_crystal_size_mid     0.065
_exptl_crystal_size_min     0.005
_exptl_crystal_size_rad     0.02
_exptl_crystal_density_diffrn     1.661
_exptl_crystal_density_meas     ?
_exptl_crystal_density_method     ?
_exptl_crystal_F_000     632
_exptl_absorpt_coefficient_mu     0.931
_exptl_absorpt_correction_type     sphere
_exptl_absorpt_process_details
;
(Coppens, 1970)
;
_exptl_absorpt_correction_T_min     ?
_exptl_absorpt_correction_T_max     ?
_diffrn_ambient_temperature     150
_diffrn_source     'synchrotron'
_diffrn_radiation_type     'synchrotron'
_diffrn_radiation_wavelength     0.8000
_diffrn_measurement_device_type     'Stoe IPDS II'
_diffrn_measurement_method     'rotation method'
_diffrn_detector_area_resol_mean     ?
_diffrn_reflns_number     8746
_diffrn_reflns_av_R_equivalents     0.0613
_diffrn_reflns_av_unetI/netI     0.0701
_diffrn_reflns_theta_min     3.260
_diffrn_reflns_theta_max     26.690
_diffrn_reflns_theta_full     26.690
_diffrn_measured_fraction_theta_max     0.980
_diffrn_measured_fraction_theta_full     0.980
_diffrn_reflns_limit_h_min     -14
_diffrn_reflns_limit_h_max     14
_diffrn_reflns_limit_k_min     -12
_diffrn_reflns_limit_k_max     12
_diffrn_reflns_limit_l_min     -10
_diffrn_reflns_limit_l_max     10
_refine_special_details
;
Refined as a 2-component twin
;
_reflns_number_total     6975
_reflns_number_gt     5476
_reflns_threshold_expression     'I > 2\s(I)'
_refine_ls_structure_factor_coef     Fsqd
_refine_ls_matrix_type     full
_refine_ls_R_factor_all     0.0748
_refine_ls_R_factor_gt     0.0529
_refine_ls_wR_factor_gt     0.1360
_refine_ls_wR_factor_ref     0.1605
_refine_ls_goodness_of_fit_ref     1.123
_refine_ls_restrained_S_all     1.121
_refine_ls_number_reflns     4791
_refine_ls_number_parameters     179
_refine_ls_number_restraints     22
_refine_ls_hydrogen_treatment     refxyz
_refine_ls_weighting_scheme     calc
_refine_ls_weighting_details
                      'w=1/[\s^2^(Fo^2^)+(0.0940P)^2^] where P=(Fo^2^+2Fc^2^)/3'
_atom_sites_solution_hydrogens     difmap
_atom_sites_solution_primary     direct
_atom_sites_solution_secondary     ?
_refine_ls_shift/su_max     0.000
_refine_ls_shift/su_mean     0.000
_refine_diff_density_max     0.355
_refine_diff_density_min     -0.427
_refine_ls_extinction_method     none
_refine_ls_extinction_coef     .
_refine_ls_abs_structure_details
;
Flack <i>x</i> determined using 647 quotients [(I+)-(I-)]/[(I+)+(I-)]
(Parsons <i>et al.</i>,  2013)
;
_refine_ls_abs_structure_Flack     0.43(13)
loop_
    _atom_type_symbol
    _atom_type_description
    _atom_type_scat_dispersion_real
    _atom_type_scat_dispersion_imag
    _atom_type_scat_source
    'Mg' 'Mg' 0.0486 0.0363
                         'International Tables Vol C Tables 4.2.6.8 and 6.1.1.4'
    'Cl' 'Cl' 0.1484 0.1585
                         'International Tables Vol C Tables 4.2.6.8 and 6.1.1.4'
    'C' 'C' 0.0033 0.0016
                         'International Tables Vol C Tables 4.2.6.8 and 6.1.1.4'
    'O' 'O' 0.0106 0.0060
                         'International Tables Vol C Tables 4.2.6.8 and 6.1.1.4'
    'H' 'H' 0.0000 0.0000
                         'International Tables Vol C Tables 4.2.6.8 and 6.1.1.4'
_computing_data_collection
;
X-AREA (Stoe & Cie, 2015)
;
_computing_cell_refinement
;
X-AREA (Stoe & Cie, 2015)
;
_computing_data_reduction
;
X-RED (Stoe & Cie, 2015)
;
_computing_structure_solution
;
SHELXS97 (Sheldrick, 2008)
;
_computing_structure_refinement
;
SHELXL2016 (Sheldrick, 2015)
;
_computing_molecular_graphics
;
DIAMOND (Brandenburg, 2017)
;
_computing_publication_material
;
publCIF (Westrip, 2010)
;
loop_
    _atom_site_type_symbol
    _atom_site_label
    _atom_site_fract_x
    _atom_site_fract_y
    _atom_site_fract_z
    _atom_site_U_iso_or_equiv
    _atom_site_adp_type
    _atom_site_calc_flag
    _atom_site_occupancy
    _atom_site_disorder_assembly
    _atom_site_disorder_group
    Mg Mg1 0.4801(4) 0.1376(3) 0.5771(6) 0.0178(9) Uani d 1 . .
    Mg Mg2 0.4708(3) 0.1837(4) 0.9931(5) 0.0182(10) Uani d 1 . .
    Cl Cl1 0.1825(3) 0.9715(3) 0.5763(4) 0.0262(9) Uani d 1 . .
    Cl Cl2 0.2944(3) 0.5078(3) 0.0497(4) 0.0249(8) Uani d 1 . .
    C C1 0.4795(10) 0.0190(12) 0.2714(13) 0.017(3) Uani d 1 . .
    O O1 0.4661(9) 0.2884(9) 1.1718(12) 0.028(2) Uani d 1 . .
    H H1B 0.419(11) 0.341(10) 1.152(18) 0.034 Uiso d 1 . .
    H H1A 0.468(13) 0.250(11) 1.247(14) 0.034 Uiso d 1 . .
    O O2 0.4771(7) 0.0395(8) 1.1333(10) 0.0196(19) Uani d 1 . .
    O O3 0.6440(9) 0.1968(9) 1.1050(12) 0.028(2) Uani d 1 . .
    H H3B 0.680(13) 0.211(16) 1.203(6) 0.034 Uiso d 1 . .
    H H3A 0.688(12) 0.153(13) 1.09(2) 0.034 Uiso d 1 . .
    O O4 0.2896(8) 0.1586(9) 0.8686(11) 0.025(2) Uani d 1 . .
    H H4B 0.264(12) 0.148(13) 0.932(14) 0.029 Uiso d 1 . .
    H H4A 0.255(12) 0.112(11) 0.792(12) 0.029 Uiso d 1 . .
    O O5 0.4634(9) 0.3447(9) 0.8750(12) 0.029(2) Uani d 1 . .
    H H5A 0.433(12) 0.371(12) 0.781(7) 0.034 Uiso d 1 . .
    H H5B 0.509(12) 0.395(10) 0.933(13) 0.034 Uiso d 1 . .
    O O6 0.4774(8) 0.0931(8) 0.8055(12) 0.0184(19) Uani d 1 . .
    O O7 0.4802(9) 0.3153(9) 0.5418(13) 0.028(2) Uani d 1 . .
    H H7A 0.427(8) 0.361(9) 0.52(2) 0.034 Uiso d 1 . .
    H H7B 0.536(7) 0.358(10) 0.57(2) 0.034 Uiso d 1 . .
    O O8 0.6599(8) 0.1449(9) 0.7010(12) 0.025(2) Uani d 1 . .
    H H8B 0.694(12) 0.111(12) 0.790(8) 0.029 Uiso d 1 . .
    H H8A 0.686(11) 0.116(12) 0.645(12) 0.029 Uiso d 1 . .
    O O9 0.4820(8) 0.1034(8) 0.3651(11) 0.022(2) Uani d 1 . .
    O O10 0.3036(8) 0.1571(9) 0.4583(11) 0.024(2) Uani d 1 . .
    H H10B 0.278(11) 0.150(13) 0.359(5) 0.029 Uiso d 1 . .
    H H10A 0.262(10) 0.117(12) 0.481(14) 0.029 Uiso d 1 . .
loop_
    _atom_site_aniso_label
    _atom_site_aniso_U_11
    _atom_site_aniso_U_22
    _atom_site_aniso_U_33
    _atom_site_aniso_U_12
    _atom_site_aniso_U_13
    _atom_site_aniso_U_23
    Mg1 0.023(2) 0.017(2) 0.0156(18) -0.0018(19) 0.0114(15) -0.004(2)
    Mg2 0.022(2) 0.019(2) 0.0152(18) 0.0026(17) 0.0102(16) 0.0000(17)
    Cl1 0.0248(16) 0.0273(19) 0.0302(17) -0.0052(14) 0.0162(14) -0.0031(15)
    Cl2 0.0242(15) 0.0255(16) 0.0257(15) 0.0023(14) 0.0126(12) 0.0018(14)
    C1 0.021(6) 0.023(8) 0.010(7) 0.001(5) 0.008(6) -0.009(6)
    O1 0.048(6) 0.021(5) 0.024(5) 0.008(4) 0.023(5) 0.009(4)
    O2 0.027(5) 0.017(5) 0.017(4) 0.005(4) 0.013(4) -0.003(4)
    O3 0.030(6) 0.032(6) 0.023(5) 0.005(4) 0.013(5) -0.001(4)
    O4 0.028(5) 0.030(5) 0.017(5) -0.002(4) 0.012(4) 0.001(4)
    O5 0.040(6) 0.023(5) 0.020(5) -0.006(4) 0.013(4) -0.001(4)
    O6 0.025(5) 0.016(5) 0.017(4) 0.000(4) 0.012(4) 0.002(4)
    O7 0.030(5) 0.022(5) 0.038(7) 0.006(4) 0.021(5) 0.004(4)
    O8 0.024(5) 0.029(5) 0.020(5) 0.003(4) 0.010(4) -0.003(4)
    O9 0.034(6) 0.018(5) 0.020(5) 0.002(4) 0.018(4) 0.005(4)
    O10 0.025(5) 0.029(6) 0.019(5) 0.001(4) 0.012(4) 0.002(4)
_geom_special_details
;
 All esds (except the esd in the dihedral angle between two l.s. planes)
 are estimated using the full covariance matrix.  The cell esds are taken
 into account individually in the estimation of esds in distances, angles
 and torsion angles; correlations between esds in cell parameters are only
 used when they are defined by crystal symmetry.  An approximate (isotropic)
 treatment of cell esds is used for estimating esds involving l.s. planes.
;
loop_
    _geom_bond_atom_site_label_1
    _geom_bond_atom_site_label_2
    _geom_bond_site_symmetry_2
    _geom_bond_distance
    Mg1 O9 . 2.014(10)
    Mg1 O7 . 2.028(11)
    Mg1 O2 2_554 2.066(9)
    Mg1 O10 . 2.079(11)
    Mg1 O8 . 2.107(11)
    Mg1 O6 . 2.192(10)
    Mg2 O3 . 2.036(11)
    Mg2 O6 . 2.054(11)
    Mg2 O2 . 2.055(10)
    Mg2 O1 . 2.058(11)
    Mg2 O5 . 2.095(11)
    Mg2 O4 . 2.140(11)
    C1 O9 . 1.277(15)
    C1 O2 1_554 1.285(15)
    C1 O6 2_554 1.305(17)
loop_
    _geom_angle_atom_site_label_1
    _geom_angle_atom_site_label_2
    _geom_angle_atom_site_label_3
    _geom_angle_site_symmetry_1
    _geom_angle_site_symmetry_3
    _geom_angle
    _geom_angle_publ_flag
    O9 Mg1 O7 . . 91.7(4) ?
    O9 Mg1 O2 . 2_554 94.2(4) ?
    O7 Mg1 O2 . 2_554 174.1(5) ?
    O9 Mg1 O10 . . 92.8(4) ?
    O7 Mg1 O10 . . 84.2(4) ?
    O2 Mg1 O10 2_554 . 94.6(4) ?
    O9 Mg1 O8 . . 89.5(4) ?
    O7 Mg1 O8 . . 87.7(4) ?
    O2 Mg1 O8 2_554 . 93.2(4) ?
    O10 Mg1 O8 . . 171.6(4) ?
    O9 Mg1 O6 . . 155.8(4) ?
    O7 Mg1 O6 . . 112.5(4) ?
    O2 Mg1 O6 2_554 . 61.6(4) ?
    O10 Mg1 O6 . . 89.6(4) ?
    O8 Mg1 O6 . . 91.6(4) ?
    O9 Mg1 C1 . 2 124.7(4) ?
    O7 Mg1 C1 . 2 143.6(5) ?
    O2 Mg1 C1 2_554 2 30.5(4) ?
    O10 Mg1 C1 . 2 93.4(4) ?
    O8 Mg1 C1 . 2 92.0(4) ?
    O6 Mg1 C1 . 2 31.1(4) ?
    O9 Mg1 Mg2 . 2_554 67.8(3) ?
    O7 Mg1 Mg2 . 2_554 159.4(3) ?
    O2 Mg1 Mg2 2_554 2_554 26.4(2) ?
    O10 Mg1 Mg2 . 2_554 94.5(3) ?
    O8 Mg1 Mg2 . 2_554 93.9(3) ?
    O6 Mg1 Mg2 . 2_554 88.0(3) ?
    C1 Mg1 Mg2 2 2_554 56.9(3) ?
    O3 Mg2 O6 . . 87.9(4) ?
    O3 Mg2 O2 . . 92.6(4) ?
    O6 Mg2 O2 . . 97.9(4) ?
    O3 Mg2 O1 . . 91.0(5) ?
    O6 Mg2 O1 . . 174.8(5) ?
    O2 Mg2 O1 . . 87.3(4) ?
    O3 Mg2 O5 . . 87.6(4) ?
    O6 Mg2 O5 . . 89.9(4) ?
    O2 Mg2 O5 . . 172.2(4) ?
    O1 Mg2 O5 . . 85.0(4) ?
    O3 Mg2 O4 . . 176.1(5) ?
    O6 Mg2 O4 . . 88.7(4) ?
    O2 Mg2 O4 . . 85.8(4) ?
    O1 Mg2 O4 . . 92.5(5) ?
    O5 Mg2 O4 . . 94.4(4) ?
    O3 Mg2 Mg1 . 2 92.8(3) ?
    O6 Mg2 Mg1 . 2 71.4(3) ?
    O2 Mg2 Mg1 . 2 26.5(3) ?
    O1 Mg2 Mg1 . 2 113.8(3) ?
    O5 Mg2 Mg1 . 2 161.2(3) ?
    O4 Mg2 Mg1 . 2 84.2(3) ?
    O9 C1 O2 . 1_554 121.5(12) ?
    O9 C1 O6 . 2_554 123.5(10) ?
    O2 C1 O6 1_554 2_554 115.0(10) ?
    O9 C1 Mg1 . 2_554 175.9(10) ?
    O2 C1 Mg1 1_554 2_554 54.7(6) ?
    O6 C1 Mg1 2_554 2_554 60.3(6) ?
    C1 O2 Mg2 1_556 . 138.1(8) ?
    C1 O2 Mg1 1_556 2 94.7(8) ?
    Mg2 O2 Mg1 . 2 127.1(4) ?
    C1 O6 Mg2 2 . 134.5(8) ?
    C1 O6 Mg1 2 . 88.5(7) ?
    Mg2 O6 Mg1 . . 137.0(5) ?
    C1 O9 Mg1 . . 142.8(8) ?
loop_
    _geom_hbond_atom_site_label_D
    _geom_hbond_atom_site_label_H
    _geom_hbond_atom_site_label_A
    _geom_hbond_site_symmetry_A
    _geom_hbond_distance_DH
    _geom_hbond_distance_HA
    _geom_hbond_distance_DA
    _geom_hbond_angle_DHA
    O1 H1A O9 1_556 0.82(3) 1.94(6) 2.688(14) 153(13)
    O1 H1B Cl2 1_556 0.82(3) 2.38(4) 3.186(11) 167(12)
    O3 H3A Cl2 3_546 0.82(3) 2.32(3) 3.135(11) 174(17)
    O3 H3B O4 4 0.82(3) 2.10(11) 2.796(13) 143(17)
    O4 H4A Cl1 1_545 0.82(3) 2.36(3) 3.176(10) 171(14)
    O4 H4B Cl1 2_565 0.82(3) 2.49(7) 3.251(10) 155(13)
    O5 H5A Cl2 2_565 0.82(3) 2.45(7) 3.222(11) 157(16)
    O5 H5B Cl1 4_565 0.81(3) 2.54(6) 3.327(11) 164(17)
    O7 H7A Cl2 2_565 0.82(3) 2.42(6) 3.212(11) 163(16)
    O7 H7B Cl1 3_545 0.82(3) 2.30(4) 3.111(11) 169(16)
    O8 H8A Cl2 4 0.82(3) 2.46(5) 3.254(10) 163(11)
    O8 H8B Cl2 3_546 0.82(3) 2.41(3) 3.233(10) 178(11)
    O10 H10A Cl1 1_545 0.82(3) 2.34(5) 3.146(10) 166(15)
    O10 H10B Cl1 2_564 0.82(3) 2.67(7) 3.424(10) 154(12)
_shelx_space_group_comment
;
The symmetry employed for this shelxl refinement is uniquely defined
by the following loop, which should always be used as a source of
symmetry information in preference to the above space-group names.
They are only intended as comments.
;
_shelx_estimated_absorpt_T_min     ?
_shelx_estimated_absorpt_T_max     ?
_shelx_hkl_file
;
 -13  -7   2  193.01   21.13   1
 -12  -4   5  178.41   21.49   1
 -12   0   7   18.76   26.53   1
 -12   6   8    6.40   18.76   1
  -7  -7  -1  607.15   27.68   1
  -5   7   5  187.59   46.15   1
  -1  -5  -6  427.02   34.47   1
   5   3  -7   96.57   23.80   1
   5   9  -8   12.94   14.18   1
   5   9  -7  435.20   21.85   1
 -12  -2   6  142.95   28.70   1
 -11  -7   1  221.04   29.90   1
  -6   2   5  346.61   34.99   1
  -4  10   4  711.79   24.65   1
  -2  12   2   87.54   21.95   1
   0  10   1   68.09   24.91   1
   2  10  -1 1328.28   27.50   1
   2  12  -2   34.48   24.16   1
   3  -1  -9    9.21   36.55   1
   4  10  -4  811.77   26.90   1
   5   5  -5  186.62   32.02   1
   5   7  -5  201.08   27.39   1
   5   9  -6  138.90   17.97   1
 -15  -1   7  114.97   26.29   1
 -14  -4   5  387.04   30.64   1
 -11  -3   5  217.75   33.12   1
 -10  -6   2  679.22   22.77   1
  -8  -6   1  137.31   23.77   1
  -6  -4   2  672.07   29.01   1
  -4  -6  -7    9.07   23.14   1
   4   0  -8  480.47   28.55   1
   4   0  -7    1.18   30.18   1
   4  12  -5   58.25   27.56   1
   5   9  -5  199.49   27.43   1
 -11  -1   6 1157.26   26.96   1
  -9  -7  -1   56.92   29.94   1
  -9   1   6  -18.77   30.22   1
  -7  -7  -5   55.50   21.12   1
  -5  -3   2 2314.80   45.35   1
  -1  13   1    7.59   22.16   1
   1  13  -1    4.52   17.72   1
   3   3  -2 1659.81   36.32   1
   4   2  -4  425.70   29.02   1
   4   4  -3 2416.84   42.64   1
   6   6  -9   51.16   22.84   1
   6   6  -8   30.16   24.49   1
 -14  -2   6  910.32   30.65   1
 -13   5   8   71.12   17.74   1
 -10  -2   5 1119.66   32.87   1
  -9  -3   4  606.53   35.86   1
  -7  -7  -3   41.39   25.11   1
  -6  -6  -1 1707.01   34.04   1
  -4  -2   2    4.26   53.61   1
  -3  -5  -2  733.12   37.20   1
   3  11  -2  162.95   25.23   1
   4   0  -9  -12.75   33.06   1
   4   0  -6  374.78   31.25   1
   5   7  -4  186.65   30.21   1
   6   4  -8  521.65   24.47   1
   6   8  -7  491.90   18.98   1
 -16  -2   6   -8.97   29.94   1
 -15   3   8   31.75   22.34   1
 -14   4   8  109.66   21.17   1
 -12  -4   4   25.16   31.69   1
 -11  -7  -1  142.42   31.08   1
 -10  -6   1 1082.22   31.13   1
  -9  -7  -2  449.90   28.43   1
  -7  -5   1  945.92   36.26   1
  -7   1   5  245.90   42.72   1
  -5   1   4  903.42   40.27   1
  -4  -6  -6   94.26   27.55   1
  -4  -6  -4   86.41   33.20   1
  -1  11   2 1268.77   25.22   1
   0  -4  -5  144.15   43.86   1
   5  11  -5  528.63   29.06   1
   6   4  -9  719.35   25.43   1
   6   4  -7  554.17   26.35   1
   6   6  -6  752.39   30.26   1
   6   8  -6  871.37   27.52   1
 -16   0   7    1.53   25.87   1
 -15  -3   5   74.25   30.93   1
 -14  -4   4  608.47   33.76   1
 -13   1   7    2.27   27.79   1
 -11   3   7  114.29   29.56   1
  -9  -7  -3  132.66   19.37   1
  -8  -2   4 3485.66   40.81   1
  -8   0   5    2.75   35.04   1
  -4   0   3   -4.42   55.61   1
   0  12   1 1819.71   25.23   1
   1   7   1  318.30   34.61   1
   5   1  -8  780.37   26.37   1
   5   1  -7 1942.24   33.47   1
 -13  -1   6  232.27   29.79   1
 -12  -6   1  150.25   24.24   1
 -12   2   7  194.54   26.41   1
  -7  -1   4 1620.94   42.44   1
  -6  -6  -2  480.81   29.34   1
  -6  12   5   -0.35   19.44   1
  -5   9   5  157.37   27.95   1
   1   9   1  516.17   29.87   1
   3   5  -1  983.20   42.65   1
   4   6  -2  315.03   37.23   1
   4   8  -2  304.62   32.49   1
   5  11  -4   82.87   28.79   1
   6   4  -6   83.20   30.82   1
   6   8  -5  281.42   32.53   1
   6  10  -6   16.11   19.92   1
 -15  -1   6  116.88   29.63   1
 -12  -2   5  213.81   32.00   1
 -11  -5   2  183.91   34.18   1
 -11  -3   4  801.94   34.01   1
  -8  -6  -1  142.03   30.53   1
  -4  12   4  115.49   20.95   1
  -2  -4  -2  662.07   43.80   1
   0  -4  -7  556.43   40.91   1
   1   5   1  834.63   42.77   1
   4  10  -2  454.38   30.38   1
   7   7  -8  138.75   18.65   1
   7   9  -8   16.01   24.85   1
 -13  -5   2  539.92   34.22   1
 -12   0   6    9.70   30.19   1
 -10   6   7   21.49   24.41   1
  -8  -4   2 2812.73   40.42   1
  -6  -6  -6   -8.89   22.11   1
  -6  -6  -3   26.93   30.10   1
  -6  -4   1  -20.54   41.53   1
  -5  -5  -1  723.51   38.68   1
  -3   9   4  383.01   26.89   1
   0  -4  -6   98.19   39.85   1
   0   2   1  132.83   83.97   1
   2   0  -2  445.46   72.83   1
   3  11  -1  219.95   27.62   1
   4   0  -5    9.95   35.82   1
   5   3  -4 2131.77   44.33   1
   6   2  -9 1222.84   30.79   1
   6   2  -8  831.54   25.55   1
   7   5  -9  502.45   26.45   1
   7   5  -8  504.63   28.89   1
   7   7  -7   66.09   18.84   1
   7   9  -7   -6.31   26.81   1
 -15  -3   4  295.86   34.31   1
 -14  -2   5  313.70   31.56   1
 -14   2   7   57.18   27.44   1
 -13  -3   4   92.01   33.45   1
 -12  -6  -1   -8.40   32.78   1
  -9  -5   1    2.03   26.36   1
  -6  -6  -5  173.14   25.86   1
  -6  -6  -4  142.59   27.76   1
  -1  13   2   86.23   22.11   1
   0  10   2   24.05   34.15   1
   1  11   1  123.85   25.33   1
   4   2  -3 1768.15   54.03   1
   6   4  -5   16.09   37.81   1
   7   5  -7  115.23   26.28   1
   7   7  -6   84.27   29.65   1
 -14   0   6   57.79   29.48   1
 -13  -5   1  276.65   33.41   1
 -11  -5   1  244.26   32.83   1
 -11   1   6 1070.66   30.76   1
  -8  -6  -2  107.25   21.07   1
  -3  -5  -7   64.04   29.07   1
   4   4  -2  622.33   31.81   1
   4  12  -2  837.15   29.82   1
   6   2  -7  283.60   19.80   1
   6  10  -4  444.74   32.06   1
   7   9  -6  138.32   20.72   1
 -13   3   7   35.60   27.84   1
 -10  -2   4  730.46   25.14   1
 -10   2   6  133.14   31.30   1
  -9   3   6  199.68   27.31   1
  -8  -6  -4  100.43   27.48   1
  -8  -6  -3  115.59   29.50   1
  -3  -5  -4  915.52   32.83   1
   5   1 -11  120.67   34.41   1
   7   5  -6  122.80   33.01   1
   8   8  -9   66.33   22.15   1
   8   8  -8  123.46   26.50   1
 -14  -4   2   -1.10   35.89   1
 -12  -4   2  560.33   36.82   1
 -12   4   7   24.80   25.60   1
  -7  -3   2 1443.78   31.71   1
  -5  -3   1 1186.31   47.21   1
  -3  -5  -6  -10.83   34.24   1
  -1  -3  -2  299.75   56.37   1
   4   8  -1  640.34   33.15   1
   5   1  -5 1510.74   38.60   1
   6   2 -11   -9.01   31.65   1
   6   2  -6  542.38   35.02   1
   6  12  -4   33.19   29.23   1
   7   3  -8  403.12   28.53   1
   7   7  -5  326.66   32.92   1
   7   9  -5  383.64   32.41   1
   8   6  -9  162.20   28.58   1
   8   6  -8  438.96   28.27   1
 -15  -3   3   17.16   23.30   1
 -15  -1   5  294.87   22.91   1
 -10   0   5  -11.40   25.10   1
  -5  11   5    3.60   20.68   1
  -4  -4  -1  235.72   44.22   1
  -3  -5  -5  998.84   30.21   1
  -3  11   4  112.11   19.46   1
  -1   7   3  634.26   33.45   1
   0  12   2  518.08   25.15   1
   1  13   1   -2.74   24.01   1
   4  10  -1  267.45   30.82   1
   5   9  -2  237.54   24.79   1
   7   3  -7  116.50   29.74   1
   7  11  -5   -3.22   32.45   1
   8   8  -7  520.10   21.20   1
   8  10  -7   61.32   29.81   1
 -14  -4   1   24.45   33.19   1
 -13  -3   3   19.44   24.39   1
  -9  -1   4 2189.93   40.14   1
  -5  -5  -7    7.27   20.48   1
   2   8   1  418.36   30.92   1
   2  10   1 1068.29   29.37   1
   4   6  -1 1214.22   29.65   1
   5  11  -2  369.99   29.80   1
   6   4  -4  822.69   41.17   1
   8   6  -7  604.82   22.43   1
 -14   4   7  194.25   26.28   1
 -12  -4   1   76.92   36.29   1
 -11  -5  -1  225.13   24.09   1
  -9  -5  -1  232.72   34.35   1
  -9   1   5 2599.96   36.62   1
   7   9  -4  119.95   30.62   1
   8   4  -9   65.05   28.00   1
   8   8  -6  525.90   24.74   1
 -16   0   5   28.99   22.09   1
 -14   0   5  -27.36   33.12   1
 -13   5   7   39.80   24.04   1
 -12   0   5   -2.89   22.44   1
 -12   2   6  166.55   30.30   1
 -11  -5  -2  128.26   22.33   1
 -11   7   7  337.23   25.53   1
  -9  -3   2   57.29   39.62   1
  -7  -5  -2  286.61   31.44   1
  -6  -2   2   58.45   33.62   1
  -6   4   5   48.17   33.72   1
  -4  -2   1  136.66   60.67   1
   1  -3  -5  355.95   59.19   1
   5   5  -2  479.33   42.20   1
   6   2  -5  350.28   41.49   1
   7   3  -6  135.74   35.00   1
   7   7  -4  219.53   34.97   1
   7  11  -4  564.55   33.45   1
   8   4  -8  644.54   22.81   1
   8   6  -6  193.15   33.31   1
   9   7  -9   32.86   25.72   1
   9   9  -8  118.18   28.33   1
 -16   2   6   -9.92   21.49   1
 -14   2   6  728.04   29.71   1
 -11  -3   2 1343.44   36.55   1
  -9  -5  -4  296.13   30.20   1
  -9  -5  -2  100.70   22.95   1
  -8   0   4  108.38   41.31   1
  -7  -5  -3  220.45   33.42   1
  -2  -4  -8  517.35   28.92   1
   1   9   2  138.60   30.12   1
   2   6   1    2.14   29.63   1
   2  12   1  -18.71   27.00   1
   4   0  -4  743.48   42.11   1
   8   8  -5  912.09   34.01   1
   8  10  -5  571.41   33.76   1
   9   7  -8  427.14   20.44   1
 -13  -1   4 1523.88   24.47   1
  -7  -5  -5  480.93   28.71   1
  -7  -5  -4    0.49   28.79   1
  -7  -3   1   56.19   41.38   1
  -7   3   5   81.00   27.71   1
   1   7   2  649.31   38.59   1
   9   5  -9  273.05   29.26   1
   9   7  -7  502.57   31.46   1
 -16   0   4  191.05   34.85   1
 -15   1   5  295.31   32.19   1
 -14   6   7   48.97   22.83   1
  -4  -4  -2  531.64   40.81   1
   5   9  -1  994.15   25.39   1
   6   8  -2  120.19   36.48   1
   6  10  -2  135.23   31.32   1
   7   5  -4  954.52   29.43   1
   8   6  -5  281.69   35.08   1
   9   5  -8   90.13   30.49   1
   9   9  -6  321.11   34.04   1
 -14  -2   2  212.00   36.56   1
 -13  -3   1  -14.30   23.95   1
 -13   1   5  141.28   33.07   1
 -13   3   6  448.91   31.68   1
 -13   7   7   30.95   26.13   1
 -12  -4  -2   -4.31   34.83   1
 -12   8   7   86.99   24.06   1
 -10   4   6  131.01   27.41   1
  -7   1   4 1587.38   44.59   1
   1   3   1 1254.51   68.42   1
   4   2  -2    0.46   43.28   1
   5   7  -1  149.31   36.12   1
   6   0  -9   -1.25   30.68   1
   6  12  -2   12.34   31.95   1
   7   1  -9  522.86   29.75   1
   7   3  -5   84.92   41.27   1
   8   4  -6 1334.33   35.51   1
   9   7  -6  420.52   34.66   1
 -14   0   4  275.52   34.99   1
 -11  -3   1   69.62   34.63   1
 -10  -4  -1  390.02   24.91   1
 -10   0   4 2110.72   36.27   1
  -9   5   6   15.02   24.94   1
  -8  -4  -1  295.53   35.55   1
  -8  -2   2 4964.84   45.38   1
  -3  -1   1  159.82   86.06   1
  -2  -4  -7   27.93   33.37   1
  -2  10   4   28.18   23.66   1
   0  -2  -2  867.69   92.55   1
   6   6  -2 3730.95   41.61   1
   7   1  -8   35.68   25.42   1
   8   8  -4  724.00   37.63   1
   8  10  -4  156.52   24.06   1
   9   5  -7  165.89   34.20   1
  10   8  -8  123.53   29.06   1
 -12   0   4   90.55   34.89   1
 -10  -4  -2  182.22   36.05   1
  -2  -4  -5  644.38   41.12   1
  -2   8   4 1033.01   34.94   1
   1  -3  -8  835.12   47.77   1
   3  11   1  259.14   29.24   1
   5  -1  -8  753.32   33.83   1
   5  13  -1   25.78   19.08   1
   6   0  -7   -4.50   33.27   1
   6   2  -4 1999.58   47.88   1
   8   2  -9  654.11   24.25   1
   9   9  -5  -24.60   37.40   1
  10   6  -9    3.49   28.56   1
 -14  -2   1   36.54   25.59   1
 -14   2   5  331.76   32.13   1
 -13  -3  -1   25.74   24.72   1
 -12   4   6   39.00   28.47   1
 -10  -4  -3  633.62   24.27   1
 -10   2   5 1104.33   34.26   1
  -8  -4  -2  517.24   33.38   1
  -6  -4  -2  573.32   27.04   1
  -6   2   4 1911.86   51.84   1
  -4  -4  -7  -43.61   23.78   1
  -4  10   5  313.06   28.80   1
  -2  -4  -6 1476.99   30.96   1
  -2  12   4    4.29   22.56   1
   3   7   1 1453.26   37.56   1
   5  -1  -9  414.03   36.25   1
   7   1  -7   -8.34   28.98   1
   8   2  -8 1022.88   28.76   1
   8   6  -4   90.49   36.30   1
   9  11  -5   22.84   25.15   1
  10   6  -8  172.97   33.16   1
 -15   1   4   87.55   32.75   1
 -12   2   5  178.18   32.21   1
  -8  -4  -5   36.63   27.85   1
  -8  -4  -3  264.12   33.65   1
  -6  -2   1   53.51   46.13   1
   2  10   2  372.49   28.00   1
   5   3  -2 2039.82   36.22   1
   5   5  -1  734.43   45.07   1
   7   1 -11  236.36   24.76   1
   7   9  -2  600.72   33.98   1
   8   2 -11  267.57   21.85   1
   8   4  -5 1132.16   28.02   1
   9   3  -9  487.14   26.49   1
   9   5  -6   -4.46   25.97   1
   9   7  -5  223.08   24.28   1
 -12  -2   1   78.99   36.52   1
 -11  -3  -1  136.97   35.94   1
  -8  -4  -4  818.70   22.26   1
  -6  -4  -6    5.96   25.74   1
  -4  -4  -4   98.96   33.32   1
  -1  -3  -9  174.46   26.50   1
   1  -3  -6  475.78   54.58   1
   2   4   1  406.20   52.46   1
   6   8  -1  -14.46   35.10   1
   6  10  -1   93.81   21.50   1
   6  12  -1  936.23   31.95   1
   7   3  -4  153.94   44.64   1
   7  11  -2  701.49   22.64   1
   8   2  -7  275.69   22.94   1
   9   3  -8  658.36   30.43   1
  10   6  -7    7.44   23.24   1
  10   8  -6  332.64   24.74   1
 -15   3   5   51.36   21.88   1
 -13  -1   2  721.89   26.42   1
 -13   1   4 1563.71   35.80   1
 -13   5   6  100.82   31.29   1
  -9   3   5  168.97   33.24   1
  -6  -4  -5   73.65   28.65   1
  -5  -3  -1 1636.05   44.88   1
  -4   0   2 2429.46   72.08   1
  -4  12   5    6.23   23.45   1
   1  -3  -7  172.49   53.33   1
   1   5   2   49.65   39.25   1
   2   8   2  453.67   33.57   1
   2  12   2  327.35   25.48   1
   6   0  -6 1936.54   31.87   1
   7   1  -6  110.29   34.68   1
   9   9  -4  254.00   27.91   1
   9  11  -4  -22.35   24.29   1
  10   4  -9  151.71   29.76   1
  11   7  -8  201.48   33.74   1
 -11  -3  -3  -11.07   23.10   1
 -11   1   4  705.97   35.43   1
 -10  -2   1   44.27   25.96   1
  -7  -1   2 1775.58   35.13   1
  -3  -3  -2  902.57   47.82   1
   6   0 -11   -3.16   24.12   1
   6   4  -2  618.74   46.40   1
   9   3  -7   46.09   31.85   1
   9   7  -4  815.22   39.86   1
  10   6  -6  584.41   33.41   1
 -14   0   2   68.05   36.90   1
 -14   6   6   32.54   27.55   1
 -13  -1   1   28.74   36.82   1
 -13   3   5   26.82   21.83   1
 -11  -1   2  733.22   26.77   1
  -9  -1   2   -4.15   41.36   1
  -7  -3  -1  -24.82   38.39   1
  -4   8   5  161.12   54.76   1
   4  10   1  260.77   29.77   1
   5   1  -3 1535.01   55.95   1
   8   2  -6 3235.37   37.87   1
   8   4  -4 3486.76   43.52   1
  11   7  -7  765.42   34.43   1
 -14   2   4  512.41   26.05   1
 -12   6   6   92.02   27.04   1
  -9   7   6  434.29   30.75   1
  -8   8   6  311.04   31.83   1
   4   0  -3   24.82   61.35   1
   4   8   1  373.60   34.71   1
   6   6  -1 3539.68   40.87   1
  10   4  -7 1365.29   35.20   1
 -15   1   2  234.47   34.40   1
 -15   3   4  355.00   32.73   1
 -14   4   5  370.50   30.94   1
 -12  -2  -2    6.10   25.75   1
  -8   2   4 3535.32   41.37   1
  -2   0   1  -78.58  113.51   1
  -1  11   4  400.04   25.27   1
   6   2  -3 1059.92   33.58   1
   7   9  -1  106.06   34.81   1
   7  11  -1  232.41   32.67   1
   8  10  -2  575.15   24.64   1
   9   3  -6  218.37   25.22   1
  10  10  -4  326.81   36.29   1
  11   5  -8 1271.27   34.29   1
 -15   5   5   25.02   29.88   1
 -14   0   1   16.84   26.46   1
 -13  -1  -1  -35.35   32.71   1
 -13   7   6  136.15   26.83   1
 -12   0   2  581.88   35.97   1
 -12   2   4  163.05   33.19   1
 -11  -1   1  139.00   35.65   1
  -7  -3  -6  147.41   27.01   1
  -7  -3  -2  741.93   27.03   1
  -5  -3  -2 3997.26   45.47   1
  -3  -3  -8   43.38   23.45   1
  -1  -3  -8  381.44   31.26   1
  -1  -3  -4  283.28   47.84   1
  -1   9   4  116.10   29.08   1
   2   6   2  233.65   36.53   1
   7   1  -5  227.55   39.73   1
   7   5  -2 1389.78   28.77   1
   8   8  -2  691.22   35.36   1
   9   5  -4  365.44   39.53   1
  10   6  -5  663.13   26.10   1
  11   7  -6   22.41   24.41   1
  12   6  -9   27.65   31.09   1
 -11   7   6   12.66   24.90   1
 -10  -2  -1   49.48   35.19   1
 -10   2   4  726.65   35.15   1
  -5  -3  -7   20.86   25.08   1
  -5  -1   1  115.44   37.91   1
   3   9   2  236.06   31.16   1
   4   2  -1   43.86   63.22   1
   6   0  -5    7.82   40.63   1
   7   3  -3   25.35   31.50   1
  10   4  -6  104.30   36.02   1
  10   8  -4   -3.98   25.96   1
  12   8  -7  -31.18   34.19   1
 -14   2   3  -21.78   22.57   1
 -13   3   4  152.18   33.82   1
 -10  -2  -4  312.36   31.51   1
 -10  -2  -2  798.11   32.29   1
  -7  -3  -4  534.64   33.41   1
  -7   5   5  207.21   34.57   1
   3   1  -1   51.77   63.76   1
   5  11   1   51.98   28.91   1
   7   7  -1 1393.04   38.61   1
  12   6  -8  -14.25   23.03   1
 -13   1   2  720.16   37.09   1
 -13   5   5  268.96   29.83   1
 -12   0   1   24.23   35.36   1
 -12   8   6  239.10   25.22   1
 -10   0   2  558.35   25.77   1
  -7  -1   1   87.72   45.10   1
  -3  -3  -7  116.05   27.11   1
  -1  -3  -7    6.31   35.98   1
   4   6   1 2183.30   41.60   1
   5   3  -1  944.87   35.44   1
   8   6  -2  198.10   37.48   1
   9   1  -9   39.30   25.47   1
   9   3  -5  164.03   27.05   1
   9  11  -2   53.17   34.07   1
  10   2  -9  293.18   26.26   1
  11   7  -5  252.12   39.10   1
 -11  -1  -1  486.69   36.49   1
  -8  -2  -1   11.26   25.18   1
  -8   0   2  232.64   42.58   1
  -8  10   6   -7.39   28.40   1
  -5  -3  -5  107.64   31.34   1
  -5  -3  -4  638.91   33.90   1
  -4  -2  -1  117.02   48.67   1
  -3  -3  -4  672.32   42.95   1
  -3  11   5    6.02   29.29   1
  -2   6   4  127.76   48.34   1
  -1  -3  -5  133.18   41.60   1
   9   1  -8  136.59   29.11   1
   9   9  -2   14.83   34.11   1
  10   6  -4  545.78   27.40   1
  11   5  -6 1192.31   24.89   1
  12   6  -7  131.06   23.66   1
 -15   3   2  141.01   36.60   1
 -15   5   4   32.98   22.06   1
 -14   2   2   -0.90   25.61   1
 -11  -1  -2  144.96   36.09   1
 -11   3   4  762.81   31.15   1
 -11   5   5  210.63   29.96   1
 -11   9   6   35.69   26.17   1
  -9   9   6  104.53   26.11   1
  -6  -2  -1   40.58   42.33   1
  -3  -3  -6  208.60   32.39   1
  -3  -3  -5   45.50   40.69   1
  -1  -3  -6   68.21   40.41   1
   5  -1  -5 1472.15   36.93   1
   6   4  -1   -9.82   31.51   1
   8   0  -9    1.82   23.02   1
   9   1 -11   92.60   22.57   1
  10   4  -5  565.25   28.00   1
  11   3  -8  279.52   31.37   1
  11   9  -4   18.51   25.91   1
  12   4  -9  149.36   28.54   1
 -13   1   1   26.50   24.90   1
  -9   3   4  528.28   34.54   1
  -9   5   5  477.62   30.98   1
  -8  -2  -5  676.70   22.36   1
  -8  -2  -4   61.52   32.30   1
  -8  -2  -3  370.55   33.77   1
  -8  -2  -2  825.09   24.04   1
  -6  -2  -7   60.01   24.88   1
  -6   6   5  729.40   39.41   1
   4  10   2  255.78   28.45   1
   8   2  -4 3439.77   45.30   1
   9   1  -7  257.83   31.28   1
  12   4  -8   36.44   32.06   1
  12   6  -6   62.31   35.57   1
 -14   2   1   28.41   23.91   1
 -12   0  -2   25.84   34.90   1
 -12   0  -1   -4.70   24.57   1
 -12   4   4    4.93   32.62   1
 -12   6   5   28.92   29.01   1
 -10   0   1   -2.95   35.50   1
 -10  10   6  204.39   24.25   1
  -4  -2  -8   28.94   28.02   1
  -2  -2  -9  185.62   21.17   1
   0  10   4  403.90   28.87   1
   0  12   4   61.23   19.49   1
   7   5  -1  914.12   39.20   1
   8   0  -7  -10.96   28.39   1
   9   3  -4  593.81   41.50   1
   9   7  -2  598.60   24.67   1
  11   5  -5  174.30   35.55   1
  11   7  -4  155.20   36.02   1
  12   8  -5   50.83   27.94   1
  13   5  -9  382.75   29.22   1
 -13   1  -1   -5.62   32.98   1
  -9  -1  -1  105.41   36.76   1
  -6  -2  -2  158.68   40.41   1
  -1   7   4  443.43   39.18   1
   2   0  -1  -11.46   82.14   1
   6   0  -4 1802.23   46.27   1
   6  10   1  298.53   29.04   1
   7   3  -2 1430.24   45.82   1
  13   5  -8  138.05   30.01   1
 -14   6   4   -2.39   29.54   1
 -12   2   2  690.57   34.61   1
  -9   1   2  -27.25   38.49   1
   4   8   2  717.70   31.72   1
   8   0 -11   -8.22   24.44   1
   9   1  -6    9.31   33.92   1
   9  11  -1   44.72   32.10   1
  10   2  -6  122.25   31.87   1
  10   4  -4  581.31   37.68   1
  10  10  -2   40.22   22.28   1
  12   4  -7   13.84   21.71   1
 -13   3   2  145.24   33.32   1
 -10   6   5  683.64   31.06   1
  -9  -1  -4   -2.74   24.22   1
  -9  -1  -2   -1.69   24.82   1
  -8   0   1    0.56   28.30   1
  -6  -2  -5  215.78   29.27   1
  -5   7   5  191.19   44.13   1
  -4  -2  -2 1240.80   47.03   1
   0  -2  -9  264.78   28.30   1
   8   6  -1  135.52   37.87   1
   9   9  -1   41.52   33.84   1
  10   8  -2   51.05   35.48   1
  11   3  -6  976.72   35.42   1
  12   8  -4  199.98   38.22   1
 -10   4   4  489.15   24.37   1
  -8   6   5  248.72   26.89   1
  -6  -2  -4   84.22   21.90   1
  -4  -2  -7   50.10   25.80   1
  -4   0   1   36.50   69.13   1
   2  -2  -9  591.48   37.51   1
   5  11   2  564.85   26.97   1
   6   8   1  240.79   22.72   1
   8   0  -6  922.79   33.66   1
  11   5  -4  839.66   37.28   1
  13   5  -7   69.78   23.48   1
 -12   2   1   32.09   23.49   1
 -12   8   5   49.14   29.02   1
 -11   7   5  237.86   29.00   1
 -10   0  -4  517.24   23.62   1
 -10   0  -3  -10.97   34.53   1
 -10   0  -2 1195.24   35.17   1
 -10   0  -1   30.62   25.60   1
  -7  -1  -6  359.68   29.17   1
  -7   1   2 1773.69   33.72   1
  -6   0   1   43.96   32.80   1
  -6   4   4  815.75   39.38   1
  -2  -2  -8  372.77   25.09   1
   0   8   4  538.47   32.26   1
   4   4   1  165.29   46.27   1
   7  -1  -7    4.31   27.72   1
   9   5  -2  173.00   28.67   1
 -13   5   3  302.38   33.24   1
 -12   4   3  330.07   22.65   1
 -11   5   4  727.28   31.74   1
 -10   2   2  374.81   36.11   1
  -8   4   4 3470.56   36.24   1
  -4  -2  -6  510.58   28.79   1
   1  11   4   72.57   25.69   1
   2   4   2  680.44   42.10   1
   3   3   1  253.94   37.72   1
   5   9   2  710.40   27.38   1
   7  11   1  334.61   28.70   1
   9   7  -1  152.95   33.55   1
  12   2  -9 1140.91   26.92   1
  13   3  -9  398.41   26.61   1
  13   5  -6  115.07   34.87   1
  13   7  -5  111.78   26.03   1
  14   6  -7   61.56   35.15   1
 -12   2  -1   27.69   33.51   1
 -12   6   4   33.95   31.29   1
 -11   1  -3    8.33   25.93   1
  -9   1   1    0.28   38.81   1
  -7  -1  -5  468.34   31.48   1
  -4  -2  -5  354.83   33.62   1
  -2  12   5    0.46   26.27   1
   5  -1  -4  978.44   47.61   1
   5   5   1  706.05   27.82   1
   7   9   1   -9.09   31.29   1
  10  10  -1  -25.70   31.09   1
  11   1  -9  610.22   26.93   1
  11   3  -5  203.20   27.34   1
  11   9  -2   35.66   35.01   1
  12   2  -8   50.23   28.03   1
  12   6  -4   19.66   27.65   1
 -13   3  -1   -5.48   23.87   1
 -12   2  -2   37.86   24.00   1
 -11   3   2 1245.87   36.97   1
  -9   7   5  193.88   26.76   1
  -7  -1  -4  801.76   33.27   1
  -5  -1  -7  188.25   27.20   1
  -5  -1  -1 1512.69   45.85   1
  -2  -2  -7  430.39   34.54   1
  -1  -1  -1   16.02   95.77   1
   4   6   2 1513.45   33.95   1
   7  -1  -6  139.43   37.86   1
   8   0  -5   -1.96   36.98   1
  11   1  -8  944.65   27.81   1
  13   3  -8  592.31   21.12   1
 -11   9   5  337.19   25.95   1
 -10   8   5  137.32   28.37   1
  -8   0  -5   -0.81   32.32   1
  -8   0  -1    4.96   37.83   1
  -7   7   5  376.92   33.66   1
   0  -2  -8  417.37   34.04   1
   1   3   2  227.95   50.33   1
   1   9   4  384.99   29.89   1
   2   2   1  765.02   69.49   1
   6   2  -1   71.23   46.63   1
   7   3  -1   80.88   42.32   1
  10   0  -9   -1.40   25.69   1
  10   8  -1  178.56   32.32   1
  12   2  -7  231.85   31.28   1
  13   7  -4  218.21   36.95   1
  14   4  -8  175.48   22.36   1
  -9   5   4  334.43   33.92   1
  -8   2   2 4919.38   45.70   1
  -3  -1  -1   38.24   61.01   1
  -2  10   5   12.52   31.08   1
   5   7   2   53.59   31.73   1
   6  10   2  306.75   29.48   1
   8   4  -1  774.94   28.33   1
  10   0  -8  154.57   27.84   1
  10   2  -4  662.90   36.44   1
  11   1  -7  646.71   30.27   1
  11   7  -2   62.10   25.76   1
  13   3  -7    6.80   22.44   1
  13   5  -5  363.32   25.78   1
 -13   5   1   43.70   34.33   1
 -13   7   3  222.72   31.68   1
 -11   3   1   40.22   33.53   1
  -9   1  -5  251.67   24.58   1
  -8   0  -4   37.98   23.97   1
  -8   0  -2  519.72   37.28   1
  -7   1   1   97.98   45.06   1
  -6   0  -7   -3.77   27.50   1
  -5  -1  -6  600.50   29.24   1
  -4   8   5  160.29   52.40   1
  -3  -1  -8   19.06   23.98   1
  -2  -2  -6  620.74   32.02   1
   7   7   1  743.80   32.04   1
   8  10   1  307.49   30.58   1
   9   1  -4 2151.05   40.77   1
   9   5  -1   17.40   37.71   1
  11   3  -4  831.17   37.89   1
 -11   7   4  151.96   29.68   1
  -9   1  -4   21.02   33.93   1
  -9   1  -1  136.34   35.12   1
  -5  -1  -2 1193.10   31.13   1
  -2  -2  -5 4425.09   37.09   1
   1  -1 -10  231.16   26.10   1
   2  -2  -8   78.86   37.33   1
   5   1  -1  104.54   52.16   1
   8   2  -2 5014.88   43.91   1
   9   3  -2   55.53   39.76   1
  10   0  -7    5.59   29.52   1
  11   9  -1  240.90   34.63   1
  12   4  -4   39.28   36.22   1
  13   3  -6  520.98   34.15   1
  14   6  -5  297.78   26.76   1
 -10   2  -4  342.49   25.11   1
 -10  10   5  114.39   23.55   1
  -9   1  -2    6.98   35.10   1
  -9   3   2   45.93   35.28   1
  -8   8   5  867.69   26.68   1
  -7   5   4  929.35   30.86   1
  -5  -1  -5  120.86   31.09   1
  -1  -1  -9   57.99   24.08   1
   0  -2  -7  264.66   36.88   1
   2  10   4  370.37   27.06   1
   6   8   2   24.99   29.20   1
   7  -1  -5  242.62   38.20   1
   8   0  -4  103.10   42.61   1
  10   0 -11    2.74   17.30   1
  10   4  -2  382.96   37.02   1
  10   6  -1 1082.53   36.01   1
  13   5  -4  727.57   37.71   1
  14   4  -6  279.60   33.90   1
 -12   4  -2  -19.62   22.54   1
 -12   4  -1   58.53   23.84   1
 -11   3  -3   23.27   23.56   1
 -11   3  -2  163.83   34.74   1
 -11   3  -1  102.43   35.26   1
 -10   2  -3   74.50   24.49   1
 -10   2  -1   62.00   27.39   1
  -9   9   5    8.00   25.86   1
  -6   0  -6  -33.86   28.53   1
  -6   2   2   88.78   43.24   1
   7   1  -2 1840.29   34.93   1
   8   8   1   14.37   31.24   1
   9  -1  -8  147.90   31.45   1
  10   0  -6 1415.71   33.45   1
  11   5  -2  172.83   36.01   1
  13   7  -3  254.23   25.47   1
 -11   5   2  157.93   34.22   1
  -6   0  -1    6.40   29.82   1
  -4   0  -8   37.18   25.67   1
  -3  -1  -7   82.51   27.20   1
  -1  11   5   10.12   28.22   1
   9  -1  -9   44.65   29.95   1
  11   7  -1  409.03   35.13   1
  12   2  -5  227.51   34.81   1
  14   2  -9   77.55   24.71   1
  15   5  -6   58.27   36.17   1
 -12   8   3   16.73   29.39   1
 -11   9   4   -2.33   27.87   1
  -9  11   5   -8.34   26.25   1
  -8   6   4  117.70   38.70   1
  -7   1  -6  376.21   20.96   1
  -6   0  -5  -13.28   31.41   1
  -6   8   5  323.22   30.72   1
  -5   1   1  111.32   52.67   1
  -5   5   4 1883.06   38.45   1
   0  -2  -6  909.72   35.41   1
   7   9   2   45.47   27.84   1
   9  -1  -7  313.91   31.18   1
  11   1  -5  266.78   36.48   1
  12   6  -2  782.35   35.40   1
  13   1  -9  188.30   24.99   1
  13   3  -5   19.96   25.07   1
  14   2  -8  313.78   28.65   1
  15   3  -8    6.96   28.07   1
 -10   8   4   35.84   28.29   1
  -9   3   1   25.52   34.00   1
  -6   0  -4  208.84   30.57   1
  -6   0  -2  310.63   39.66   1
  -2   0  -9   13.36   27.90   1
   3  11   4  192.55   23.97   1
   6   4   1  492.49   39.37   1
   7   5   1 1072.19   35.77   1
   9   9   1  168.20   29.02   1
  14   4  -5  392.11   25.92   1
 -10   4   1   72.12   36.63   1
  -9   7   4  794.37   32.46   1
  -7   1  -5  441.30   33.72   1
  -7   9   5  347.62   31.27   1
  -4   0  -7   -3.15   26.94   1
  -4   2   2   35.19   56.19   1
  -3  -1  -6  190.62   30.63   1
  -1  -1  -8   53.56   28.25   1
   1   7   4   64.14   27.12   1
   2  -2  -7   72.38   38.19   1
   2   8   4   76.93   28.90   1
   4   0  -1    7.01   69.77   1
   5   3   1 1594.05   43.82   1
   5   5   2  913.49   34.21   1
   6  -2  -7  289.16   38.22   1
   9  -1  -6   44.26   39.51   1
  10   0  -5   -9.94   35.63   1
  12   0  -9    9.08   23.42   1
  12   8  -1   91.65   34.64   1
  13   1  -7    7.16   30.19   1
  13   7  -2  252.98   36.14   1
  15   3  -7   35.57   30.33   1
  15   5  -5   34.13   38.12   1
 -12   6  -1  -39.51   23.32   1
 -12   8   2   33.00   30.03   1
  -7   1  -4  880.34   35.32   1
  -7   1  -1   50.56   26.68   1
  -7   3   2 1496.01   42.03   1
   4   4   2  513.05   27.76   1
   8   2  -1   91.11   40.65   1
   8  10   2  173.52   25.86   1
   9   3  -1   74.60   25.45   1
  10   4  -1   34.36   36.62   1
  12   0  -8   36.86   26.24   1
  12   2  -4  144.80   34.02   1
  -8   2  -1   30.20   34.44   1
  -7   1  -2  472.77   37.33   1
  -5   1  -7  171.88   29.29   1
  -3  -1  -5 1633.49   35.79   1
   1  -1  -9  316.92   30.10   1
   3   9   4  292.10   30.19   1
   6  -2  -8  776.09   46.34   1
   9   7   1   28.86   31.91   1
  11   1  -4  742.17   36.09   1
  11   5  -1  191.11   33.52   1
  12   0  -7   15.96   28.29   1
  14   6  -3   70.82   26.52   1
  -9   3  -2  338.76   34.15   1
  -9   3  -1  137.68   34.15   1
  -8   2  -2 1013.70   35.50   1
  -8   4   2 2845.73   38.42   1
  -4   0  -1    7.83   49.74   1
  -3   1   1  203.63   80.71   1
   4   2   1  131.08   46.60   1
  10   2  -2  344.11   35.22   1
  11   3  -2 1241.83   37.59   1
  12   4  -2  501.90   37.47   1
  13   1  -6  246.77   31.42   1
  15   3  -6  322.30   22.62   1
 -10   6   2  698.11   23.72   1
  -9   5   2  201.60   33.91   1
  -7  11   5   -4.74   24.51   1
  -6   2   1   54.13   31.03   1
  -6   6   4  283.89   34.81   1
  -2   0  -8  798.95   27.22   1
  -1  -1  -7 1158.90   29.07   1
   1   1   1   29.99   95.92   1
   3   3   2  816.35   31.57   1
   7   1  -1  132.82   31.50   1
   8   8   2  151.93   26.73   1
   9  -1  -5 2577.35   36.23   1
  10   0  -4 2060.29   35.69   1
  10   8   1  222.94   30.37   1
  12   6  -1  217.85   24.84   1
  15   5  -4   51.60   27.73   1
  -9   9   4  224.79   28.69   1
  -5   9   5  192.11   32.74   1
   0  10   5  128.98   28.23   1
   2  -2  -6 1248.74   44.95   1
   4  10   4    7.68   21.66   1
   9   1  -2  -11.46   27.86   1
  11  -1  -9  595.16   25.24   1
  12   0  -6   -0.22   21.06   1
  13   5  -2  598.50   26.90   1
  14   2  -5  259.81   32.80   1
 -11   9   2  -33.11   26.79   1
 -10   6   1 1089.12   33.17   1
  -8   8   4  646.65   29.74   1
  -7   7   4  206.23   28.60   1
  -6  10   5   36.80   25.74   1
  -4   0  -2 4028.07   46.62   1
   0   2   2  858.65   78.21   1
  11  -1  -7  629.14   29.78   1
  13   1  -5  157.56   33.75   1
  14   4  -3  319.60   38.98   1
  15   1  -8   49.39   25.78   1
  15   3  -5   71.12   25.93   1
  -9  11   4    3.21   24.95   1
  -8   4  -5   46.84   35.13   1
  -7   3   1   71.94   28.29   1
  -4   0  -4 1693.01   36.86   1
  -3   1  -8  -10.36   26.34   1
   8  -2  -7  318.01   39.08   1
   8   4   1  308.94   33.74   1
   9   5   1  222.40   33.57   1
   9   9   2  119.11   18.88   1
  14   0  -9  -15.42   22.91   1
 -10   8   2   -5.19   30.35   1
  -7   3  -5   13.65   34.01   1
  -6   2  -5  210.06   32.99   1
  -5   1  -5  117.47   22.49   1
  -5   1  -1 1496.93   45.59   1
  -1  -1  -6  243.42   32.46   1
   0   0  -9    5.63   24.01   1
   1  -1  -8  674.93   35.27   1
   1  11   5    1.23   21.12   1
   4  -2  -4  425.19   65.44   1
   6   0  -1   -7.27   45.55   1
   7   3   1   -8.41   35.68   1
   7   5   2  298.81   31.52   1
   8  -2  -8 1016.40   33.41   1
   8   0  -2  239.99   29.20   1
   9  -1 -11   61.22   28.95   1
   9  -1  -4 2197.04   39.07   1
  10   6   1  556.53   33.51   1
  14   0  -8  102.27   25.43   1
  15   1  -7   82.08   28.16   1
  -8   4  -4  725.38   35.86   1
  -5   1  -4  574.06   35.34   1
  -5   3   2 2143.01   47.54   1
  -2   0  -7   -4.23   28.09   1
   3   7   4  696.41   25.35   1
   8   6   2  160.40   30.23   1
  11   3  -1   98.96   23.68   1
  12   4  -1  114.56   35.53   1
  14   0  -7  -31.41   27.32   1
  14   2  -4  603.24   33.85   1
  -9   5  -2  100.14   24.06   1
  -9   5  -1  218.51   34.28   1
  -9   7   2  584.37   31.99   1
  -8  10   4  134.24   25.37   1
  -7   3  -4  521.01   31.30   1
  -6   2  -4   52.37   35.03   1
  -5   1  -2 1303.71   41.45   1
  -1   1  -9   28.60   29.15   1
   3   1   1  -10.58   58.53   1
   6   2   1   45.14   41.35   1
   9   7   2  426.14   29.52   1
  11   7   1   82.61   30.73   1
  13   1  -4 1434.18   24.27   1
  13   3  -2  189.87   36.07   1
  13   5  -1   58.50   36.05   1
  15   1  -6   76.27   29.51   1
 -10  10   2    1.65   28.14   1
  -8   4  -2  461.67   34.56   1
  -8   4  -1  289.64   34.31   1
  -7   3  -1    5.38   37.22   1
  -6   2  -1   30.22   28.20   1
  -5   3  -7   10.43   27.99   1
  -5  11   5  248.89   28.32   1
  -4   2  -7   58.74   30.99   1
  -2   2  -9  252.74   25.06   1
  -1  -1  -4  281.23   51.05   1
   5   9   4   -3.81   22.08   1
   6  -2  -4 1980.62   53.33   1
   8  -2  -5 2558.88   43.31   1
   9   1  -1   30.55   39.26   1
  11  -1  -5  227.25   29.91   1
  12   2  -2  739.83   26.45   1
  13  -1  -9  209.79   24.47   1
  13  -1  -8  309.82   26.54   1
  14   4  -2  158.18   37.20   1
  -8   6   2  185.43   23.84   1
  -7   9   4  109.70   33.85   1
  -6   2  -2  162.28   26.82   1
  -6   4   2  679.90   41.68   1
  -2   0  -6 1564.65   32.99   1
   3  -1  -9   24.39   25.51   1
  10  -2  -8  112.73   33.32   1
  10  -2  -7  658.57   35.42   1
  11   1  -2  803.28   26.39   1
  13  -1  -7   30.71   26.74   1
  14   0  -6   30.81   21.87   1
 -10  10   1  -12.20   19.35   1
  -9   7   1  147.50   24.05   1
  -6   4  -6  -17.64   31.98   1
  -4   2   1  120.76   57.73   1
  -4   6   4  476.00   34.95   1
  -2   0  -1   -7.45   53.66   1
   1   9   5   43.16   24.25   1
   2  10   5    4.57   22.17   1
   8   8   3  344.10   26.60   1
  15   1  -5  240.68   32.09   1
  15   3  -3   43.88   37.11   1
  16   2  -5  139.66   24.84   1
  -9   7  -1   12.36   34.58   1
  -9   9   2   -8.02   28.98   1
  -4  10   5  280.59   31.07   1
  -3   1  -6  249.75   30.29   1
  -3   9   5  277.37   43.76   1
   0   0  -8  214.61   28.47   1
   1  -1  -7  232.69   35.73   1
   8   0  -1  -68.22   40.31   1
  10  -2  -9  298.77   31.29   1
  10  -2  -6  121.91   31.71   1
  10   0  -2  599.20   36.51   1
  11  -1  -4  719.60   34.52   1
  13  -1  -6  256.70   30.03   1
  13   1  -3  143.98   24.11   1
  14   0  -5   14.61   31.43   1
  -9  11   2   34.60   24.98   1
  -8   6   1  129.58   24.56   1
  -7  11   4  570.21   24.43   1
  -5   7   4  195.45   33.70   1
  -4   2  -6  455.02   23.11   1
  -2   0  -5   31.33   34.30   1
   1   5   4  458.83   32.95   1
   4   2   2 1237.14   43.81   1
   5   7   4  285.34   32.51   1
   8   4   2  531.46   31.29   1
   9   3   1  147.55   25.50   1
   9   5   2  116.28   30.92   1
  11   5   1  255.01   24.28   1
  -9   9   1   30.21   30.91   1
  -7   5  -4    3.24   34.86   1
  -7   5   1  999.16   36.95   1
  -5   3   1 1153.17   45.26   1
  -4  12   5   -4.35   23.91   1
  -3   3  -8   26.36   28.31   1
  -2   2  -8  445.66   27.42   1
  -1   1  -8   54.43   26.69   1
   3  -1  -1   68.02   82.33   1
   6   8   4  133.73   23.80   1
   8   2   1   33.37   34.57   1
  10  -2  -5 1181.58   33.26   1
  10   6   2  387.52   28.95   1
  12   2  -1   48.88   24.40   1
  12   6   1   -7.63   22.42   1
  14   4  -1   78.84   36.32   1
  -9  11   1   19.09   24.45   1
  -8   6  -1  111.60   32.53   1
  -6   4   1  -44.13   39.41   1
  -5   5  -7   -9.73   31.75   1
  -2   0  -4   86.09   40.08   1
  -1   1   1  410.77  161.35   1
   7   3   2  785.33   23.79   1
  11   1  -1   86.56   35.67   1
  12  -2  -8    9.07   25.44   1
  14   0  -4  270.67   32.65   1
  14   2  -2  169.54   36.98   1
  15  -1  -8   33.27   23.93   1
  -7   5  -3  223.30   25.62   1
  -6   4  -4   37.07   33.39   1
  -6   6  -6   -2.72   33.21   1
  -4   2  -5  369.15   23.33   1
   2   0  -9   13.43   29.86   1
   3   9   5  143.94   24.90   1
   9  -1  -2   25.45   26.39   1
  12  -2  -9 1033.24   25.15   1
  12  -2  -6  128.83   28.55   1
  13   1  -2  765.90   36.49   1
  15  -1  -7   97.49   24.85   1
  16   0  -6  660.41   30.45   1
  -8   8   1  805.98   32.62   1
  -8  10   2  554.43   26.47   1
  -7   7   2  739.53   32.84   1
  -6  10   4  476.39   27.25   1
  -6  12   4   10.16   24.61   1
  -5   3  -4  525.22   34.31   1
   6   2   2  161.65   37.23   1
   7  -1  -1  134.67   43.94   1
  10   0  -1  -22.34   32.76   1
  12   0  -2  424.17   34.65   1
  -5   5  -6  453.60   33.14   1
  -3   1  -4 1757.27   29.59   1
  -3   1  -1   23.54   39.81   1
   1  -1  -6 1758.12   29.90   1
  13  -1  -4 1421.08   25.08   1
  15   1  -3   13.32   24.90   1
  16   0  -5   60.89   30.43   1
  -8   8  -1   14.41   23.84   1
  -8  10   1  759.25   29.71   1
  -3   1  -2 2403.38   47.14   1
  -2   2  -7  456.05   30.53   1
  -1   1  -7 1237.77   30.51   1
  -1   3  -9  209.58   27.32   1
   1   1  -9  343.48   25.34   1
   3  -1  -8  508.26   27.67   1
   6   6   4  134.52   27.19   1
   7   7   4  188.89   25.27   1
  10   4   2  274.17   30.74   1
  11   3   1  124.27   23.12   1
  11   5   2  144.55   30.10   1
  12  -2 -10  165.63   23.35   1
  12   4   1   81.02   21.99   1
  14  -2  -8  347.42   23.45   1
  -7   7   1 1414.61   32.61   1
  -5   3  -2 3907.71   40.82   1
  -5   3  -1 1324.45   30.00   1
  -4   2  -3 1429.37   29.30   1
  -4   2  -2 1071.66   43.38   1
  -4   2  -1  112.70   31.57   1
  -3   5  -8   -4.43   29.92   1
   6  -2  -2   31.63   43.03   1
   9   3   2  326.88   31.73   1
  10   2   1   50.62   23.19   1
  11  -1  -2  875.77   36.14   1
  13   1  -1   34.18   36.05   1
  14  -2  -9   25.04   21.14   1
  14  -2  -7   40.33   17.99   1
  14   2  -1   10.27   24.46   1
  -7   7  -2  542.25   32.12   1
  -7   9   2  771.63   29.53   1
  -6   6  -4  136.12   36.12   1
  -5   5  -5  162.77   32.02   1
  -5   9   4  195.04   24.28   1
   1   7   5   28.27   28.88   1
   3   1   2 2491.17   48.90   1
   4   0   1  -13.13   49.00   1
   4   8   5   42.02   25.05   1
   5   5   4 1339.20   30.19   1
   5   9   5    7.50   23.97   1
   9  -3  -6  205.29   39.03   1
   9  -1  -1   43.73   37.28   1
   9   5   3  353.15   28.11   1
  10   6   3   87.53   27.26   1
  12  -2  -4  140.65   31.80   1
  14  -2  -6  828.81   28.37   1
  -6   8  -5   -2.65   31.89   1
  -5   7  -6    2.70   32.50   1
  -4   6  -7    6.45   33.71   1
  -3   3  -6  213.20   31.42   1
  -2   4  -8  703.93   30.82   1
   0   0  -6  755.03   32.84   1
   3   7   5  110.96   28.15   1
   5   1   2 1298.31   40.76   1
   6   0 -11   10.31   19.61   1
   6   0   1  -38.48   40.92   1
   8   2   2  929.57   24.04   1
   9  -3  -7   33.83   36.27   1
   9  -3  -5  133.26   32.72   1
   9   1   1   86.42   24.68   1
  12   0  -1   28.30   34.21   1
  15   1  -2  299.08   26.31   1
  -7   9   1  110.09   30.26   1
  -6   6   1 3475.51   38.01   1
  -5  11   4   90.85   21.67   1
  -1   1  -6  234.11   33.57   1
   1  -1  -5  418.54   39.78   1
   4  -2  -2   22.89   58.77   1
   7  -3  -5   57.55   39.68   1
  11  -3  -7  192.14   27.59   1
  11  -3  -6  947.09   29.71   1
  14  -2  -5  295.11   30.77   1
  -7   9  -1   18.57   29.95   1
  -6   6  -2  497.45   34.13   1
  -5   5  -4 1412.62   36.30   1
  -4   4  -5   94.52   23.76   1
  -3   5  -7   73.28   33.60   1
  -1   3  -8  443.19   29.13   1
   2   0  -8  239.99   24.49   1
   2   0   1  -34.91   53.58   1
   4   4   4   57.64   29.62   1
   7  -3  -6  125.39   39.81   1
  11  -3  -8  280.61   33.79   1
  11  -3  -5  202.44   29.16   1
  -6   6  -1 1496.64   34.26   1
  -5   7  -5   77.09   34.15   1
  -4   8   4   99.82   33.05   1
  -1   3   3  324.37   91.43   1
   1   1  -8  669.17   26.46   1
   6   8   5   39.73   24.38   1
   7  -3  -4  181.94   38.66   1
   7   1   2  479.27   32.94   1
   7   5   4  -29.11   25.96   1
   8   0   1   12.18   35.71   1
  11  -1  -1  117.54   24.07   1
  12   2   1   36.47   22.82   1
  13  -3  -8  404.56   30.16   1
  13  -3  -7   12.99   25.78   1
  13  -1  -2  674.68   25.39   1
  14  -2  -4  628.78   31.62   1
  16  -2  -6  -44.21   27.67   1
  -5   5   1  753.96   39.75   1
  -4   4  -4   86.45   34.78   1
  -3   3  -5   12.56   23.25   1
  -2  12   5    0.76   24.53   1
   1   1   2 2012.40   64.49   1
   2   6   5   54.05   29.84   1
   5  -1  -9  433.09   31.14   1
   5   1 -11  106.48   16.74   1
   5   7   5   58.50   21.83   1
   6  -2  -1   49.59   43.49   1
   6   4   4   24.81   27.51   1
   8  -2  -1   99.21   38.49   1
   9  -3  -8  598.44   36.83   1
  11  -3  -4  832.89   28.89   1
  11   1   1  444.92   32.46   1
  -6  12   2  -12.62   26.48   1
  -5   5  -2  871.32   37.07   1
  -2   2  -5 4354.60   38.24   1
  -2   4  -7   -5.93   32.29   1
  -2   6  -8  264.07   31.39   1
   0   0  -5    3.08   38.12   1
   0   4  -9  322.75   29.22   1
   0   4   4  509.92   44.80   1
   4   6   5  432.93   31.00   1
  13  -3  -5   -4.21   29.20   1
  14   0  -1    3.31   36.26   1
  16  -2  -5  124.89   29.58   1
  -6   8  -2   21.31   22.99   1
  -6   8  -1  184.77   32.11   1
  -6   8   1   19.22   19.94   1
  -5   5  -1  725.65   37.56   1
  -5   7  -4  310.04   35.98   1
  -4   4   1  369.57   44.39   1
  -4   8  -6  -70.44   32.21   1
  -4  10   4  722.04   29.87   1
  -4  12   4  176.21   19.55   1
  -3   7  -7  -31.44   33.92   1
  -2  10   5   34.85   31.85   1
  -1   1  -5 1745.19   37.32   1
   1  -1  -4  234.43   45.30   1
   9   1   2  -26.86   32.26   1
  10   0   1  -26.24   33.29   1
  11  -3  -9  203.65   32.66   1
  12  -2  -2  705.21   23.43   1
  15  -3  -8   32.06   21.05   1
  15  -3  -7    2.09   24.26   1
  -6  10   1   72.56   29.00   1
  -5   7   2  533.46   32.08   1
  -4   4  -3 1768.32   28.21   1
  -4   6  -5  367.96   22.97   1
  -3   3  -4  553.84   37.04   1
  -3   7   4 1899.83   41.15   1
  -1   3  -7   11.38   30.74   1
   1   3  -9  364.12   29.22   1
   3  -1  -7  194.51   32.28   1
   7   7   5   11.41   26.02   1
   9   5   4  345.39   28.50   1
  10  -2  -1   35.94   24.77   1
  13  -1  -1   -4.73   24.73   1
  15  -3  -6  288.69   25.55   1
  15  -1  -2  303.07   34.33   1
  -6  10  -1  255.64   22.29   1
  -5   9  -4   -9.62   24.75   1
  -4   4  -2  560.32   38.21   1
  -3   3   1  495.45   60.00   1
  -1   5  -8  154.95   32.59   1
   6   0   2  263.19   26.32   1
   6   6   5  185.82   24.38   1
   7  -3  -7  116.53   46.83   1
   7  -1   1   35.55   26.06   1
   9  -3  -2   36.75   35.01   1
  13   1   1   28.32   33.25   1
  15  -3  -5   96.48   28.43   1
  -5  13   2  -20.19   26.27   1
  -4   4  -1  237.56   42.76   1
  -4   8  -5   57.75   32.46   1
  -3   3  -3  257.70   39.77   1
  -2   4  -6 1512.15   34.53   1
   0   2  -7  248.51   30.30   1
   2   2  -9  600.00   25.34   1
   3   1  -9   32.76   28.83   1
   3   5   5 1005.49   25.98   1
   4   0  -9    0.05   22.69   1
   8   0   2  593.28   34.18   1
   9  -1   1  106.12   34.51   1
  11   3   3    3.19   29.58   1
  12  -2  -1   32.55   34.18   1
  13  -3  -3   -6.17   30.93   1
  14  -2  -2  419.43   34.12   1
  -5   7  -2   23.91   23.89   1
  -5   7   1  164.19   32.90   1
  -5   9   2  247.27   28.77   1
  -4  10  -5   42.97   32.43   1
  -2   6  -7  210.78   21.18   1
  -1   1  -4  310.89   42.70   1
   1   1  -7  221.68   29.74   1
   2   0  -7   10.58   25.88   1
   5   5   5  136.45   26.24   1
   9  -1 -11   61.18   34.22   1
  11  -3  -2 1129.26   35.02   1
  11   1   2  112.08   21.37   1
  12  -4  -6   43.13   26.62   1
  12   0   1   29.42   24.07   1
  15  -3  -4  325.06   32.66   1
  -5   7  -1  182.33   23.49   1
  -5  11   2  135.73   18.17   1
  -3   3  -2  843.13   43.30   1
  -1   7  -8  363.39   32.30   1
   0   4  -8  381.83   29.92   1
   0   6   5 1059.84   44.71   1
   6  -2  -8  730.96   52.89   1
  10  -4  -6   93.23   27.83   1
  10  -4  -5  463.28   31.96   1
  10  -4  -4  530.41   32.11   1
  12  -4  -7   28.82   27.95   1
  12  -4  -5  158.14   29.13   1
  -5   9   1  992.72   30.00   1
  -5  11  -2   25.74   22.44   1
  -5  11   1  496.88   27.82   1
  -4   6   2  316.36   37.21   1
  -4   8  -4  781.24   36.32   1
  -3   3  -1  329.84   46.53   1
  -2   8  -7  -84.71   34.18   1
   1   3   4  236.05   31.54   1
   3  -1   1   14.71   40.00   1
   7  -3  -1   34.89   39.80   1
   7   5   5  563.94   25.63   1
   9  -3  -1   54.86   36.50   1
   9   3   4    8.23   28.80   1
  10   0   2  903.74   24.11   1
  11  -1   1  446.30   34.74   1
  12  -4  -4   13.72   31.26   1
  13  -3  -2  139.02   33.95   1
  14  -4  -7  190.23   23.63   1
  14  -4  -6  247.30   26.80   1
  -5  11  -1   16.10   22.87   1
  -4  10  -4   31.73   25.39   1
  -3   5  -4  948.69   35.43   1
  -3   7  -5  120.56   34.28   1
  -2   4  -5  600.04   34.90   1
  -1   5  -7  558.88   33.18   1
   1   5  -9   82.16   28.40   1
   1   5   5  179.04   32.36   1
   3   9   6   -1.65   23.64   1
   4   2   4  611.61   21.91   1
   4   4   5   95.65   26.60   1
   5  -3  -2 2232.05   48.17   1
   6   2   4   78.78   21.44   1
   8  -4  -4 3253.54   35.53   1
  10  -4  -7 1140.18   34.95   1
  11  -3  -1  103.40   33.75   1
  12  -4  -8   53.84   27.46   1
  14  -4  -8  151.01   22.28   1
  14  -2  -1    6.47   24.89   1
  15  -3  -3   69.64   23.11   1
  -4   6  -2 1481.67   38.25   1
  -3   9   4  395.79   23.19   1
  -2   2  -2 3194.67   51.40   1
  -2   6  -6  168.92   22.84   1
   4   8   6  -14.36   23.56   1
   6   4   5  115.80   26.54   1
   7  -1   2  476.20   25.10   1
   8  -4  -5 1156.60   33.95   1
   8  -2   1   12.86   33.69   1
   8   2   4   19.84   30.54   1
  14  -4  -4  641.78   31.14   1
  -4   6  -1 2146.95   38.78   1
  -4   6   1 1172.35   38.91   1
  -4  12   2  871.34   28.62   1
  -2   6   4  157.83   45.48   1
   0   0  -3   19.42   49.53   1
   0   6  -8   35.39   31.03   1
   1  -1  -2  126.16  128.76   1
   5  -3  -5  333.68   57.13   1
   6  -2   1   32.67   27.77   1
   9  -1   2  -15.63   33.70   1
  10  -2   1   17.70   34.47   1
  11   1   3    2.60   31.66   1
  12   0   2   72.49   35.03   1
  13  -1   1   15.93   35.23   1
  -4   8  -2  695.90   34.35   1
  -4   8   2  300.17   31.97   1
  -4  12  -2   36.01   21.40   1
  -1   7  -7  552.96   35.17   1
  -1  11   5    9.05   23.27   1
   2   2  -8  101.36   27.19   1
   2   2   4  750.99   36.76   1
   2   4  -9  207.77   28.64   1
   2   4   5  608.72   28.25   1
   5  -3  -1 1034.78   45.89   1
   5   7   6   31.90   25.37   1
   8   4   5  102.48   25.13   1
  10  -4  -2  361.04   24.22   1
  13  -3  -1   27.78   24.47   1
  14  -4  -3  313.76   32.14   1
  15  -3  -2  194.52   24.82   1
  -4  10  -2  210.98   33.01   1
  -4  12   1  280.35   25.70   1
  -2   4  -4 4565.35   41.05   1
  -1   1  -2 2160.82   66.13   1
  -1   3  -5  142.27   37.21   1
  -1   9  -7  -41.61   33.48   1
   0   8  -8   -8.46   33.31   1
   1  -1  -1  283.48  161.18   1
   1   1  -6 1747.37   32.46   1
   2   8   6   -4.40   29.33   1
   3   7   6  153.97   25.52   1
   5   1   4  561.43   32.48   1
   5   3   5  143.93   28.15   1
   6   2 -11   -1.92   18.36   1
   8  -4  -6 1176.87   32.26   1
   8   0 -11   -1.67   24.59   1
  10   2   4  340.11   29.58   1
  11  -1   2  142.13   33.22   1
  12  -4  -2  452.72   22.98   1
  -4   8  -1  365.22   32.63   1
  -4  10  -1  218.58   31.83   1
  -3   5   2 1948.40   43.29   1
  -3   9  -4  266.02   25.56   1
  -2   6  -5   57.90   26.11   1
  -2  12   4   35.74   22.31   1
  -1   5  -6  380.80   22.96   1
   2   0  -6  490.43   34.61   1
   4  -2   1   96.99   45.47   1
   4   6   6   73.34   26.38   1
   7   1 -11  218.20   17.82   1
   7   3   5   19.56   27.60   1
  10  -4  -1   38.51   35.94   1
  12  -2   1   27.66   24.61   1
  13  -5  -5  274.84   28.00   1
  -3   5  -2  680.63   29.44   1
  -3  13   2   48.50   26.10   1
  -2   8  -5 1031.26   36.92   1
  -1   1  -1   37.21   93.00   1
   1   5  -8 1071.11   33.20   1
   3  -1  -6  601.14   39.41   1
   3  -1   2 2479.37   47.62   1
   3   3  -9  257.10   25.87   1
   3   3   5   29.44   28.63   1
   4   0  -8  478.35   31.65   1
   6   6   6   -2.16   21.60   1
   8  -4  -1  790.31   37.83   1
   8  -2   2 1028.91   34.31   1
  11  -5  -5  196.06   29.64   1
  11  -5  -4  830.35   30.72   1
  12  -4  -1  108.38   36.22   1
  13  -5  -6   99.82   27.65   1
  13  -5  -4  716.39   31.24   1
  14  -4  -2  193.60   23.11   1
  15  -5  -6   62.09   24.37   1
  -3  13  -1   45.99   29.37   1
  -3  13   1  354.26   25.54   1
  -1   7  -6  512.64   32.98   1
  -1   9   5  243.88   35.20   1
   0   2  -5  206.20   40.96   1
   0   6  -7  179.89   32.60   1
   1   3  -7  190.34   32.97   1
   2   6  -9   18.17   29.73   1
   3   1   4 2060.42   36.72   1
   6  -2   2  203.96   37.39   1
   7  -3   1   19.18   37.92   1
   9  -3   1  148.82   34.59   1
  10  -4  -8  448.06   31.83   1
  10  -2   2  798.62   34.86   1
  11  -5  -6 1328.10   27.07   1
  12  -4  -9  137.89   25.65   1
  13  -5  -7   50.89   23.10   1
  15  -5  -5   75.62   26.97   1
  -3   5  -1 1425.04   32.75   1
  -3  11  -2  435.76   32.83   1
  -2   6  -4  486.78   36.09   1
  -2  12  -4  -71.96   34.87   1
  -1   3  -4  262.44   41.42   1
   1   7  -8  -22.98   31.72   1
   6   0   4  402.80   29.12   1
  11  -3   1  143.52   35.20   1
  13  -5  -3  292.83   33.35   1
  14  -4  -1   38.61   34.82   1
  15  -5  -4   68.04   28.59   1
  -3   7  -2 2700.39   39.43   1
  -3   9  -2  255.83   34.48   1
  -3  11   2  189.17   28.08   1
  -2  10   4   31.47   27.18   1
  -1   5  -5  200.46   35.22   1
   0   4  -6   95.16   34.46   1
   0   8  -7   63.78   24.05   1
   2   6   6  161.11   34.41   1
   4   2  -9  375.07   22.86   1
   4   2   5  400.89   30.54   1
   6  -4  -4  771.88   36.74   1
   8   0   4   28.77   20.06   1
   8   2   5  766.54   22.53   1
  11  -5  -2  180.19   34.36   1
  11  -1   3   -2.50   35.34   1
  -3  11  -1  278.33   22.42   1
   0   0  -1  -16.11  134.95   1
   2   4  -8   63.66   31.34   1
   3   5   6   -3.19   24.82   1
   6  -4  -1    6.60   28.68   1
   6   4   6   21.59   25.10   1
   9  -5  -5  453.60   31.34   1
  10   0   4  479.69   31.87   1
  11  -5  -7  666.71   33.86   1
  13  -5  -8  156.34   26.03   1
  13  -5  -2  648.09   25.44   1
  13  -3   1   35.89   37.89   1
  -3   9   2  179.66   30.92   1
  -2   4  -2  706.39   46.95   1
  -1  11  -5   -0.71   23.98   1
   3   5  -9  342.00   29.72   1
   4  -2   2 1130.96   32.36   1
   4   0   4 1572.12   26.14   1
   4   4   6  114.31   27.60   1
   5  -3   1 1445.51   31.32   1
   7   1   5  589.94   30.62   1
   9  -3   2  370.51   34.42   1
  -3   7   1 1894.59   36.52   1
  -3   9   1  319.60   31.79   1
  -2  12  -2   65.06   32.77   1
  -1   7  -5   25.20   25.65   1
  -1   9  -5   35.14   26.13   1
   0   6  -6  637.98   35.13   1
   0  10  -6   50.66   33.83   1
   1   5  -7  241.71   22.76   1
   2  -2  -1  149.14   83.78   1
   5   1  -9  515.09   24.94   1
   5   1   5  115.20   30.27   1
   7  -3   2  756.22   23.97   1
   7  -1   4  816.11   34.55   1
   9  -5  -1  -38.96   38.10   1
   9   1   5   97.39   31.11   1
  10  -4   1  387.92   36.17   1
  10  -2   3   87.07   34.89   1
  11  -3   2  169.98   35.72   1
  13  -5  -1  186.98   35.02   1
  -2  12   2   85.82   26.34   1
  -1   3  -3  133.75   45.40   1
   0   8  -6  936.58   36.60   1
   1   3  -6  516.43   37.56   1
   1   7   6  207.61   40.30   1
   2   6  -8  193.15   33.90   1
   3   7  -9   65.49   30.83   1
   5   3   6  391.40   28.52   1
   7   3   6  149.99   26.72   1
   8  -4  -7  121.42   44.84   1
   9  -5  -6  -18.45   34.65   1
   9  -1   4   27.07   32.24   1
  12  -6  -5   31.71   28.00   1
  12  -6  -4   -4.70   30.09   1
  12  -6  -3  100.02   32.02   1
  12  -4   1  107.08   37.08   1
  14  -6  -6   27.39   25.35   1
  14  -6  -4   35.03   28.43   1
  -2   4  -1  433.83   47.55   1
  -2  12  -1  -11.96   22.55   1
  -2  12   1   68.98   25.92   1
  -1   5  -4  490.24   27.89   1
   1   3   5  148.84   28.66   1
   1   7  -7  643.43   23.24   1
   1   9  -7  320.86   24.33   1
   2   2   5 4458.77   34.24   1
   2   8  -8   82.86   24.11   1
   3   1  -7  232.83   28.17   1
   3   3  -8  785.18   28.68   1
   5  -1   4  479.58   33.03   1
   6   0  -9  -10.16   33.60   1
   7  -5  -2 1401.51   39.48   1
  14  -6  -3  154.36   32.28   1
  -2   6  -2  239.98   40.18   1
  -2  10  -2  288.97   26.90   1
  -1  11   4  445.09   24.15   1
   2   0  -5  -17.25   43.95   1
   4   4  -9    3.00   27.04   1
   5  -3   2 3910.81   32.06   1
   6  -4  -5   34.00   39.85   1
   6  -4   1  470.59   40.74   1
   6   0   5    8.77   31.91   1
   8  -2  -9  665.18   48.10   1
   8   0   5    3.32   32.08   1
  10  -6  -4  566.06   31.23   1
  12  -6  -6   86.00   25.59   1
  12  -6  -2  686.96   34.21   1
  -2   8  -2  386.19   26.47   1
  -1   7  -4   48.86   25.27   1
  -1  13   2   25.56   22.71   1
   1  -1   1   25.45   65.75   1
   1   1   4  272.77   49.73   1
   2   4  -7   67.70   29.47   1
   2   4   6 1445.61   34.39   1
   3  -3  -1  388.80   61.92   1
   3   1   5 1782.11   34.31   1
   3   3   6  217.85   32.99   1
   6   2   6   24.20   27.17   1
   7  -5  -4  908.77   33.99   1
   7  -1  -9  484.46   35.62   1
   8  -2   4   18.37   31.95   1
   9  -3   3   61.37   23.57   1
  10  -6  -2  768.14   34.30   1
  10  -4   2  269.59   25.05   1
  11  -3   3   -8.98   33.93   1
  -2   4   1  732.91   38.86   1
  -2   6   3  451.62   30.38   1
  -2  10   2  754.71   30.28   1
  -1  13   1    7.49   22.47   1
   0   4   5  115.75   45.82   1
   0   6  -5 1180.18   37.39   1
   0   8  -5  384.45   36.75   1
   0  12  -4   68.84   33.65   1
   2  -2   1  727.41   47.27   1
   2   0   4   69.05   41.57   1
   6  -2   4   79.64   35.18   1
   8   2 -11  238.54   19.81   1
   9  -5   1  247.30   34.30   1
  10  -6  -5  641.62   29.31   1
  10  -2   4  351.86   33.85   1
  11  -5  -8 1269.62   36.35   1
  -2   6  -1    4.73   29.56   1
  -2   8   3 1103.10   28.11   1
  -2  10   1 1370.01   31.08   1
  -1   3  -2  288.59   51.50   1
   0  10   5  172.09   25.54   1
   2   2  -6 1281.10   36.92   1
   2  10  -7   17.29   23.03   1
   3   5  -8   57.64   23.21   1
   3   9  -8   13.23   33.48   1
   4   0  -7    2.70   39.18   1
   4   0   5   -5.16   21.72   1
   4   2  -8  181.34   25.72   1
   4   2   6  498.14   28.72   1
   4   6  -9  161.25   22.74   1
   4   8  -9   96.90   32.92   1
   7  -1   5  584.07   33.22   1
   7   1   6  375.69   29.92   1
   9  -1   5  234.89   32.68   1
  12  -6  -7  160.87   29.59   1
  -1  11  -2  216.97   23.82   1
   0   0   1  -20.52  118.86   1
   0  12   4   76.02   15.16   1
   1   1  -4  178.31   42.25   1
   1   7  -6   38.35   24.99   1
   2   6  -7  277.36   24.31   1
   2   8  -7  243.57   34.25   1
   3  -3   1  229.79   48.31   1
   3  -1   4 1936.79   41.07   1
   3   7  -8  530.73   25.47   1
   4  -4  -1  315.79   45.97   1
   4   6   7   -1.02   24.65   1
   5   1   6  556.18   29.61   1
   5   3  -9  588.53   24.12   1
   5   5   7    0.76   21.00   1
   6  -4   2  532.07   27.35   1
   7  -5   1 1043.81   35.80   1
   8  -6  -2  193.40   34.79   1
  13  -7  -5  111.87   25.99   1
  13  -7  -4  197.48   28.69   1
  -2   6   2 1181.48   46.12   1
  -2   8   2  905.32   31.96   1
   0   2  -3 2271.42   54.92   1
   1   3  -5  357.16   42.65   1
   2  -2   2 3075.25   55.98   1
   5  -1   5   81.99   32.07   1
   9  -5   2  132.64   36.30   1
   9  -3   4   22.96   33.17   1
   9   1 -11  104.77   22.24   1
  10  -6  -6  579.55   34.81   1
  10  -4   3  627.90   26.69   1
  -2   6   1 1441.26   42.56   1
  -2   8   1  316.55   23.44   1
  -1   9   4  142.27   31.41   1
  -1  11  -1  109.19   25.16   1
   3   7   7    2.09   25.98   1
   4  -4  -2  693.76   48.55   1
   4  -2   4  613.03   35.09   1
   7  -5  -5  205.37   42.50   1
   7  -3   4  536.14   23.34   1
   8  -6  -4   71.77   39.67   1
  11  -7  -4  172.94   29.51   1
  11  -7  -2  111.71   32.97   1
  13  -7  -6  117.97   24.16   1
  -1   5  -2   63.11   46.60   1
  -1  11   1  275.91   28.10   1
  -1  11   2 1232.55   26.91   1
   0   6  -4  460.69   40.17   1
   0  12  -2  480.99   34.35   1
   3  -3   2  866.03   46.40   1
   3   3  -7  218.67   32.46   1
   4  -4   1  176.62   33.19   1
   4   4   7  -26.86   23.85   1
   5   3   7   35.13   23.17   1
   7  -5   2  298.27   36.49   1
  10  -6   1  615.79   26.92   1
  10   0 -11    3.77   27.78   1
  11  -7  -1  469.43   34.22   1
  12  -6   1  -25.93   27.28   1
  -1   3  -1 1180.65   48.11   1
   1   5  -5  261.57   38.46   1
   1  11   5  -13.59   19.65   1
   2   4  -6  571.14   37.01   1
   2  12  -5   24.97   25.43   1
   3   1   6  253.52   31.78   1
   3   9  -7   13.74   33.15   1
   4   4  -8  615.70   29.40   1
   4   8  -8    2.99   32.36   1
   5  -5  -1  699.26   29.84   1
   5  -3   4  619.99   37.85   1
   5   1  -8  778.72   28.73   1
   6  -2   5  230.89   25.33   1
   8  -6   1  108.43   36.96   1
   9  -5  -7  115.83   40.13   1
  -1   9  -1  506.56   36.65   1
   1   7  -5  393.82   25.77   1
   1  13  -2  -27.99   31.55   1
   2   0   5  -13.32   34.62   1
   2   2   6  626.88   29.38   1
   2   8  -6 1003.62   36.40   1
   3   5  -7  342.54   35.94   1
   4  -4   2  566.01   42.12   1
   4   0   6   63.09   30.94   1
   4   6  -8  254.55   31.94   1
   5  -5  -2  481.04   43.43   1
   9  -5   3  359.15   24.54   1
  10  -6   2  286.72   39.22   1
   0  12   1 1701.08   26.10   1
   1  -1   3 1071.30   37.37   1
   1   1   5 1697.90   35.10   1
   2   6  -6   41.73   26.52   1
   3  -1   5 1707.08   26.74   1
  13  -7  -7   44.77   21.52   1
  -1   5  -1  821.97   47.19   1
  -1   7  -1  347.46   43.30   1
  -1   7   4  477.65   39.69   1
   0   4  -3 1167.23   34.99   1
   0  10  -2   67.84   36.51   1
   1   3   6   36.05   36.26   1
   1   9  -4  128.30   37.93   1
   2  10  -5   69.57   38.20   1
   3   3   7  137.87   33.95   1
   4  -2   5  407.16   34.01   1
   5  -1   6  511.98   34.06   1
   6  -6  -1 3508.64   40.82   1
   6  -4   4   16.65   35.41   1
   8  -6  -5  278.57   38.48   1
   8  -6   2  158.46   26.79   1
  11  -7  -6   41.73   32.72   1
  11  -7   1  151.44   36.82   1
  12  -8  -4  248.67   27.85   1
  12  -8  -3  204.26   30.32   1
  12  -8  -2   26.91   32.37   1
  12  -6  -8   22.46   27.57   1
  -1   9   1 1350.88   33.12   1
  -1   9   2 1144.41   33.12   1
   0   2  -2  908.13   72.05   1
   0   6  -3 1299.00   30.74   1
   0  10   4  447.72   30.20   1
   1   3  -4 1583.78   48.82   1
   1  13   1   -3.59   21.34   1
   1  13   2  213.46   19.40   1
   5   1   7  168.89   28.67   1
   6  -6  -2 3800.61   41.76   1
   6  -6   1 1693.53   37.92   1
   6   8  -9   12.44   33.10   1
   9  -7   1   37.99   37.60   1
   9  -5   4  348.90   37.48   1
  12  -8  -1  121.94   35.62   1
  -1   5   4 1880.67   59.95   1
   0   0   3   -3.32   55.46   1
   0  10  -1   89.31   31.02   1
   1   7  -4  477.40   37.71   1
   2  -2   4  712.21   43.56   1
   2   0  -4  392.93   48.91   1
   3   9  -6  573.84   37.78   1
   4   2  -7 1159.17   31.33   1
   5   3  -8  745.16   28.05   1
   6  -2   6   37.46   33.02   1
   6   0  -8  404.05   38.82   1
   6   0   7   19.17   28.51   1
   6   6  -9   64.44   31.54   1
  10  -8  -2   19.27   33.71   1
  10  -6   3  100.77   28.13   1
   0   8  -2  152.85   40.32   1
   0   8   5  369.28   38.11   1
   1  -1   4  312.50   47.02   1
   1   1  -3 2115.93   58.50   1
   1   5  -4 1805.23   43.33   1
   2   4   7    5.03   30.97   1
   2   8  -5  530.02   27.25   1
   3  -3   4  675.24   39.26   1
   3  11  -5   29.19   37.83   1
   4   8  -7  705.83   37.79   1
   5   7  -8  401.10   33.30   1
   6  -6   2  448.40   37.29   1
   7  -7  -1 1309.78   34.91   1
   7  -5   4  -10.60   37.84   1
   7   1  -9  524.64   27.99   1
   9  -7   2  469.33   40.68   1
  10  -8  -1  185.16   26.51   1
  10  -6  -7   24.72   32.47   1
   0   2   5  164.91   30.72   1
   2   4  -5  351.73   43.19   1
   2   6  -5  301.68   37.81   1
   2  10  -4  -27.37   39.14   1
   3  -3  -3  638.51   80.96   1
   3  -1   6  217.60   31.56   1
   3   3  -6 1544.17   38.66   1
   3   7  -6  868.53   37.49   1
   4  -4   4   63.03   36.28   1
   5   5  -8 1352.74   34.23   1
   6  -4   5  121.13   34.44   1
   6  -2  -7  313.12   50.24   1
   7  -7  -2  727.15   35.48   1
   7  -7   1  729.15   37.17   1
   7  -3   6  115.04   33.44   1
   9  -7  -5  188.89   36.65   1
  -1   7   1  433.32   39.27   1
   0   6  -2 4409.34   49.00   1
   1  11  -1  295.16   32.03   1
   1  11   4   76.96   18.05   1
   2  12  -2   35.11   31.82   1
   4   4  -7  681.39   23.68   1
   4   6  -7  241.75   24.30   1
  10  -8   1  325.90   38.23   1
  -1   3   1 1891.32   73.00   1
  -1   7   2  477.82   35.15   1
   0  10   1   67.35   29.99   1
   0  10   2   49.85   26.71   1
   5  -1   7  172.77   31.94   1
   7  -7   2  491.31   38.24   1
   7   7  -9  281.51   31.65   1
   8  -8  -1  846.24   36.70   1
   8  -6   4   81.26   37.75   1
  12  -8  -6  184.29   25.13   1
   0   0   4 4733.50   48.85   1
   0   8  -1  572.78   28.49   1
   1   1   6  248.14   30.58   1
   2  -2   5 4490.38   41.14   1
   2   2   7  442.46   29.34   1
   3  -3   5   16.93   36.04   1
   3   9  -5  320.33   26.96   1
   3  11  -4   83.11   27.80   1
   3  13  -2  -57.24   21.92   1
   5  -3   6  412.13   25.90   1
   5  11  -6   63.07   35.58   1
   6  -2   7  116.62   29.38   1
   6   8  -8  190.80   35.37   1
   7  -5   5  568.24   24.95   1
   7   3  -9  462.30   25.46   1
   8  -8  -2  709.03   33.09   1
  11  -9  -3  284.33   27.82   1
  11  -9  -1   64.25   25.31   1
  -1   5   1 2060.80   50.82   1
   1   9  -2 1114.67   40.96   1
   2  -4   1  355.89   50.72   1
   3  -5   1 1634.81   47.75   1
   3  -5   2  717.21   43.31   1
   4  -4   5   67.53   36.12   1
   4  12  -4   82.57   36.85   1
   6  -6   4  162.01   36.62   1
   6  -4   6   20.79   33.25   1
   7   5  -9  505.04   20.53   1
  11  -7  -7  549.07   33.27   1
   1   5  -3 2632.11   50.45   1
   1  11   2  215.96   23.38   1
   3  13  -1  303.11   18.30   1
   4   2   8   49.37   24.96   1
   4   8  -6  273.79   25.20   1
   5  -5   5  176.48   34.05   1
   5   7  -7 2071.49   36.47   1
   6   6  -8   41.65   30.59   1
   6  10  -7   16.16   34.05   1
   7  -1  -8   -3.74   41.09   1
   8  -8   2  191.09   37.11   1
   8   0  -9    7.56   30.73   1
  -1   5   2  736.43   42.49   1
   0   4   6   76.65   35.46   1
   2  -4   3 2461.88   33.59   1
   2   6  -4  120.42   42.82   1
   2  12   1  -23.85   23.40   1
   2  12   2  109.36   20.61   1
   3  -1   7   83.70   31.37   1
   3   3   8   12.47   28.64   1
   3   5   8    2.00   24.34   1
   3   7  -5  222.09   40.20   1
   4  -2   7   49.77   31.28   1
   5  -7   1  275.65   37.73   1
   6  -6  -4  274.97   44.75   1
   6   4  -8  576.11   29.82   1
   7   9  -8   25.09   25.92   1
   9  -9  -2   23.05   31.39   1
   9  -9  -1   45.90   35.03   1
   0   2  -1  122.00   70.93   1
   0   8   4  536.10   33.01   1
   1  -3   1 1239.06   70.06   1
   1   3   7   12.04   32.98   1
   1   9  -1 1453.87   37.92   1
   1   9   5   44.45   26.35   1
   2  -2   6  688.55   32.58   1
   2   0   7   14.67   31.02   1
   2   2  -4 1582.78   48.38   1
   2  10  -2  665.73   37.36   1
   3  -3   6  225.22   34.33   1
   3   9  -4  398.59   39.62   1
   4   6  -6  100.90   37.93   1
   5  -7   2   53.68   37.77   1
   5  -5  -4 1874.62   48.67   1
   5   5  -7  426.23   34.39   1
   6  -6   5  195.09   34.90   1
   7  -7  -4  203.60   41.04   1
   7  -7   4  164.87   27.71   1
   7  -5  -6   76.11   59.86   1
   8  -8   3  486.74   40.31   1
   8  -6  -6  224.03   38.57   1
   9  -9   1  160.39   36.51   1
   0   0   5   11.31   38.85   1
   0   2   6  812.20   36.79   1
   0   4  -1  593.92   59.49   1
   0   8   1  598.69   36.71   1
   1   7  -2  451.68   43.79   1
   2  -4   4 4012.78   33.28   1
   2   4  -4 2694.99   49.06   1
   3  -5  -1  943.62   49.57   1
   3  -5   4  805.98   38.19   1
   3   5  -5 2330.72   42.53   1
   4  -4   6   83.79   32.60   1
   4   0   8   53.22   29.65   1
   5  -7  -1  117.06   27.04   1
   5   3  -7  134.05   33.21   1
   6  12  -5   55.80   35.91   1
   9  -9   2   91.33   39.49   1
  11  -9  -5  281.01   31.43   1
   0   8   2  110.75   39.29   1
   1  -3   4  267.07   43.67   1
   1  -1   6  226.45   35.56   1
   3   1   8   14.98   27.59   1
   3   3  -5  -10.79   44.27   1
   3  11  -2  157.22   34.32   1
   4  -6   4   56.39   27.56   1
   4   4  -6 1265.22   39.08   1
   5  -5   6  421.87   36.32   1
   6  -8  -1  -11.15   32.89   1
   6   8  -7  578.27   27.34   1
   8  -8  -4  723.48   32.43   1
   8   4  -9   57.90   26.48   1
   9  -7  -6  575.41   38.70   1
  -1   3   3  437.02  100.67   1
   0   8   3  120.45   26.72   1
   1   1   7 1138.83   28.73   1
   2  10   5   67.00   16.89   1
   3  -5   5 1007.48   39.25   1
   4   8  -5  187.33   37.66   1
   4  12  -2  606.40   32.97   1
   5  13  -2    8.31   30.12   1
   6  10  -6   23.10   26.50   1
   7  -9   1   11.56   37.02   1
   0  -2   3 2312.01   57.65   1
   1  -3   5  132.10   40.37   1
   3  -3   7  110.70   35.77   1
   4  -6   5  349.95   36.01   1
   5  -7  -2  642.76   38.68   1
   5  11  -4   58.84   36.53   1
   7  -9  -1   90.03   35.91   1
   7  -9   2   63.32   36.54   1
   9  -1  -9   33.98   40.22   1
   9   7  -9  -28.92   33.49   1
  10  -8  -6  302.28   32.98   1
   0  -2   4 2801.44   50.94   1
   1   5  -2  721.29   50.18   1
   1   9   1  501.25   33.78   1
   2  -4  -1  837.31   62.92   1
   2   6  -3  458.35   45.41   1
   3  11  -1  160.73   32.46   1
   4  -2   8   74.01   32.02   1
   5   7  -6  163.92   26.65   1
   5  13  -1   30.16   24.78   1
   6  -8  -2  127.06   32.35   1
   6  -8   4  109.97   40.12   1
   6   6  -7  -52.33   35.23   1
   6  12  -4   38.06   35.25   1
   7  -3  -7  152.60   56.89   1
   7   1  -8   14.52   30.40   1
   8   8  -8  108.36   25.12   1
   8  10  -7  154.94   35.65   1
   9  -9  -4  240.92   29.75   1
   1   7  -1  399.96   32.88   1
   2   0   8  716.83   38.19   1
   2   8  -2  901.63   31.25   1
   4  12  -1  208.52   21.35   1
   5  -7   5   60.30   26.22   1
   5  -1  -6 1989.17   47.99   1
   5   9  -5  187.92   26.91   1
   6   0  -7  -13.30   44.38   1
   7  -9  -2  756.89   33.19   1
   8 -10   1  505.30   34.96   1
   8  -2  -8 1042.69   47.13   1
   9   9  -8   87.50   33.10   1
   0  -2   5  192.62   43.11   1
   1   1  -2    0.46   86.99   1
   1   9   2  140.09   29.01   1
   2  -4   6 1529.34   27.50   1
   2  10   4  354.62   20.39   1
   3  -7   2 2375.90   43.81   1
   3  -5   6   44.25   24.25   1
   3  11   4  129.73   16.73   1
   4  -6   6   81.42   37.56   1
   4   6  -5  779.80   40.47   1
   6   8  -6  966.90   37.10   1
   6  10  -5   47.27   39.16   1
   8 -10  -1  750.16   24.37   1
   8 -10   2  189.56   37.70   1
   9   5  -9  303.46   31.20   1
  -1   1   4  190.91   51.34   1
   1  -3   6   70.93   25.31   1
   2  -6   2  212.38   43.98   1
   2  10   1  911.35   28.80   1
   3  -7   1 1522.60   42.07   1
   4  -8   1  340.58   41.25   1
   4   8  -4  128.27   38.85   1
   5   5  -6 1865.48   40.45   1
   6   4  -7  574.86   23.30   1
   8 -10  -2  472.40   31.78   1
   8   6  -8  416.78   35.32   1
   9   1  -9   62.92   34.47   1
  10 -10  -4  358.05   28.30   1
  11  -9  -6   33.73   24.94   1
   0   2   7  226.92   31.89   1
   2  -6   1    0.87   46.27   1
   2  -6   4  471.77   37.33   1
   2   4  -3 4730.48   52.32   1
   2  10   2  299.25   24.42   1
   3  -7   4  719.14   39.50   1
   3  -3   8   25.86   34.58   1
   3   5  -4 1443.94   32.72   1
   3   9  -2  205.91   28.51   1
   4  12   1   55.46   23.42   1
   4  12   2   39.61   18.87   1
   5  -9   1 1444.99   38.57   1
   5  -9   2  654.65   38.58   1
   5  -7   6   20.48   26.12   1
   6   2  -7  309.77   30.41   1
   7   9  -6  123.04   39.71   1
   9 -11  -1   31.76   30.39   1
   9   3  -9  491.10   18.11   1
   1  -5   2   22.03   49.86   1
   1  -5   4  471.30   40.65   1
   1   1   8   95.80   27.82   1
   2  -6   5   62.98   40.74   1
   2  -4   7  -14.11   37.58   1
   2  -2   8  391.55   30.91   1
   2   0  -3  -12.25   67.81   1
   2   8  -1  493.36   40.46   1
   3  -5   7   56.48   35.33   1
   4  -8   4  767.14   27.85   1
   4   4  -5 2063.39   46.73   1
   5   3  -6  600.45   38.46   1
   5   9  -4  170.70   39.41   1
   7  -7  -5  325.24   42.74   1
   8  -8  -5  884.49   32.46   1
  10   6  -9   14.57   22.80   1
  -1   1   5  423.86   36.09   1
   0   0   7   -6.09   29.61   1
   0   6   5 1069.54   43.95   1
   1  -5   5  182.96   38.42   1
   1  -3   7   -8.46   33.82   1
   1   7   6  233.89   32.28   1
   3  -7   5  119.02   25.48   1
   4  -6   7   15.75   25.57   1
   5   1  -6 2143.83   37.01   1
   5   7  -5  180.26   28.51   1
   5  11  -2  337.37   34.80   1
   6 -10   2  279.21   37.39   1
   6  12  -2   14.84   31.04   1
   8   4  -8  545.38   30.73   1
   9 -11  -2   38.96   29.59   1
   9  -9  -5   -1.12   28.77   1
   9   7  -8  429.45   26.30   1
  10  -2  -9  308.30   37.96   1
   0  -4   4  552.52   44.83   1
   1  -5   1  796.65   51.33   1
   1  -1   8   98.03   30.08   1
   1   5  -1 2088.93   40.39   1
   2   6  -2 1086.95   35.60   1
   3   3  -4  563.50   48.60   1
   3   9  -1  316.67   37.51   1
   4   0  -5   -0.39   48.46   1
   6  10  -4  319.85   28.36   1
   7   5  -7  168.23   34.51   1
   9   9  -7   66.65   25.43   1
  -1  -1   4  159.39   48.73   1
  -1   3   5  306.14   59.27   1
   0  -4   3 1188.79   36.28   1
   0  -4   5  133.59   40.30   1
   1  -5   6  430.98   37.28   1
   2   0   9    4.94   25.51   1
   3  -7   6  298.92   38.63   1
   4  -8  -1  628.68   40.28   1
   5  -9   5  -15.19   29.51   1
   6   8  -5  263.28   40.57   1
   6  12  -1  653.42   28.14   1
   7 -11   1  296.75   37.73   1
   8   0  -8  725.71   32.95   1
  10 -10  -5  153.53   29.93   1
  10   4  -9  152.65   25.26   1
  -1  -1   5  394.43   41.23   1
   0  -2   7  239.32   33.16   1
   0   6   3 1238.33   38.32   1
   1   7   1  301.71   39.80   1
   2  -4   8  589.26   35.75   1
   3   9   6   -4.01   14.68   1
   7   9  -5  380.07   39.02   1
   9  11  -5  -18.72   35.35   1
   0  -4   6  122.73   37.52   1
   0   4   7  591.13   45.77   1
   2  -2   9  248.74   29.54   1
   2   8   6   53.27   20.64   1
   7 -11  -1  240.05   33.86   1
   7   3  -7  161.72   32.61   1
   8   6  -7  582.23   35.39   1
   8  10  -5  566.19   26.60   1
   9   5  -8  113.91   23.58   1
  10   0  -9  -50.81   38.19   1
  10   2  -9  277.92   25.51   1
  11   5  -9  113.62   30.53   1
   0   0   8  242.57   33.09   1
   1  -5   7  555.52   36.45   1
   2  -8   4   89.10   39.28   1
   3   7  -2 2944.79   35.44   1
   5   5  -5  231.02   30.98   1
   6   4  -6  104.77   37.96   1
   6  12   1  278.63   20.86   1
  10  10  -6  306.58   36.27   1
   1   1   9   41.75   28.04   1
   1   7   2  588.70   33.85   1
   2  -8   2  451.47   28.95   1
   2  -8   5  922.60   39.61   1
   2   8   1  407.82   33.26   1
   4 -10   4   11.50   41.12   1
   5  -9  -2  280.54   34.60   1
   5   7  -4  151.01   27.68   1
   6 -10  -2  131.39   32.88   1
   6  -8  -4  585.63   42.19   1
   7  -1  -7   -7.96   46.47   1
   8 -10  -4  148.81   29.03   1
   9  -3  -8  620.50   48.98   1
   9   7  -7  474.31   34.84   1
   9   9  -6   34.56   26.70   1
  10   6  -8  137.13   24.32   1
  12   6  -9    9.02   32.04   1
  -1  -3   5  315.88   42.64   1
   0  -4   7  539.50   35.41   1
   0  -2   8  395.22   29.39   1
   1  -7   5   34.41   27.00   1
   1  -1   9   23.15   26.55   1
   1   3  -1 1754.79   81.09   1
   2   4  -2 4398.39   57.27   1
   2   6  -1 1316.44   35.94   1
   3  -9   1  522.38   26.04   1
   4 -10   1  261.09   27.20   1
   4  -8  -2  322.75   38.79   1
   4   8  -2  311.33   39.55   1
   5 -11   2  534.81   27.19   1
   5  11   1   22.32   24.27   1
   6   8  -4  562.84   38.98   1
   7 -11  -2  719.39   32.20   1
   7   1  -7   -2.06   30.44   1
   7  11  -2  661.39   33.82   1
   9 -11  -4  -23.40   32.13   1
   9   3  -8  617.30   28.73   1
  10   8  -7  128.58   24.52   1
  11   7  -8   56.29   25.32   1
  -1  -3   3  340.97   55.52   1
  -1  -3   6  462.02   37.82   1
  -1  -1   7  233.65   33.25   1
  -1   1   7  244.49   38.53   1
   0  -6   4  448.69   41.82   1
   0  -4   1  526.77   62.98   1
   1  -7   6  493.71   38.78   1
   1  -5   8  233.01   36.64   1
   1   7   5   31.55   26.66   1
   2  -8   1  382.92   29.70   1
   2  -6   8  272.40   26.21   1
   3  -9   6  219.47   40.50   1
   3   9   1  469.34   29.29   1
   4   4  -4 2625.71   50.22   1
   4  10   1  178.65   26.96   1
   5   9  -2  260.95   39.32   1
   5  11   2  -43.17   21.11   1
   6   6  -5  762.58   39.60   1
   6  10  -2  126.31   33.07   1
  11  -3  -9  204.24   37.85   1
  11   3  -9  230.81   24.96   1
  -1  -1   2   88.05   94.43   1
   0  -6   6  636.38   38.65   1
   1   7   3  159.23   27.76   1
   3   9   5  126.00   13.65   1
   4  10   2  262.78   22.75   1
   4  10   4   -7.27   15.96   1
   6 -12   1  533.70   35.96   1
   7   5  -6   88.15   38.16   1
   8   4  -7  158.55   30.61   1
  -1  -3   7  218.42   31.02   1
   0  -4   8  363.00   33.46   1
   1  -7   1  339.71   46.25   1
   1  -7   7  537.63   38.39   1
   1   7   4   36.90   23.30   1
   3   7  -1 1865.26   46.13   1
   5   3  -5  334.92   31.73   1
   7   7  -5  376.85   27.37   1
   8   8  -5  909.27   37.28   1
   9   1  -8  151.16   28.61   1
   9   9  -5   22.59   38.21   1
  10   4  -8  461.50   32.21   1
  12   4  -9  133.89   28.05   1
  13  -1 -10  136.45   26.86   1
 -10   8   5  220.06   43.30   1
  -8   4   6 1352.48   44.48   1
  -8   4   7  151.88   41.73   1
  -7   3   5   77.97   49.88   1
  -7   3   6  139.18   46.93   1
  -7   3   7  173.29   45.75   1
  -6   2   6  574.78   32.63   1
  -4   2   9  357.49   35.55   1
  -3   1   8  484.41   36.89   1
   5   1  -4  954.10   54.35   1
   7   7  -8   94.69   32.21   1
   9   1  -5 2524.42   50.26   1
  10   2  -6  112.63   46.38   1
  11  -1  -1  106.43   37.64   1
  11   1  -5  219.20   42.39   1
  15   1  -3   19.44   25.05   1
 -10   8   8  107.34   42.47   1
  -9  11   2   43.25   33.96   1
  -7   5   2 1447.36   53.30   1
  -7   5  10   96.90   39.19   1
  -5   9  -2  340.68   49.26   1
  -2   0   6  485.76   45.02   1
   6   8  -8  323.32   31.62   1
  11   3  -7  152.05   44.16   1
  13   1  -5  165.03   42.71   1
  13   3  -7  -15.19   48.93   1
  14   0  -2   98.84   36.06   1
  14   0  -1    2.77   35.64   1
  15   1  -4  121.50   39.79   1
 -10   8   7  137.85   30.85   1
  -8  10   1  833.18   39.55   1
  -3   3  10  419.25   33.65   1
   8   0  -4   63.37   34.37   1
  11  -1  -2  817.01   41.12   1
  11  -1   2   74.59   29.27   1
  12   0  -4  136.82   44.94   1
  14   0  -3   23.19   41.21   1
  14   2  -6  730.79   33.49   1
 -10  10   5   83.52   31.24   1
  -9   7   5  202.24   48.14   1
  -9   9   3  -24.14   30.80   1
  -8   6   9  134.45   45.55   1
  -6   4   9  735.59   44.59   1
  -4   2   8  223.95   41.81   1
   0   0   7   -7.95   33.73   1
   1  -1   5 1632.87   49.06   1
   3   5  -6  106.23   45.84   1
   4   4  -6 1319.40   41.76   1
   5   9  -8   11.67   33.70   1
   6  -2   1   31.80   54.70   1
   6  -2   2  149.94   46.88   1
   7   1  -5  267.65   51.91   1
  12   4  -8   73.12   51.16   1
  12   6  -9   43.19   43.75   1
  -9   7   7  524.48   48.93   1
  -7   5   9  454.96   33.75   1
  -6  10  -1  252.03   45.94   1
  -4   4  10   86.96   39.00   1
  -3   1   2 3223.50  107.76   1
  -3   1   7  211.79   33.40   1
  -2   0   5  -11.73   56.63   1
  -2   2   9  608.87   37.14   1
  -1   1   8  686.13   43.09   1
   3   3  -5  -13.44   49.83   1
   8  -2   1    7.47   38.05   1
   9  -1   4    9.20   33.74   1
  15   1  -5  227.15   31.59   1
  -9   9   4  258.97   45.71   1
  -8   6   4   80.42   35.68   1
  -8   6   8  310.29   50.15   1
  -2   0   4  407.70   68.79   1
   4   0   7   -8.34   42.37   1
   5   3  -6  602.92   41.81   1
   8   8  -9   41.15   30.61   1
   9   7  -9  -28.80   32.52   1
  10   4  -8  444.02   35.76   1
  11   1  -6 1078.77   34.85   1
  12   0  -5  -16.94   44.60   1
  12   2  -7  182.83   48.27   1
  13   1  -6  272.45   49.81   1
  -8   6   5  254.99   48.80   1
  -8   6   7  591.23   47.74   1
  -7   5   8  468.14   45.14   1
  -6   4   8  568.65   46.56   1
  -6   6  10  211.57   43.38   1
  -6  12  -1  354.90   32.01   1
  -5  11  -2  227.07   42.90   1
  -4   2   2    8.01   79.40   1
   0   2   9  205.43   38.32   1
   1   3  -4 1511.83   77.06   1
   2   0   7  -31.01   39.40   1
   4   2  -5 4518.35   53.80   1
   6   0  -4 1818.75   45.78   1
   8  -2  -1  116.07   49.13   1
   9   1  -6  -24.51   50.39   1
  10   0  -5    1.82   32.06   1
  10   2  -7  690.03   49.84   1
  13  -1  -3   86.25   44.28   1
  13  -1   1  -40.67   38.07   1
  13   3  -8  509.86   48.82   1
  13   5  -9  255.14   33.10   1
  15   1  -6   89.67   48.58   1
  -9   9   5   33.71   30.82   1
  -9   9   7   36.19   44.85   1
  -9  11   4    3.35   40.61   1
  -8   8   9   67.16   34.55   1
  -7   5   4  910.15   52.32   1
  -5   7  -1  182.33   46.32   1
  -4   2   7 1129.42   35.21   1
  -3   1   6  646.21   36.57   1
  -3   3   9  185.27   39.66   1
   1   1   8   81.57   38.35   1
   2  10  -7   17.25   44.38   1
   3  -1  -1  132.57  113.51   1
   6   2  -6  569.82   52.75   1
   6   6  -8   24.44   35.56   1
  10  -2  -1    6.02   44.56   1
  11  -1  -4  723.90   47.39   1
  11   5  -9  110.45   45.05   1
  14   0  -5  -14.39   46.61   1
  -9  11   5   15.59   45.49   1
  -7   5   5  216.64   48.94   1
  -7   7   9  266.30   49.16   1
  -7   9   1   76.24   39.80   1
  -5   3   7  102.72   49.03   1
  -2   4  10   92.37   34.58   1
  -2   8  -4   49.14   73.19   1
   2   2  -4 1673.54   63.15   1
   3   1   8   -0.61   30.61   1
   3   7  -7    6.48   50.96   1
   8   0  -5   19.74   38.13   1
   8   4  -8  598.58   39.85   1
  13  -1  -4 1493.69   43.58   1
  16   0  -4  -15.47   29.96   1
  -8   8   4  653.36   46.28   1
  -6   4   4  842.30   54.82   1
  -6   4   6   89.90   48.46   1
  -6   6   9   91.60   44.45   1
  -5   5   9   49.05   46.51   1
  -4   2   6 1232.14   55.08   1
  -4   4   9    7.47   42.08   1
  -3   5  10   21.96   38.08   1
  -2   2   8   99.72   40.53   1
   0   0   6  757.23   47.84   1
   1  -1   4  341.04   67.09   1
   2   0  -2  471.08  124.19   1
   4  -2   1   61.40   69.53   1
   8   2  -7  308.27   47.93   1
  10  -2  -2  342.25   48.69   1
  -8   8   5  891.55   42.80   1
  -8   8   6  722.58   50.26   1
  -8   8   7  471.12   34.37   1
  -7  11   1  203.32   37.84   1
  -6   4   5   55.83   53.96   1
  -5   3   6  593.89   50.97   1
  -4   2   3 1600.60   50.96   1
   7   1  -6  132.62   51.96   1
   8   6  -9  138.15   33.13   1
   9   3  -8  663.43   47.43   1
  10  -2   2  831.85   39.08   1
  10   0  -6 1464.70   48.93   1
  11   1  -7  635.90   34.64   1
  12  -2  -2  778.12   42.27   1
  12  -2  -1   62.32   35.83   1
  12   2  -8   35.81   48.14   1
  14   0  -6   38.18   46.76   1
  15  -1  -3   26.16   27.37   1
  15   1  -7   60.35   37.66   1
  -5   3   5  351.69   54.73   1
  -4   2   4  413.94   61.84   1
  -1   3   9  473.40   37.17   1
   7  -1  -4 1570.12   58.40   1
   7   7  -9  272.58   28.21   1
  11  -1  -5  227.34   44.95   1
  13   3  -9  255.43   48.80   1
  15  -1  -4   96.03   41.58   1
  -8  10   4  121.57   31.85   1
  -8  10   6   43.90   44.65   1
  -7   7   3   47.93   33.51   1
  -7   7   7  150.55   48.23   1
  -3   3   8  728.85   29.73   1
   1   7  -6   40.18   55.70   1
   4   8  -8  -48.09   42.39   1
   9   1  -7  280.61   50.37   1
  10   2  -8   90.10   47.31   1
  10   4  -9  161.06   27.84   1
  12  -2   1   31.72   31.97   1
  16   0  -6  796.74   35.19   1
  -7   7   6   92.64   47.08   1
  -5   9  -1 1341.31   50.19   1
  -2   4   9   97.49   37.99   1
   6  -2  -2   47.78   58.95   1
   6   0  -5  -17.73   56.07   1
   6   8  -9   44.89   38.53   1
  14  -2  -2  407.98   36.81   1
  14  -2  -1   50.81   39.97   1
  14   0  -7  -70.72   45.54   1
  15  -1  -5  279.79   30.18   1
  -7   7   5  361.99   34.08   1
  -6   6   7  -20.16   46.99   1
  -5   7   9  321.84   45.97   1
  -3   5   9  228.35   39.52   1
  -2   2   7   38.35   43.57   1
   0   2   8  401.05   36.19   1
   8   0  -6  925.38   50.28   1
  10  -2  -4  794.91   45.16   1
  12   0  -7   16.67   31.11   1
  14  -2  -3  -48.93   28.79   1
  14   2  -9   58.79   46.49   1
  -7   9   7  -21.58   32.93   1
  -6   8   1  -31.45   42.55   1
  -6   8   8  168.68   47.95   1
  -5   5   7  433.06   48.54   1
  -5  11  -1   27.37   41.37   1
   4   0  -4  754.58   45.31   1
  11  -1  -6 1158.20   45.44   1
  11   1  -8  970.65   44.12   1
  15  -1  -6   59.06   43.80   1
  -7   9   4  124.36   41.75   1
  -7   9   5  399.59   43.11   1
  -7   9   6  114.18   46.94   1
  -6   6   3 1055.29   36.01   1
  -6   6   6  792.37   33.75   1
  -4   4   7  684.26   43.91   1
  -3   3   7  208.61   43.52   1
  -1   1   6 1690.89   45.00   1
   0   0   5   19.33   43.45   1
   1   1   7 1241.94   34.14   1
   2   8  -7  110.89   49.41   1
   6   2  -7  340.81   39.96   1
   7   3  -8  371.91   34.91   1
   9  -3  -1   51.46   43.25   1
  10   0  -7   11.69   31.58   1
  12  -2  -5  216.09   42.03   1
  12  -2   2   -0.47   28.57   1
  12   2  -9 1038.25   32.60   1
  -7  11   4  398.77   42.30   1
  -7  11   5  -29.05   43.65   1
  -7  11   6  372.44   30.53   1
  -6   6   4  241.05   32.67   1
  -6   6   5  781.38   32.93   1
  -6  10   1  105.86   37.68   1
  -6  12   1 1018.30   36.69   1
  -5   5   2  431.18   54.70   1
  -5   7   8  389.84   43.83   1
  -4  10  -2  200.55   47.16   1
  -4  12  -2   25.81   38.45   1
  -3   9  -3   62.86   45.93   1
  -1   3   8  820.38   37.02   1
  -1  11  -5    8.14   50.05   1
   0   4   9  207.24   33.15   1
   2   0   6 1522.52   44.67   1
   3  -1  -2 2759.21   72.88   1
   5   5  -8 1490.99   38.53   1
   7  -1  -5  271.58   50.76   1
   8  -2  -4 3636.43   52.96   1
   8   2  -8 1059.23   40.34   1
   8   4  -9   70.63   32.88   1
   9  -3  -2   23.72   43.25   1
  11  -3  -2 1349.55   41.77   1
  11  -3  -1   43.38   38.10   1
  14   0  -8  -22.08   47.07   1
  -5   5   6 1910.76   34.28   1
  -4   4   1  367.55   62.18   1
  -4   6   8  187.06   43.03   1
  -2   2   6 1241.55   47.25   1
  -2   4   8   68.14   41.91   1
  -1   5   9  -12.82   37.25   1
   4  -2  -1   98.83   80.60   1
   4   2  -6 1212.93   41.14   1
   9  -3   1  124.01   32.69   1
  12   0  -8   59.05   46.54   1
  13  -3  -2  245.21   37.73   1
  13  -1  -7   18.53   31.32   1
  13   1  -9  100.81   44.98   1
  15  -1  -7   56.21   33.35   1
  -6  10   7  -17.03   41.29   1
  -5   5   5  204.20   50.01   1
  -5   9   8   -1.29   43.50   1
  -3   3   6 1561.51   48.54   1
  -3   5   8   53.26   41.49   1
  -3   7   9  -69.07   29.94   1
  -2   6   9  -67.22   38.85   1
   5   1  -6 2143.98   50.68   1
   6   6  -9   60.54   40.24   1
   7  -3  -1   42.84   50.38   1
   7  -3   1   22.19   45.08   1
   9   5 -10   87.53   29.73   1
  10   2  -9  284.76   44.84   1
  10   4 -10   83.40   32.46   1
  13  -3  -1    9.44   33.89   1
  16  -2  -5  102.75   30.11   1
  -6   8   4  605.89   45.79   1
  -6  10   2   91.24   40.84   1
  -6  12   2   10.95   40.48   1
  -5   7   7 1930.52   35.61   1
   3   1   7   72.74   35.36   1
   3   5  -7  366.34   40.05   1
   8   0  -7    9.13   44.85   1
   8   6 -10  219.77   27.89   1
  11  -3  -4  791.91   42.67   1
  11  -3   1   85.78   38.35   1
  11   3 -10   11.97   36.54   1
  12  -2  -6  120.74   28.95   1
  13  -3  -4  113.47   41.49   1
  -6  10   5   15.50   43.36   1
  -4   4   5 2272.05   52.69   1
  -4   8   8   49.12   43.82   1
  -1   1   5  445.03   52.34   1
   0   2   7  217.79   39.08   1
   1   3   8  368.88   35.39   1
   6   0  -6 2081.84   39.11   1
   7  -3  -2 1490.63   54.46   1
   8  -2  -5 2623.27   51.42   1
  10   0  -8  158.40   46.79   1
  11   1  -9  618.10   46.35   1
  12   2 -10  332.19   45.12   1
  14   0  -9  105.31   43.97   1
  15  -3  -3   64.73   37.44   1
  15  -3  -2  182.58   33.69   1
  15  -1  -8   42.55   45.81   1
  -5   7   6  199.11   46.23   1
  -5   9   7  494.59   30.51   1
  -4   6   7  317.36   32.56   1
  -3   3   5   12.14   53.14   1
  -2   2   5 2976.27   55.81   1
   2   0  -3 -173.56   76.05   1
   2   4  -6  591.66   53.73   1
   3   9  -8    6.85   43.88   1
   4   0   6   93.99   39.58   1
   9  -3  -4  525.64   45.04   1
  13  -1  -8  333.72   33.35   1
  14  -2  -7   61.52   43.65   1
  -5  13   1   28.99   26.10   1
  -4   4   3 2421.50   59.15   1
  -4   4   4 2513.32   41.53   1
  -3   3   1  491.78   80.71   1
  -3   5   7  344.89   45.96   1
  -3   7   8  433.58   46.75   1
  -2   4   7   37.69   38.76   1
  -2   6  -3  227.66   70.03   1
  -1   3   7  189.04   41.63   1
   3   1  -5 4524.47   51.04   1
   4  -2  -2    7.57   74.97   1
   5  -1   5  108.09   49.89   1
   5   7  -9  245.28   37.82   1
   7  -1  -6  152.55   48.75   1
  11  -3  -5  176.03   44.07   1
  12   0  -9   17.39   41.91   1
  13   1 -10  194.79   44.22   1
  -5   9   6  137.36   46.57   1
  -5  11   1  514.50   39.01   1
  -5  11   6   -5.47   44.71   1
  -5  13   2  -11.80   40.10   1
  -4   6   6   63.12   47.24   1
  -4   8   7  551.26   46.39   1
  -4  12  -1  163.00   33.19   1
  -2   6   8   17.69   43.47   1
  -1   5   8  729.86   41.17   1
   1   1   6  222.70   36.94   1
   2   2  -5 2956.80   66.12   1
   3   3   8   34.85   27.39   1
   4   0  -5  -37.40   57.37   1
   6   0   6   -4.65   33.96   1
  11  -1  -8  928.65   45.77   1
  13  -3  -6  528.48   44.99   1
  15  -3  -6  344.49   43.22   1
  -5   7   3  572.84   33.39   1
  -4  10  -1  197.23   36.93   1
  -4  10   7  -34.60   43.94   1
  -3   3   4  588.64   39.96   1
  -3   9   8   -2.37   32.32   1
  -1   1   4  216.57   59.50   1
   3  -1  -3 1886.83   79.86   1
   6   2  -8  743.54   36.40   1
   7   3  -9  427.97   31.37   1
   8   2  -9  652.87   37.64   1
   9   3 -10  245.09   32.57   1
  10  -4  -2  376.71   42.29   1
  10  -4  -1   17.52   40.42   1
  12  -4  -2  573.04   39.11   1
  13  -3   1   -4.15   25.36   1
  14  -2  -8  334.12   47.30   1
  -5   9   2  298.60   38.63   1
  -5  11   5   91.92   31.45   1
  -3   3   2 1663.58   52.06   1
  -3   3   3  610.57   60.45   1
  -3   5   6  105.21   47.21   1
  -2   8   8  -55.67   47.36   1
   5  -1  -5 1449.43   41.73   1
   7   1  -8   14.18   26.05   1
   8  -2  -6 3102.88   50.90   1
   8   4 -10  153.65   29.22   1
   9   1  -9   41.03   30.75   1
  10  -2  -7  694.48   46.04   1
  10   2 -10   60.08   38.87   1
  11  -3  -6  952.24   44.69   1
  11  -3   2  148.17   32.51   1
  14  -4  -4  583.04   41.10   1
  -4   6   5  708.52   50.32   1
  -4   8   6  152.97   45.51   1
  -3   7   7   -2.19   30.68   1
   0   0   3  -28.33   68.24   1
   0   2   6  876.39   43.08   1
   2   4   8  328.83   35.34   1
   5   3  -8  732.04   34.73   1
   7  -3  -4  184.75   52.29   1
   8   0  -8  702.50   33.25   1
  10   0  -9  -30.28   44.58   1
  11   1 -10  425.09   42.47   1
  13  -3  -7   18.30   45.44   1
  14  -4  -2   85.18   34.57   1
  15  -3  -7   68.16   30.31   1
  -3   9   7  -94.81   46.43   1
  -3  11  -2  462.16   37.08   1
  -2   2   1  207.85   77.75   1
  -2   2   3 3762.42   76.56   1
  -2   4   6  608.77   45.86   1
  -2   6   7  286.30   46.74   1
  -1   3   6  531.17   46.97   1
  -1   7   8   -3.78   32.46   1
   0   6   8   -4.52   42.26   1
   2   0   5   14.63   35.26   1
   5   1  -7 1979.20   41.86   1
   6  -2  -5  353.48   54.20   1
   6   0  -7   -3.47   48.52   1
   7   5 -10  135.94   29.20   1
   8  -4  -2 2864.41   49.14   1
   8  -4  -1  801.95   45.18   1
  10  -4  -4  564.11   46.92   1
  12  -4  -5  198.67   41.84   1
  12   0 -10  188.52   45.80   1
  14  -4  -5  411.10   29.59   1
  -4   6   2  312.90   53.50   1
  -4   6   4  424.24   38.41   1
  -4   8   5  178.79   46.70   1
  -4  12   5   48.59   33.73   1
  -3   9  -2  301.08   39.53   1
  -1   1   3 2151.88   81.96   1
  -1   5   7  215.35   44.08   1
   0   4   7  570.05   43.53   1
   1   3   7   43.38   39.06   1
   3   7  -8  346.31   50.21   1
   4   2  -7 1142.44   38.76   1
   4   2   7   17.47   35.64   1
   5  -3  -2 2350.06   65.71   1
   9  -3  -6  208.70   43.59   1
  11  -3  -7  141.39   46.60   1
  11  -1  -9  584.43   47.27   1
  14  -4  -6  291.50   40.91   1
  -3   5   5 2565.25   40.09   1
  -3   7   6  680.75   46.86   1
  -3  13  -1   25.61   36.19   1
  -2   8   7  -33.65   44.83   1
   1   3  -5  350.60   59.95   1
   4   4  -8  630.04   39.53   1
   5   5  -9   38.08   40.95   1
   6   2   7   34.22   24.36   1
  12  -4  -6   42.30   42.23   1
  -4   8   1  622.58   47.50   1
  -4  10   1  293.77   40.97   1
  -3   9   6  266.55   49.10   1
  -3  11   6  -27.62   31.04   1
  -2  10   7   40.35   34.05   1
   1   7   8  -19.29   42.39   1
   3   1   6  205.02   39.69   1
   3   5   8  -21.65   37.39   1
   7  -3  -5   40.52   56.97   1
  10  -4   1  410.20   38.93   1
  10  -2  -8   86.59   32.56   1
  -4   8   2  271.98   42.89   1
  -4  10   2  388.23   41.91   1
  -3   5   4 1619.27   56.43   1
  -2   4   5  346.37   55.13   1
  -2   6   6   30.55   48.91   1
  -1   1   1  231.62  149.26   1
  -1   1   2  157.72  110.02   1
  -1   7   7   80.26   47.64   1
   1   1   5 1653.71   54.62   1
   3   3  -7  195.11   53.14   1
   4   0  -6  339.34   51.71   1
   5  -1  -6 1979.08   56.58   1
   6   6 -10  209.21   36.39   1
   8  -4  -4 3278.79   53.65   1
   8  -4   1  298.73   45.10   1
  13  -5  -4  729.20   43.58   1
  13  -5  -3  322.94   39.94   1
  -3   7  -1 1513.43   45.67   1
  -3   7   5  123.68   46.48   1
  -1   3   5  352.59   55.95   1
  -1   9   7 -123.02   46.55   1
   1   5  -6  825.91   71.34   1
   2   0  -4  431.11   59.92   1
   7   1  -9  506.05   38.23   1
   8   0  -9   34.72   45.95   1
   8   2 -10  169.35   33.96   1
   9   1 -10  304.56   27.31   1
  10   0 -10   21.70   44.14   1
  11  -5  -4  739.33   42.33   1
  11  -5  -2  218.06   41.22   1
  12  -4  -7   44.97   45.98   1
  -3   9  -1  533.15   43.68   1
  -3  13   2  -44.51   39.35   1
  -2   8   6  533.96   47.00   1
  -2  10   6  -18.73   47.48   1
  -1   5   6  866.69   47.81   1
   0   2   5  157.59   51.69   1
   0   6   7  199.94   48.68   1
   1   5   7  478.01   46.38   1
   2   4   7  -13.34   38.93   1
   4  -2  -4  394.83   61.72   1
   6  -4  -2  593.71   59.41   1
   6  -2  -6  587.61   37.80   1
   7   3 -10  439.63   30.90   1
   9  -3  -7   37.62   34.92   1
   9  -1  -9   16.13   43.63   1
  11  -5  -1  225.26   38.85   1
  11  -1 -10  423.33   44.52   1
  13  -3  -9  394.39   47.24   1
  15  -5  -6   41.02   42.75   1
  -3   5   2 1989.50   60.33   1
  -3   7   4 1852.82   50.48   1
  -2  12  -2  280.90   35.64   1
  -1  11  -4   79.16   41.93   1
   0   8   7   82.58   46.77   1
   2   2   6  577.12   41.67   1
   5   3   7   12.52   31.09   1
   6   0  -8  387.95   40.31   1
   6   2  -9 1181.62   32.71   1
   7  -1  -8   15.18   44.78   1
   9  -5  -2  180.36   45.51   1
  11  -5  -5  224.06   42.46   1
  13  -5  -6   97.06   43.22   1
  -2   4   4 3038.56   45.91   1
  -2   6   5  287.58   49.09   1
  -1  11   6  -58.12   42.65   1
   1   3   6   84.34   43.02   1
   5  -3  -4 2142.91   61.83   1
   5   1  -8  810.31   37.31   1
   8  -2  -8 1000.27   47.03   1
   9  -5  -4  377.76   44.68   1
   9  -5  -1  -32.77   42.03   1
  10  -4  -7 1397.14   46.70   1
  12  -4  -8   96.45   45.97   1
  12  -2 -10  244.52   44.69   1
  -3  11   1  166.52   28.36   1
  -2   4  -1  375.24   66.62   1
  -2   8   5  539.51   44.52   1
  -2  10   5   41.95   46.24   1
  -2  12   4   11.02   46.73   1
  -1   7  -4   48.88   55.45   1
  -1   7   6   83.40   46.51   1
  -1   9   6   40.95   47.71   1
   1   1  -4  179.68   55.90   1
   1   9   7  -14.44   43.84   1
   3   5  -8   74.37   52.21   1
   4   4   7  -17.18   35.16   1
   5   3  -9  600.79   39.41   1
  -3   7   1 1898.35   50.43   1
  -3   7   2 3066.40   49.67   1
  -3   9   1  259.98   38.35   1
  -3   9   2  174.74   45.06   1
  -3   9   3  179.18   33.65   1
  -2  12  -1   10.55   37.54   1
  -1   3   4 1566.66   59.66   1
  -1   9  -4  414.31   45.02   1
   0   0   1   56.77  153.11   1
   2   2  -6 1263.36   49.64   1
   2   6   7   92.51   43.63   1
   3   5   7   75.73   40.75   1
   4   0   5    6.03   41.75   1
   4   6  -9  149.36   37.78   1
   6   4 -10  388.31   28.34   1
   8  -4  -6 1270.60   44.89   1
   9  -5  -5  457.24   44.44   1
  14  -6  -4   22.18   37.70   1
  -2   4   3 4749.86   46.76   1
  -2   6  -2  185.02   42.49   1
  -2  10  -2  369.64   35.43   1
  -1   5   5  236.80   45.91   1
   0  10   6  -44.94   40.36   1
   1  -1  -1  149.34  143.03   1
   2  -2  -1  286.37  105.61   1
   2   8   7  -81.96   39.34   1
   4  -2  -5 4524.48   57.47   1
   4   2  -8  195.88   38.26   1
   5  -1  -7 1998.70   47.27   1
   6  -4   1  489.81   41.73   1
   6  -2  -7  286.29   45.25   1
  10   0 -11   -8.32   37.95   1
  12  -6  -4   30.90   40.67   1
  12  -6  -3   82.35   38.26   1
  14  -6  -5  253.04   40.00   1
  -2   6   4  131.03   33.68   1
  -2   8   4 1042.17   40.37   1
  -2  12   1   69.13   36.99   1
  -2  12   2  -16.70   40.64   1
  -1  13  -2  232.13   32.11   1
   0   2   4 2685.42   54.24   1
   0   8   6   61.85   44.67   1
   2   0   4   41.35   40.31   1
   3  -1  -5 4753.61   58.12   1
   4   0  -7   21.73   39.38   1
   7  -5  -2 1454.98   47.54   1
   7  -3  -7  141.24   44.91   1
   8   0 -10  866.48   36.90   1
   9  -1 -10  305.90   40.19   1
   9   1 -11  122.92   30.42   1
  10  -4  -8  411.26   42.27   1
  11  -5  -7  615.44   32.24   1
  12  -6  -5   -3.23   27.45   1
  12  -6  -2  787.39   32.53   1
  13  -5  -8  200.17   29.67   1
  14  -6  -6   40.15   28.45   1
  -1   9   5  239.27   28.70   1
  10  -2 -10   41.63   26.92   1
 -11   5   7  358.35   35.02   2
  -9   7   2  382.94   27.53   2
  -7  -7   9  186.38   20.50   2
  -6   6  -1 1283.36   32.20   2
  -5   3  -6  273.31   21.16   2
  -4   4  -4   66.06   31.78   2
  -3 -11   5   94.81   26.37   2
  -2  -6   5  133.73   29.41   2
  -1  -5  -8   54.12   17.72   2
   1  -9  -6   14.73   32.21   2
   1  -7   1  180.24   33.97   2
   1  -5   1  549.09   39.85   2
   2  -8  -4  928.43   28.81   2
 -11   7   4   99.76   23.05   2
  -9   7   1   94.82   28.32   2
  -8   4   6  825.11   47.14   2
  -7  -5   9  343.06   15.51   2
  -7   5  -4    8.62   32.66   2
  -7   5   4  685.20   34.70   2
  -4  -6   7  208.15   24.78   2
  -3  -7   6  560.61   17.91   2
  -3  -5   6   97.82   27.85   2
  -2  -8   5  414.46   26.83   2
  -1  -7   4  327.36   28.68   2
  -1  -5   4 1275.95   34.26   2
  -1   1  -5 1240.60   24.60   2
   0 -10   2   21.56   27.51   2
 -13   7   5   70.77   20.97   2
 -11   7  -1   42.72   22.15   2
 -10   6   5  484.46   26.65   2
  -6  -2   8  688.51   25.00   2
  -5   1  -7  119.05   25.94   2
  -5   5  -2  719.95   35.00   2
  -4  -8   7  460.55   23.91   2
  -4   2  -6  385.78   29.49   2
  -3  -9   6  317.82   26.00   2
  -3   3  -4  531.51   34.91   2
  -2 -12   4   16.56   26.31   2
  -2  -4   5  241.53   24.23   2
  -1 -13   2   47.40   25.16   2
  -1  -9   4   59.26   30.37   2
   1  -9   1  396.11   29.32   2
   2  -6  -1 1160.42   37.58   2
 -14   6   7   18.48   23.11   2
 -11   7   3  130.02   26.83   2
  -8   4  -5  -50.57   20.80   2
  -7  -3   9  368.37   24.79   2
  -5  -7   8  285.65   24.75   2
  -5  -1   7 1496.70   26.25   2
  -5   5  -1  604.33   36.60   2
  -4  -4   7  543.75   25.63   2
  -4  -2  -8   61.75   22.25   2
  -3  -3  -8   31.32   22.05   2
   0  -2  -6  687.31   28.62   2
   1 -11  -5   21.77   18.26   2
 -13   7   4  183.01   23.32   2
 -12   6   6   55.57   22.61   2
 -11   7   2   37.35   27.25   2
  -8   6  -1  132.18   32.18   2
  -6   2  -6    7.87   29.24   2
  -6   4  -4   54.88   31.54   2
  -5  -9   8   13.79   24.04   2
  -5   3  -5   58.85   22.14   2
  -4   0  -7  -11.51   27.07   2
  -3   1  -6  181.39   21.27   2
  -2   2  -4  610.10   37.75   2
  -1   1  -4  196.71   41.21   2
   0  -2   2  633.03   45.80   2
   2 -10  -2  530.92   27.29   2
 -13   7   2  117.57   28.38   2
 -13   7   3   90.55   26.92   2
  -8   6   2  164.29   31.86   2
  -6  -6   9   54.64   24.91   2
  -4   4  -2  350.53   38.63   2
  -4   4   1  240.35   42.94   2
  -3  -1  -7   43.24   26.81   2
  -2  -6  -8   49.23   21.38   2
  -2   0  -6  938.05   29.88   2
  -1 -11   4  412.28   28.55   2
  -1  -3  -7  -11.31   24.03   2
  -1  -1  -6  176.61   29.97   2
  -1  -1   3 1508.03   55.57   2
   0 -12   2  275.44   20.51   2
   0  -4   3  829.51   28.55   2
   1 -13  -2   43.33   25.03   2
   1 -11   1   80.01   27.53   2
   1  -7   2  351.74   24.60   2
   1  -3   1  931.22   62.96   2
   2 -10  -4   15.25   24.93   2
   2 -10  -1  926.24   27.63   2
   2  -8  -5  426.50   34.21   2
 -12   6  -1  -37.96   32.15   2
  -9   1   9   34.66   41.19   2
  -8   6   1   72.37   31.09   2
  -7   5  -2  242.80   33.74   2
  -6   0  -7   13.04   27.13   2
  -6   4   4  571.57   40.63   2
  -4   2  -5  351.34   34.67   2
  -4   4  -1  149.73   43.93   2
  -2 -12   5   34.22   29.34   2
   0  -8  -7   11.48   28.65   2
   1 -13  -1   25.51   22.21   2
   1  -9   2  118.58   23.29   2
   1  -5   2   15.96   41.57   2
   2  -4  -1  691.78   49.73   2
 -10   2   9  205.71   42.52   2
  -6  -4   9  596.24   26.44   2
  -5  -3   8  582.83   25.98   2
  -5   1  -6  425.25   28.30   2
  -3  -7   7   -6.98   25.69   2
  -3  -5  -8    6.35   19.12   2
  -3   3   1  333.48   60.46   2
  -2  -8   6  472.88   20.90   2
  -2  -6   6   39.78   20.88   2
  -2  -2   5 2288.88   39.78   2
  -1  -9   5  289.48   31.87   2
  -1  -7   5  279.57   21.55   2
   1  -3  -5  268.78   34.74   2
 -14   6   6   -0.76   27.17   2
  -9   5  -2  106.24   36.55   2
  -8   0   9   -8.46   29.71   2
  -4  -8   8  -60.97   23.92   2
  -4  -6   8  235.02   26.87   2
  -4  -2   7  805.76   27.41   2
  -4   0   6  269.11   31.20   2
  -3   3  -2  671.15   33.67   2
  -2 -10   6  -13.44   20.86   2
  -1  -5   5  120.25   33.33   2
   0  -6   4  382.88   35.58   2
   0   0  -3   -4.27   55.61   2
   1 -11   2  241.34   29.03   2
 -12   6   5   -3.46   24.68   2
 -10   6   1  784.77   32.60   2
 -10   6   3  518.02   29.16   2
  -9   5   5  359.48   36.69   2
  -6   2  -5  156.01   31.53   2
  -4   0  -6   31.50   30.64   2
  -3   3  -1  200.65   48.11   2
  -2  -4   6  454.93   32.42   2
  -2   2   1  221.51   81.57   2
   0 -10   4  228.32   20.85   2
   1 -13   1   42.57   26.59   2
   2 -12  -2   84.04   23.35   2
   2  -6   1   -0.11   40.22   2
 -12   6   1   84.61   32.12   2
  -9   3  -4   11.90   33.08   2
  -7  -1   9  433.04   27.46   2
  -5  -7   9  251.69   16.54   2
  -4  -2  -7   22.12   26.44   2
  -2   0  -5   -5.18   34.47   2
  -2   0   4  206.98   49.31   2
   2 -10   1  965.19   30.27   2
 -14   6   2    3.69   29.75   2
 -14   6   5  192.04   24.83   2
 -12   6   4   -0.84   27.35   2
  -9   5  -1  198.57   33.95   2
  -7   1   8   32.24   42.36   2
  -7   5   1  685.01   36.80   2
  -6  -2  -7   54.24   26.60   2
  -6   0  -6    8.69   30.98   2
  -6   4  -2  400.73   26.16   2
  -5  -5   9   71.32   25.29   2
  -4  -4   8  438.50   27.53   2
  -4   2  -4  456.56   26.16   2
  -3  -3  -7   89.71   26.90   2
  -1  -1  -5 1267.25   35.88   2
   0  -4   4  390.40   39.79   2
   0  -2  -5  122.18   32.59   2
   2 -10  -5   14.91   25.85   2
   3  -9  -2  132.77   29.62   2
 -14   6   4    0.35   28.14   2
 -13   5   7   40.14   28.34   2
 -12   6   3   60.63   20.94   2
 -10   4   7  948.75   42.38   2
  -5   1  -5   58.85   33.02   2
  -3  -3   7  148.98   30.88   2
  -3  -1  -6  147.35   20.62   2
  -3  -1   6  472.28   30.13   2
  -2  -8   7  154.72   28.39   2
  -2  -4  -7   -2.18   26.25   2
  -2   2  -1  697.75   69.87   2
  -1  -9   6   26.31   29.80   2
  -1  -7   6   84.24   29.49   2
  -1  -3   5  301.20   41.78   2
  -1   1  -2 1806.55   49.78   2
   0  -8   5  302.16   33.56   2
   0  -2   3 1748.11   53.90   2
   2 -12  -4   14.15   18.03   2
   2  -8   2  360.29   33.79   2
   3  -9  -1  232.79   30.97   2
   3  -7  -3  459.33   27.45   2
 -12   4  -2   28.12   24.35   2
 -12   4   8   21.53   32.99   2
 -10   4  -2  102.15   35.84   2
  -6  -2   9 1022.79   25.52   2
  -6   0   8  282.41   26.44   2
  -3  -9   8   31.93   26.11   2
  -3  -7   8  432.54   29.64   2
  -2  -6   7  217.55   31.92   2
  -2  -2  -6  521.22   31.55   2
   0 -10   5  286.16   30.68   2
   0  -6   5  792.98   35.79   2
   0  -4  -6   82.33   27.57   2
   2 -12   1   15.88   21.17   2
   2 -10   2  316.84   22.31   2
   2  -6   2  145.53   39.64   2
 -11   3  -3    9.62   22.75   2
  -9   3  -3  -52.72   36.01   2
  -9   5   4  256.77   31.82   2
  -8   2   8  768.53   47.95   2
  -7   1  -5  351.78   21.41   2
  -6   2  -4   30.07   24.95   2
  -5  -3  -7    6.34   26.81   2
  -5   3   4 1671.21   63.03   2
  -3   1  -4 1585.36   29.97   2
  -1  -5   6  569.71   34.00   2
  -1  -3  -6   37.88   28.67   2
   1  -9   4  367.44   23.43   2
   2  -4   1  363.46   48.07   2
   3 -11  -2   51.53   24.85   2
   3 -11  -1  164.53   26.22   2
 -13   5   1   80.35   34.26   2
  -5  -3   9  466.64   26.03   2
  -5  -1   8  589.98   25.42   2
  -5   3  -2 3140.21   31.82   2
  -4  -6   9  153.62   27.55   2
  -4   0  -5  -60.52   31.67   2
  -1  -1   4  161.05   44.93   2
  -1   1  -1   19.84   67.06   2
   1 -11   4  109.63   22.46   2
   2 -12   2  185.80   30.05   2
 -11   5   1  201.87   33.24   2
 -11   5   5  127.22   35.47   2
  -9   5   2  132.40   33.84   2
  -8   4  -1  191.34   38.18   2
  -2  -4   7   26.16   30.31   2
  -2  -2   6  952.28   35.65   2
  -2   0  -4   31.88   41.50   2
   0   0  -1   21.09  122.10   2
   1  -7  -6   54.92   40.03   2
   1  -5   4  349.29   39.90   2
   3  -9   1  388.91   25.67   2
   3  -5  -2 1560.73   47.78   2
   3  -5  -1  890.12   45.23   2
 -13   5   6   52.05   25.53   2
  -6   0  -5  -42.78   31.06   2
  -4  -2   8  137.47   25.51   2
  -3  -5  -7   24.73   23.98   2
  -2  -8   8   54.87   28.65   2
  -1  -9  -7    5.12   23.27   2
  -1  -7   7  500.81   30.72   2
   0  -8   6  740.74   33.29   2
   3  -7  -4 1254.40   40.41   2
 -15   5   4    9.43   28.38   2
 -15   5   5   47.57   28.18   2
 -13   5   3  159.21   32.17   2
 -11   5   3  428.66   31.69   2
 -11   5   4  592.78   31.24   2
  -9   1  -4    6.21   33.32   2
  -6  -2  -6  -24.36   29.72   2
  -5   3  -1 1257.60   45.60   2
  -3  -1  -5 1501.51   35.15   2
   1 -11   5  -13.46   33.62   2
   1  -9   5   60.60   24.87   2
   1  -7   5    8.32   34.61   2
   2 -12  -5   -0.81   18.73   2
   2  -4   2  462.05   47.40   2
   3 -11  -4   68.47   20.38   2
   3  -9   2  220.40   34.29   2
 -13   3  -1   26.12   32.67   2
 -13   5   4  344.55   29.67   2
  -7   3   6   76.50   68.63   2
  -4  -4   9   19.69   19.96   2
  -3  -7   9   94.21   28.92   2
  -2  -6   8   67.15   29.88   2
  -1  -3   6  422.57   35.06   2
  -1  -1  -4  241.15   42.90   2
   0  -6   6  473.04   24.57   2
   0  -2   4 2397.55   48.73   2
   2  -8   4  116.40   36.29   2
   3  -7   2 2396.82   39.58   2
 -14   4   8  108.59   26.23   2
  -9  -1  11   -4.63   27.78   2
  -4   0   7    7.71   32.98   2
  -3  -3  -6  156.00   30.64   2
  -3  -3   8  494.94   29.92   2
   3  -5   1 1420.93   47.83   2
   4 -10  -2  374.00   27.92   2
   4  -8  -1  501.12   33.69   2
  -8  -2  11  -10.77   23.55   2
  -8   4   1  637.75   37.91   2
  -7   3  -1   10.37   40.30   2
  -5  -1  -5   67.68   31.50   2
  -5   1   7 1501.83   37.19   2
  -3  -7  -7   29.43   26.76   2
  -3  -1   7  156.33   27.52   2
  -2  -2  -5 3564.28   37.62   2
  -2   0   5  -32.32   42.73   2
   0  -2  -4 2409.33   42.24   2
   1  -5   5  136.95   36.12   2
   1  -3  -4 1208.51   44.91   2
   4 -12  -1  216.09   28.14   2
 -10   0  11    2.22   25.76   2
 -10   4   1   42.08   35.91   2
 -10   4   6  124.88   35.82   2
  -9   3  -1  123.14   35.49   2
  -8   4   4 2544.82   42.87   2
  -3  -5   9  232.07   29.78   2
  -2  -4  -6 1037.43   29.64   2
   1  -9   6   93.11   33.91   2
   4  -8   1  242.21   35.50   2
 -12   4   7   22.57   26.78   2
 -10   2  -2  415.77   26.75   2
  -8   0  -4   17.70   23.59   2
  -6   0  -4  338.63   34.31   2
  -6   2  -2  140.04   41.41   2
  -5   3   1  807.36   47.57   2
  -2  -4   8   14.94   31.65   2
  -2  -2   7   79.70   31.60   2
  -1  -7   8   29.69   29.52   2
  -1  -1   5  330.96   41.56   2
   0  -4   6   68.59   35.89   2
   1  -7   6  286.69   34.98   2
   1  -3   4  185.99   30.80   2
   2 -10   5  136.17   24.93   2
   2  -8   5  800.19   35.72   2
   3  -5   2  533.07   41.58   2
   4  -6  -1  918.97   41.16   2
 -14   4   3  163.35   34.59   2
 -14   4   7   94.91   24.81   2
 -12   4   2  341.69   23.18   2
  -6  -4  -6  -17.02   30.19   2
  -4  -4  -6   55.99   28.22   2
  -4   2  -1  140.89   35.01   2
  -1  -3  -5  119.54   29.14   2
   0  -6   7  140.18   30.95   2
   0   0   1   34.71  127.30   2
   1  -1   1   59.67  101.64   2
   3 -11   4  241.06   34.40   2
   3  -9   4  289.53   36.38   2
 -15   3   2   74.57   35.86   2
 -13   3   9  233.65   29.47   2
 -12   2  -1   54.50   23.49   2
  -6  -2  -5  181.50   33.33   2
  -6   0   9   10.06   29.19   2
  -5  -1   9  341.85   22.77   2
  -3   1  -2 1624.45   35.95   2
  -2  -6   9  -32.23   27.88   2
   0  -2   5   93.35   42.90   2
   2  -6   5   18.40   37.59   2
   4 -12   2   79.10   32.02   2
   4  -6   1 1511.63   41.46   2
 -14   4   6  115.10   25.37   2
 -13   3   1   -8.39   23.22   2
 -12   4   3  262.88   24.20   2
 -12   4   6   41.28   29.28   2
 -11   1  -2   50.34   36.23   2
 -10   4   5  432.96   32.26   2
  -9  -1  -4   -7.48   22.50   2
  -4  -2   9  287.11   25.04   2
  -3  -1  -4 1587.00   40.76   2
  -1  -3   7  145.41   31.49   2
   0  -4  -5  100.51   34.74   2
   1  -9   7  189.99   34.33   2
   1  -5  -5  161.83   40.74   2
   1  -5   6  305.23   36.70   2
   2  -4   4 3464.06   43.56   2
   3  -9  -5  236.22   35.67   2
   3  -7   4  560.21   38.55   2
   4 -10  -4  790.96   30.39   2
   5 -11  -1  379.42   29.09   2
   5  -9  -1  904.54   29.85   2
 -13   1  -1   63.65   34.15   2
 -12   4   4   38.30   31.49   2
 -12   4   5  153.86   29.69   2
 -10  -2  -4   71.58   34.31   2
 -10   2  -1   67.89   35.29   2
  -7  -1  -4  739.47   34.41   2
  -5  -5  -6  257.79   29.45   2
  -3  -5  -6   21.06   28.55   2
  -3  -3   9  206.07   28.59   2
   0  -8   8  288.74   22.66   2
   1  -9  -6   12.39   38.24   2
   1  -1   2 1828.85   74.23   2
   2  -8   6  166.44   33.81   2
   5 -11  -2  260.22   25.60   2
   5  -9  -2  229.70   30.24   2
 -15   3   3   67.05   33.67   2
 -13   3   2  156.13   35.09   2
 -11  -1  -3  -23.72   32.50   2
  -9   1  -2  -26.05   36.83   2
  -8   2  -1    7.12   37.90   2
  -7  -3  -5    3.81   30.06   2
  -7   3   1   31.03   42.28   2
  -6   2  -1    8.37   30.42   2
  -5  -1  -4  354.68   35.68   2
  -3  -3  -5    9.93   32.98   2
   0  -4   7  414.00   33.11   2
   1  -7   7  387.74   24.52   2
   1  -3   5  104.47   27.51   2
   2  -2  -1  222.45   88.62   2
   4 -12  -4  150.53   20.05   2
   4  -6   2 1112.13   29.51   2
   5 -11   1   17.20   33.16   2
   5  -9   1 1140.65   34.99   2
 -14   2   1   61.99   34.87   2
  -9   3   1   54.24   36.92   2
  -6  -6  -6    7.56   26.96   2
  -6   2   7  223.85   53.20   2
  -5  -3  -5   85.61   31.01   2
  -2  -6  -6  117.60   33.40   2
  -2  -4   9   38.58   30.11   2
   0  -6   8   14.25   30.53   2
   2  -2   2 2625.30   56.86   2
   3  -7   5   65.47   34.68   2
   3  -3   1  198.86   52.06   2
   4 -10   4   -4.55   35.60   2
   4  -8  -4   48.42   33.97   2
   5 -11   2  409.16   32.92   2
   5  -7  -1  103.32   34.69   2
 -15   3   4  294.66   29.50   2
 -11   3   8  161.16   31.45   2
  -9   3   7    6.84   46.68   2
  -8  -4  -5  -33.38   21.27   2
  -8  -2  -4   33.70   33.84   2
  -4  -6  -6   45.19   26.91   2
  -4   0   8  351.51   29.90   2
  -2  -2   8   52.92   28.73   2
  -2   0   6  363.66   30.20   2
  -1  -1   6 1321.25   36.75   2
   2  -4   5  424.70   38.11   2
   3  -5   4  679.70   26.31   2
   5  -9   2  516.90   23.89   2
   5  -7   1  217.59   35.56   2
 -15   3   8   15.42   21.21   2
 -11   3   2  801.23   36.73   2
 -10   0  -2  825.05   35.73   2
  -7   3   2 1215.60   45.58   2
  -3   1  -1   37.54   61.99   2
  -1  -7  -6  259.34   31.06   2
   0  -2   6  721.43   36.73   2
   1  -1   3  967.40   53.56   2
   2  -8   7  395.27   34.34   2
   3  -3   2  589.16   51.46   2
   5  -7  -2  464.02   32.08   2
 -15   3   6  292.41   27.03   2
 -15   3   7   58.86   24.38   2
 -14   2   2  222.85   34.05   2
 -13   3   8  413.91   29.70   2
 -12   2   1   70.77   33.51   2
  -9  -3  -4   -9.13   33.38   2
  -9   3   2    0.32   37.03   2
  -6  -4  -5   39.73   31.23   2
  -6  -2  11   -1.26   20.14   2
  -5  -7  -6  -10.43   26.38   2
  -2  -4  -5  438.71   40.12   2
  -1  -5   9   44.56   29.68   2
  -1  -3   8  622.72   32.28   2
   0   0   3   31.64   61.30   2
   1  -7   8   77.51   33.24   2
   2  -2   3  311.51   48.13   2
   4  -4   1  163.44   47.53   2
   5  -7   2   58.68   36.13   2
   6 -10  -1   64.36   31.31   2
 -13   3   4   40.11   32.18   2
 -12   0  -1  -47.65   37.71   2
 -10  -2  -3  -46.55   31.81   2
  -9   1  -1  148.74   36.00   2
  -7  -1  11    8.42   18.86   2
  -7   3   5   47.95   42.22   2
  -4  -4  -5   30.18   32.26   2
  -4  -2  -4  483.13   35.25   2
  -4   2   1  110.21   63.65   2
  -3  -7  -6  185.71   24.52   2
  -3   1   6  439.95   33.31   2
   4  -6   4   17.73   37.28   2
   4  -4  -1  240.80   49.74   2
   6 -12   1  420.35   31.83   2
   6 -10  -2  100.69   32.86   2
 -13   3   5   24.85   29.12   2
 -11  -3  -3   29.03   32.50   2
 -11  -1  -2   62.60   25.20   2
  -8   0  -2  441.87   35.56   2
  -7   3   4  162.96   47.81   2
  -5   1   8  592.31   30.93   2
   0  -4   8  276.02   31.29   2
   2  -6   7  317.81   34.08   2
   3  -3   3  194.20   31.32   2
   4  -4   2  448.70   31.78   2
   5 -11  -4   49.42   24.86   2
   6 -12  -2   35.19   24.27   2
   6 -10   2  144.07   32.60   2
   6  -8  -1    1.88   32.09   2
 -16   2   5  114.26   29.00   2
 -14   2   3   22.70   34.52   2
 -13   3   6  398.55   28.65   2
 -13   3   7   14.65   26.56   2
 -10   2   1   31.57   37.44   2
  -5   1  -1 1118.50   34.69   2
  -4  -8  -6  161.35   24.07   2
  -4   0  -2 3086.68   47.49   2
   1  -1  -1  153.01  192.39   2
   1  -1   4  250.83   33.14   2
   2  -2   4  630.86   43.82   2
   6  -8   1  209.41   24.15   2
 -12   2   2  515.95   25.49   2
 -11   3   7  159.62   30.46   2
  -9   3   6  148.45   41.26   2
  -8   0  11   -4.15   25.03   2
  -6   0  -2  215.56   28.84   2
  -5  -5  -5  129.99   28.32   2
  -1  -3  -4  220.04   38.59   2
  -1  -1   7  191.77   31.05   2
   0  -2   7  191.45   28.40   2
   5  -9  -4  143.25   28.93   2
   5  -5  -1  596.97   43.74   2
   6  -8  -2   87.23   31.56   2
   6  -8   2   25.43   34.34   2
 -16   2   6   52.06   19.05   2
 -14   0   1   38.49   33.66   2
 -11   3   6  749.62   30.33   2
 -10   0  -1  -16.28   26.28   2
  -9  -1  -2  -11.05   34.85   2
  -9   3   4  447.11   34.27   2
  -9   3   5  124.22   42.24   2
  -8  -4  -4  591.72   33.76   2
  -8   2   1   68.76   43.00   2
  -6   2   1   66.62   44.38   2
  -5  -3  -4  442.99   32.08   2
  -3  -9  -6   85.69   26.49   2
  -3  -1   9   29.27   29.67   2
  -2  -2   9  477.59   27.55   2
  -2   0   7   28.23   28.73   2
  -1  -9  -6   64.93   24.93   2
  -1  -5  -5  136.94   28.45   2
   0 -10  -6    0.28   25.79   2
   1  -3   7   22.37   33.22   2
   3  -7   7   65.73   33.80   2
   3  -3   4  501.81   28.20   2
   4  -8   6  292.02   27.03   2
   5  -9   5   10.99   38.63   2
   5  -7   4  273.29   25.93   2
 -15   1   3   49.11   23.56   2
  -9  -5  -4  248.92   22.56   2
  -7  -7  -5   23.33   28.59   2
  -4   2   2    2.01   61.73   2
  -3  -3  -4  502.91   36.42   2
  -1  -3   9  334.11   27.77   2
   4 -12  -5   -2.76   23.75   2
   4 -10  -5  238.90   34.94   2
   4  -4  -2  567.14   43.52   2
   4  -4   4   81.16   37.41   2
   7 -11   1  125.53   30.97   2
 -13   1   2  438.21   32.90   2
 -12   2   3   60.38   33.73   2
 -11  -1  -1  311.71   36.40   2
 -11   1   1   77.51   36.69   2
 -10   2   2  248.75   25.65   2
  -9  -3  -3   -5.44   22.34   2
  -1   1   3 1556.25   58.53   2
   0  -4   9  181.81   25.78   2
   1  -1   5 1281.66   29.80   2
   5  -7   5   23.76   38.78   2
   5  -5  -2  320.91   51.32   2
   6  -6  -1 2703.98   38.65   2
   7 -11  -2  624.80   27.65   2
   7  -9  -1   54.75   31.58   2
   7  -9   1   22.75   33.30   2
 -15   1   4  150.98   31.89   2
 -14   2   9   45.08   20.65   2
 -12  -2  -1   18.36   34.20   2
 -11  -3  -2  123.81   34.45   2
  -8   0  -1  -10.44   26.51   2
  -6  -4  -4   26.06   31.48   2
   0   0   5    9.66   40.28   2
   3  -3   5    5.16   38.79   2
   6  -8   4   68.49   36.87   2
   6  -6   2  299.89   26.23   2
 -14   0   2  -27.95   35.23   2
  -8   2   2 3832.14   43.36   2
  -4  -6  -5  289.99   28.63   2
  -3   1   7  170.33   32.37   2
  -1  -1  -2 1603.43   69.03   2
  -1   1   2   74.47   92.78   2
  -1   1   4  158.02   52.56   2
   0  -6  -5  820.62   35.49   2
   3  -5   7   43.05   34.02   2
   4  -4   5   45.12   37.22   2
   5  -5   4 1017.77   28.63   2
   7  -9  -2  476.52   28.91   2
 -16   0   4  227.35   34.98   2
 -15  -1   2  235.39   33.92   2
 -14   2   7   56.34   26.54   2
 -14   2   8  184.70   24.16   2
 -12   0   1  -40.34   33.60   2
 -12   2   4   78.72   23.91   2
 -10   2   9  196.26   40.87   2
  -7  -5  -4  -13.83   32.07   2
  -6  -8  -5   27.00   27.79   2
  -6   0  -1    4.03   42.45   2
  -6   2   2   39.23   45.45   2
  -5  -7  -5   59.08   29.43   2
  -2  -6  -5   20.31   33.37   2
  -2   0  -1    2.48   58.30   2
  -1  -1   8  499.53   28.48   2
   0  -2   8  299.24   21.42   2
   1  -3   8  336.21   29.99   2
   6  -6  -2 3085.82   37.68   2
   7  -7  -1  924.36   33.90   2
   7  -7   1  529.93   26.12   2
 -15   1   5  235.13   31.51   2
 -12   2   9  761.72   30.61   2
  -9  -1  -1  115.92   36.06   2
  -9   1   1   -9.73   38.63   2
  -8  -2  -2  952.65   36.23   2
  -5  -1  -2 1000.25   42.90   2
  -4  -4  -4   73.86   32.22   2
   0  -4  -4  445.31   40.39   2
   1  -1   6  198.20   32.97   2
   2  -4   8  447.81   31.55   2
   2  -2   6  535.36   22.95   2
   3  -3   6  165.36   34.72   2
   4  -6   7    8.34   34.30   2
   5  -7   6  -16.62   25.09   2
   6 -10  -4  352.93   23.45   2
   6  -8   5   43.08   27.20   2
   6  -6   4   95.17   38.62   2
   8 -10  -1  567.41   29.04   2
   8 -10   1  463.87   31.88   2
 -13  -1   1   40.39   26.15   2
 -12   2   5  145.96   30.46   2
 -10  -6  -3   66.36   32.22   2
  -8  -4  -3  156.45   34.02   2
  -4   0  -1   -2.29   34.46   2
  -3  -1  -2 1978.57   50.41   2
  -2   0   8  178.91   27.72   2
   0   0   6  578.57   32.97   2
   4  -6  -4  320.46   46.49   2
   4  -2   2  853.25   48.58   2
   5  -3   1 1257.41   47.80   2
   8 -10   2  124.02   35.81   2
 -16   0   5  -23.00   30.16   2
 -15   1   6   80.20   28.88   2
 -14   0   3   61.43   33.18   2
 -10  -2  -1   84.49   35.60   2
  -9  -5  -3  273.17   24.37   2
  -3  -7  -5   72.46   29.23   2
  -2  -4  -4 3348.62   35.93   2
  -1   1   5  323.55   39.99   2
   3  -5   8   37.02   32.36   2
   4  -4   6   46.17   23.54   2
   5  -7  -4  134.98   38.50   2
   6  -4   1  399.69   41.73   2
   7  -7  -2  663.55   33.42   2
   8  -8   1  -16.30   31.82   2
 -15   1   7   82.87   26.32   2
 -13   1   4 1070.46   25.64   2
 -12   0   2  267.85   35.08   2
 -12   2   8   43.04   32.31   2
 -11  -3  -1   47.67   36.71   2
 -10   2   4  522.29   35.42   2
  -7   1   1   95.59   44.05   2
  -5  -9  -5   -6.73   26.81   2
  -5  -5  -4 1004.76   32.04   2
  -4  -8  -5   50.22   27.36   2
   3  -1   2 1792.39   36.68   2
   6  -6   5  168.61   38.12   2
   6  -4   2  504.10   28.93   2
   8  -8  -1  824.00   33.05   2
   8  -8   2   78.42   34.66   2
 -16   0   6  823.89   30.40   2
 -15   1   8   36.05   24.84   2
 -12   2   7  140.04   27.19   2
 -10   0   1   -5.63   35.96   2
  -7  -7  -4   14.14   29.71   2
  -6  -6  -4   98.51   31.76   2
   0  -2   9  269.71   27.21   2
   1  -7  -5  279.80   40.84   2
   1  -3   9  162.37   27.43   2
   1  -1   7  919.48   30.58   2
   3  -3   7   90.59   32.98   2
   3  -1   1   -8.48   44.39   2
   5 -11  -5    0.40   28.86   2
   7  -5   1  801.66   36.99   2
 -14   0   4  204.36   32.79   2
  -9   1   2   59.39   39.63   2
  -6  -2  -2  153.40   27.09   2
  -6   0  11    0.71   20.77   2
  -1  -7  -5    3.29   24.52   2
  -1  -1   9  235.35   26.86   2
   3  -1   4 1610.89   30.99   2
   4  -4   7  -12.89   31.21   2
   5  -3   4  452.18   26.70   2
   6  -4  -1  -47.93   43.13   2
   7 -11  -4  180.23   25.63   2
   8  -8  -2  543.32   29.67   2
   9 -11  -1    0.75   27.02   2
 -16   0   7   -7.26   27.80   2
 -14  -2   2  272.44   34.38   2
 -13   1   5   97.54   23.09   2
 -11  -1   1  124.26   35.51   2
  -5   1   1   21.42   55.79   2
  -4 -10  -5  -19.92   28.14   2
  -3  -5  -4  682.51   32.55   2
  -3   1   1   84.49   85.16   2
  -3   1   8  407.78   25.43   2
  -1   1   6 1275.19   31.67   2
   0   0   7  -24.23   29.86   2
   4  -2   5  311.06   35.68   2
   5  -3  -1  821.53   47.44   2
   6  -6   6   44.87   26.16   2
   6  -4   4    2.79   27.28   2
   7  -7   5   24.47   27.67   2
   7  -5  -1  765.73   37.74   2
   8  -6   1  142.38   35.29   2
   9  -9  -1   28.33   29.26   2
   9  -9   1  203.82   24.33   2
   9  -9   2   58.78   34.15   2
 -10   2   6  104.21   38.53   2
 -10   2   8   63.34   33.06   2
  -7  -3  -2  642.61   35.49   2
  -3  -9  -5  228.84   31.35   2
  -2   0   9   14.87   25.54   2
   2   0   4   34.92   41.51   2
   3  -1   5 1505.82   36.18   2
   8  -6   2  123.84   26.09   2
   9 -11  -2   -7.99   26.55   2
 -14   0   5  -28.40   31.09   2
 -13  -3   1   -4.88   35.92   2
 -13   1   6  182.97   26.94   2
 -13   1  10   76.82   25.67   2
 -12  -6  -1   -4.48   34.07   2
 -11   1   4  550.79   33.30   2
 -10  -6  -2  198.30   32.94   2
 -10   2   7  502.73   35.17   2
  -4   2   4  332.88   75.64   2
   2  -2   8  305.91   27.57   2
   6  -4   5  112.69   36.82   2
   7  -9  -4   82.65   29.25   2
   8  -6  -1  108.42   33.01   2
   9  -9  -2    2.11   27.31   2
 -10   0   2  477.85   37.44   2
  -9  -5  -2   93.97   31.44   2
  -8   0   1  -22.62   39.96   2
  -7   1   2 1490.83   46.33   2
  -6  -8  -4   35.67   29.48   2
  -6   2   4 1543.94   55.51   2
  -5  -7  -4  229.65   29.20   2
  -4  -6  -4   82.64   30.24   2
  -4  -2  -2  840.75   32.03   2
   1  -1   8   74.35   27.23   2
   2   0   5   13.98   35.38   2
   4  -2   6  347.46   33.37   2
   8  -6   4  112.49   38.78   2
   9  -7   1   38.20   23.84   2
 -15  -3   3    8.07   32.77   2
 -14  -2   3   15.28   35.38   2
 -13   1   7  -13.29   27.00   2
 -13   1   9  116.69   28.53   2
  -1  -5  -4  360.47   28.90   2
  -1   1   7  159.22   37.48   2
   0  -8  -5  248.88   32.53   2
   4  -2  -1   22.64   44.93   2
   5  -3   6  271.35   22.19   2
   6  -4  -2  530.97   40.76   2
   7  -5  -2 1084.23   36.86   2
   7  -5   5  451.77   28.36   2
   9  -7  -1  131.85   31.63   2
   9  -7   3   15.83   36.17   2
 -14   0   6   60.17   28.49   2
 -13   1   8  208.04   26.28   2
 -11  -1   2  617.96   35.68   2
  -8  -8  -3  143.48   29.59   2
   0   0   8  154.08   26.81   2
   1  -5  -4 1398.74   43.84   2
   2   0   1   30.79   82.03   2
   6 -12  -5    0.63   22.96   2
   6  -4   6   41.24   24.17   2
   8  -6  -2  137.63   33.18   2
  10  -8   1  292.13   33.39   2
 -14  -4   2   42.62   34.17   2
 -12   0   4   43.50   21.83   2
 -11   1   5  163.90   32.40   2
  -9  -1   1   12.73   38.13   2
  -2 -10  -5   32.94   24.82   2
  -1  -9  -5   69.60   30.05   2
   2   0   6 1010.59   31.52   2
   4  -2   7    8.99   30.93   2
   5  -9  -5   86.68   44.20   2
   6  -2   2  176.02   41.33   2
   7  -3   1   10.45   39.69   2
   7  -3   2  635.94   27.18   2
   8 -10  -4   88.44   21.38   2
   8  -4   1  197.22   36.80   2
   8  -4   2  440.13   37.71   2
   9  -7  -2  396.22   30.32   2
  10 -10  -2   28.09   27.50   2
  10  -8  -1   48.93   31.07   2
 -14   0   7    9.69   28.31   2
  -5  -9  -4   14.11   28.48   2
  -5  -3  -2 3021.83   43.18   2
  -3  -1  -1   58.54   58.08   2
  -3   1   9   19.15   25.61   2
  -2  -2  -2 2561.24   55.21   2
   1  -1   9    8.91   23.91   2
   6  -2   1   12.79   30.89   2
   6  -2   4   23.13   37.19   2
   9  -5   1  158.39   34.30   2
  -9  -7  -2  338.25   22.18   2
  -2  -6  -4  361.47   30.28   2
   5  -3  -2 1710.89   46.47   2
   5  -1   4  385.09   35.73   2
   6 -10  -5   14.32   32.25   2
   7  -3   4  465.55   26.24   2
   8  -4   4  504.11   36.87   2
   9  -5   2   75.46   24.44   2
 -15  -1   7  100.88   28.41   2
 -14   0   8   90.36   25.77   2
 -14   0   9    3.22   25.45   2
 -12  -4   1   51.72   24.58   2
 -12   0   5   31.56   28.29   2
 -11  -3   1   44.56   24.54   2
 -11   1   6  765.04   30.99   2
 -10  -6  -1  449.44   32.70   2
  -8  -6  -2  102.96   34.56   2
  -8   0   2  274.30   40.87   2
  -7  -5  -2  230.17   30.93   2
  -7  -3  -1  -17.23   36.28   2
  -6  -4  -2  445.36   24.52   2
  -6   0   1  -26.13   45.93   2
  -6   2   5  280.73   46.92   2
  -4  -8  -4  599.70   29.87   2
  -1 -11  -5    5.20   25.06   2
  -1   1   8  525.53   27.51   2
   2   0   7   14.75   28.55   2
   5  -1   1 1151.63   49.21   2
   6  -2   5  144.30   32.79   2
   7  -3   5   24.50   32.27   2
   9 -11  -4   -1.54   24.00   2
  10  -8  -2    7.89   28.93   2
  10  -6   1  439.66   33.74   2
  10  -6   2  306.50   36.13   2
  11  -9  -1  102.83   30.03   2
  -8  -4  -1  188.71   35.83   2
   0   0   9   13.46   24.62   2
   1   1   6  189.61   31.36   2
   4  -2   8   94.29   27.06   2
   4   0   4 1247.63   37.21   2
   5  -1   5   87.62   30.47   2
   7  -7  -4  148.35   32.19   2
   8  -4  -1  557.48   26.02   2
   8  -4   5  -23.81   35.01   2
   9  -5  -1  -31.61   31.06   2
   9  -5   4  299.69   37.96   2
  10  -6   3   94.37   39.59   2
 -15  -1   8   38.64   27.43   2
 -13  -1   5  139.86   31.26   2
  -2   2   6  924.05   39.75   2
   0 -10  -5  128.93   26.14   2
   3  -1   8   14.73   26.46   2
   4   0   2 3177.69   46.44   2
   7  -3  -1   43.73   30.15   2
   8  -8  -4  552.06   25.83   2
  11  -9  -2  168.09   28.23   2
  11  -7   1  157.50   35.22   2
 -14  -2   5  246.31   32.58   2
 -11   1   8  746.65   33.84   2
 -11   1   9  481.86   29.34   2
  -4 -10  -4   -9.00   26.08   2
   1   1   2 1657.19   69.36   2
   5  -1   6  503.82   28.17   2
   6  -6  -4  228.22   34.38   2
   6  -2   6   31.40   22.50   2
   7 -11  -5    7.10   24.56   2
   7  -3   6  138.98   33.35   2
   9  -9  -4  178.53   29.40   2
 -13  -5   2  399.31   25.49   2
 -12   0   6   -5.51   29.00   2
 -10   0   4 1565.47   35.40   2
  -9  -1   2   24.02   26.62   2
  -9   1   5 1989.71   33.26   2
  -8  -8  -2   81.65   31.88   2
  -4   2   8  177.39   35.94   2
  -3  -3  -2  738.15   44.12   2
  -1  -1  -1   46.69   93.41   2
   2   0   8  493.36   26.43   2
   6  -2  -1   59.85   44.51   2
   9  -5  -2  119.93   32.51   2
  11  -7  -1  286.64   22.94   2
 -15  -5   4   25.22   22.74   2
 -13  -1   6  167.91   32.20   2
 -12  -4   2  345.66   34.23   2
 -11  -3   2  891.09   34.80   2
 -10  -2   2  268.02   34.78   2
  -7  -1   1   87.52   31.44   2
  -6   2   6  422.05   48.00   2
  -4  -2  -1  145.11   44.65   2
  -3  -9  -4  293.25   29.21   2
  -2   2   7   61.53   36.73   2
  -1   1   9  236.50   24.32   2
   0  -6  -4  418.18   27.94   2
   3  -1  -1   19.37   82.97   2
   4   0   1  -90.54   48.44   2
   4   0   6   64.04   22.37   2
   6  -2   7   34.57   29.07   2
   8  -4  -2 2188.24   37.28   2
   8  -2   2  874.16   36.46   2
   9  -3   1  152.87   36.33   2
   9  -3   2  245.60   35.53   2
  10  -6  -2  567.00   30.73   2
  10  -4   1  303.66   34.38   2
  10  -4   2  157.59   36.32   2
 -12   0   7    0.52   27.92   2
 -11  -5   1  177.00   31.99   2
  -9  -7  -1   35.14   32.26   2
  -7  -7  -2  363.37   32.82   2
   3   1   5 1527.86   35.05   2
   7  -1   2  305.67   37.88   2
   8  -2   1  -43.12   35.15   2
   8  -2   4   55.48   35.55   2
  10 -10  -4  140.25   20.58   2
  10  -4   3  569.88   39.18   2
  11  -7  -2   93.06   29.62   2
  11  -5   1  197.60   33.92   2
  12  -8  -1  107.43   30.33   2
 -12  -2   4  113.94   32.84   2
 -10  -4   1   71.14   33.41   2
  -3 -11  -4  259.93   29.64   2
  -1  -7  -4   35.13   28.51   2
   1 -11  -5  102.79   24.35   2
   1   1   8   70.83   26.35   2
   7  -3  -2 1170.82   41.31   2
   7  -1   4  658.31   34.93   2
  11  -5   2  134.89   26.58   2
 -15  -5   5   62.31   31.64   2
 -13  -1   7   22.87   27.54   2
 -12   0   8   44.26   26.00   2
  -9  -3   1   12.32   24.15   2
  -9   1   6   22.12   39.32   2
  -8  -6  -1  122.45   23.61   2
  -7   1   4 1246.63   45.08   2
  -5  -5  -2  707.34   35.04   2
  -5  -3  -1 1259.37   42.67   2
  -5   1  11   34.82   27.62   2
  -4   0   1   27.67   65.82   2
   0   2   5  107.06   35.77   2
   0   2   6  721.49   40.95   2
   2 -10  -5   -6.16   28.60   2
   2   0   9   37.13   22.88   2
   3   1   6  151.32   29.24   2
   4  -2  -2   21.94   52.94   2
   7  -1   1   -6.63   29.94   2
   8  -2   5  602.79   33.78   2
  10  -4  -1   31.20   33.76   2
  12  -8  -2  102.94   29.32   2
  12  -6   1   -0.53   35.57   2
 -15  -3   7   32.75   20.43   2
 -12   0   9   22.43   24.48   2
 -10   0   5  -25.67   33.34   2
  -7  -5  -1  795.64   25.78   2
  -6  -4  -1  407.73   38.17   2
  -6   2   7  241.31   48.04   2
  -2   2   8   44.71   34.08   2
   0   2   4 2086.13   55.23   2
   3   1   2 1951.90   49.11   2
   6   0   2  236.21   39.55   2
   6   0   4  352.88   26.31   2
   7  -9  -5  147.87   29.67   2
   9  -3  -1   38.95   33.40   2
 -14  -4   5  342.64   34.21   2
 -12  -6   2  457.91   34.70   2
  -7  -9  -2   16.99   20.62   2
   0   2   7  170.30   35.79   2
   3   1   7   71.08   26.04   2
   4   0   8   42.19   24.71   2
   7  -1   6  326.70   32.16   2
 -15  -3   8   -9.69   30.34   2
 -14  -6   4  -14.43   32.16   2
 -14  -2   8  248.09   28.66   2
 -13  -3   5    4.96   31.12   2
 -12  -2   5  136.20   32.01   2
 -11  -1   5  176.91   30.16   2
  -4   2   9  233.99   35.85   2
  -2 -10  -4  418.24   27.03   2
   1   1   9   33.90   22.37   2
   2 -12  -5    1.11   20.44   2
   5  -1  -1   48.52   54.52   2
   6   0   1   18.01   41.87   2
   6   0   6   28.38   30.17   2
   8  -6  -4   98.27   26.87   2
   8  -2  -1   96.26   39.89   2
   9 -11  -5  -10.32   19.63   2
  11  -9  -4   -1.43   23.59   2
  12  -8  -3  169.94   26.02   2
 -15  -5   6   23.69   24.38   2
 -11  -5   2  114.60   34.63   2
  -9   1   7  231.49   29.71   2
  -8  -8  -1  -45.57   30.68   2
  -6  -8  -2   35.79   31.30   2
   2   2   5 3453.92   35.29   2
   5   1   4  406.61   33.88   2
   5   1   5   69.16   29.98   2
  10  -2   2  440.11   37.25   2
  11  -5  -2  128.82   21.00   2
  11  -3   1   92.84   37.04   2
  11  -3   2   52.81   38.10   2
 -14  -4   6  157.68   31.17   2
 -14  -2   9   82.76   26.08   2
 -10  -6   1  742.11   32.79   2
 -10  -4   2  294.58   34.30   2
  -7  -1   2 1398.74   43.18   2
  -1  -9  -4  353.35   32.12   2
   0   2   8  288.70   33.62   2
   2   2   4  586.15   38.14   2
   2   2   6  540.17   31.14   2
   3   1   8   29.21   24.44   2
   6  -2  -2   32.84   42.08   2
   9  -1   2   -7.46   35.08   2
   9  -1   3  331.41   35.35   2
  10  -2   1   26.67   24.33   2
  11  -3   3  -19.09   26.45   2
  12  -4   1   60.13   26.02   2
  12  -4   2   17.23   27.26   2
  13  -7  -2  225.78   30.10   2
  -9  -3   2    1.37   36.53   2
  -9   1   8  138.45   28.79   2
  -9   1   9   35.99   25.12   2
  -8   0   4  133.26   38.84   2
  -2   2   9  503.80   30.49   2
   5   1   2  997.68   41.84   2
   5   1   6  400.46   29.77   2
   6  -8  -5  176.71   46.92   2
   6   0   7   24.19   28.00   2
   9  -3  -2   17.93   24.01   2
   9  -1   4   20.60   22.38   2
 -14  -6   5  -24.41   32.07   2
 -12  -2   6  123.24   32.10   2
 -11  -1   6  881.77   31.42   2
  -9  -5   1   -6.87   31.81   2
  -7   1   5  222.26   36.28   2
  -5  -7  -2    8.01   20.56   2
  -5  -1   1   77.05   34.64   2
   0  -8  -4  392.38   32.07   2
   2  -6  -4  122.20   40.31   2
   2   2   7  368.00   26.90   2
   3 -11  -5   68.70   27.93   2
   3   1   1  -36.45   58.92   2
   7  -5  -4  707.30   33.78   2
   7  -1  -1  115.62   45.23   2
   8   0   2  470.44   35.19   2
   8   0   4   45.16   30.66   2
   9  -9  -5   -0.34   24.50   2
   9  -1   5  206.00   31.42   2
  12  -4  -1   89.82   33.73   2
 -14  -4   7   98.06   31.21   2
 -11  -7   2   60.59   35.69   2
 -11  -3   4  551.14   34.70   2
  -9  -1   4 1672.88   38.44   2
  -8  -4   1  596.27   36.47   2
  -2  -2  -1  616.93   63.85   2
  -1 -11  -4  112.51   23.47   2
   1   1   1   45.60   95.56   2
   5   1   7   71.05   26.84   2
   8  -8  -5  677.56   33.18   2
   8   0   5   19.08   29.25   2
  11  -7  -4   56.25   26.15   2
  11  -3  -1   32.21   23.21   2
  12  -8  -4  159.73   28.51   2
  13  -5  -1   59.02   23.16   2
 -13  -7   4  174.49   33.11   2
 -13  -5   5  244.35   35.60   2
 -10  -8   1   40.86   21.90   2
 -10   0  11    1.08   21.82   2
  -7  -3   1   40.31   38.03   2
  -6  -6  -1 1054.32   24.72   2
  -6  -2   1   78.11   42.26   2
   4   2   4  491.94   34.64   2
   4   2   5  327.64   28.40   2
   5   1   1 1141.12   44.90   2
   7   1   4  751.46   32.91   2
   8  -2  -2 3804.01   41.78   2
   8   0   1   -5.54   25.67   2
 -14  -6   6    8.56   34.72   2
 -13  -3   7   -4.49   29.84   2
 -12  -2   7  162.99   30.00   2
 -11  -5   3  257.51   26.47   2
  -7  -9  -1   11.33   21.76   2
  -5  -9  -2  571.04   30.75   2
  -5  -5  -1  550.32   39.19   2
  -3  -5  -2  535.09   38.84   2
  -2  -4  -2  440.15   30.92   2
   2   2   8  267.93   24.50   2
   7   1   2  287.98   36.86   2
   7   1   5  298.82   30.84   2
  13  -5  -2  379.13   31.06   2
 -14  -4   8  152.38   29.87   2
 -12  -4   5  151.27   31.40   2
 -10 -10   1  -26.16   22.14   2
 -10   0   8  127.89   25.20   2
  -4  -4  -1  143.89   42.95   2
  -3  -3  -1  245.77   48.75   2
   4 -10  -5   45.45   36.19   2
   7   1   6  251.69   28.26   2
   9  -5  -4  260.26   27.58   2
  11  -3  -2  869.07   33.10   2
  11  -1   3  -13.02   35.42   2
  12  -2   2  103.49   25.83   2
  13  -3   1   70.07   36.49   2
 -10   0   9   -8.30   28.74   2
  -9  -7   1  118.36   22.70   2
  -8   0   5   -3.48   34.30   2
  -5 -11  -2  419.94   26.51   2
  -2   2  10   40.65   22.13   2
   0 -12  -4   19.58   24.80   2
   4   2   7    3.98   25.51   2
   9  -1  -1    1.35   24.59   2
  10  -8  -5   82.44   25.59   2
  10   0   2  945.44   35.22   2
  11  -9  -5  143.66   22.70   2
  11  -1   1  352.82   25.37   2
 -14  -6   7   25.44   31.14   2
 -12  -2   8   10.14   27.37   2
 -11  -3   5  130.73   21.91   2
   2   2   9  103.34   24.64   2
   4 -12  -5    2.86   22.50   2
   6   2   4   65.53   34.22   2
   7   1   1    3.35   27.52   2
  10  -2  -2  246.37   33.27   2
  10   0   4   93.96   26.03   2
  12  -6  -4   -0.19   26.62   2
  13  -3  -1   22.56   31.34   2
  14  -4  -1   65.63   33.13   2
 -11  -1   9  552.15   31.01   2
  -9  -9   1    9.54   28.93   2
  -9  -5   2  112.79   24.39   2
  -8  -2   3   97.28   28.22   2
  -7   1   6   94.56   26.56   2
   1   3   6   46.28   38.11   2
   2   2   2 2678.82   55.40   2
   4   2   2  849.23   31.36   2
   4   2   8   26.58   23.90   2
   6   0  -1  -12.18   44.93   2
   6   2   6    7.15   26.64   2
   9  -7  -5  142.92   29.40   2
   9   1   4  -33.48   30.66   2
  10   0   1   24.32   25.48   2
  12  -2  -1   74.91   32.62   2
  13  -7  -4  198.29   24.87   2
  14  -6  -3  105.37   28.14   2
 -12  -4   6   63.71   31.75   2
 -10  -8   2  -10.82   24.88   2
  -8  -6   1  103.06   24.80   2
  -6 -10  -1  245.86   27.90   2
  -5   1   4  760.19   46.19   2
  -4   0   2 1730.35   65.18   2
  -1   3   7  138.80   37.75   2
   1   3   5  101.58   32.71   2
   1   3   7  -12.16   27.68   2
   4   0  -1  -17.19   64.95   2
   7  -7  -5  249.30   39.14   2
   7  -1  -2 1507.13   43.83   2
   9   1   5  234.78   30.53   2
  11  -5  -4  525.82   27.79   2
 -13  -5   7   18.10   31.31   2
 -12  -6   5   22.14   34.10   2
 -10 -10   2   -2.19   31.64   2
  -8  -4   2 1918.49   27.95   2
  -4 -12  -2   64.77   26.20   2
  -4 -10  -2  238.98   27.12   2
   1  -9  -4   79.78   28.82   2
   3   3   5   11.47   31.81   2
   3   3   6  148.96   30.72   2
   6   2   2  171.39   26.57   2
   6   2   7   78.42   25.35   2
   8   0  -1    6.44   38.27   2
   9   1   1  109.05   35.10   2
  11  -1  -1  110.82   34.76   2
  12  -8  -5   14.72   25.22   2
  13  -3  -2  195.77   33.57   2
 -11  -3   6  746.76   33.08   2
 -10  -4   4  433.79   36.05   2
  -7  -5   1  758.23   35.97   2
  -3  -7  -2 2381.24   35.68   2
   1   3   8  250.41   31.60   2
   3   3   4  529.34   35.90   2
   3   3   7  115.31   25.55   2
   5  -9  -5   85.41   45.77   2
   8   2   4   61.93   30.60   2
   9  -1  -2   32.87   25.59   2
  10  -4  -4  411.88   30.39   2
  11  -7  -5  159.66   23.36   2
  12  -2  -2  655.63   32.33   2
 -12  -4   7   50.80   31.87   2
  -9  -7   2  407.21   34.35   2
  -8  -8   1  703.08   31.65   2
  -8   0   6  659.77   30.01   2
   1   3   4  176.60   40.44   2
   5   3   5   63.68   30.19   2
   6  -4  -4  547.76   37.12   2
  12   0   1  -81.05   37.65   2
  12   0   2   89.93   24.61   2
  14  -6  -4   -8.19   26.20   2
 -12  -8   5   39.42   32.63   2
 -11  -5   5  131.76   33.60   2
  -9  -3   4  440.97   35.34   2
  -9  -1   6   29.86   31.48   2
  -7   1   7   15.06   31.34   2
  -6  -2   2   31.68   29.52   2
  -5  -9  -1 1084.24   29.47   2
   4   2   1   78.97   45.31   2
   5   3   6  247.35   27.95   2
   6   2   1   39.73   39.64   2
  10   0  -1    4.18   24.22   2
  11   1   2   81.18   34.43   2
  11   1   3  -20.94   33.06   2
 -13  -7   7   35.87   23.77   2
 -13  -5   9  380.56   28.72   2
 -12  -6   6   34.64   34.30   2
 -11  -3   7   97.59   32.35   2
  -9  -9   2  -10.42   34.48   2
  -8 -10   1  455.11   23.74   2
  -8  -2   4 2828.93   42.09   2
  -6  -4   1    0.39   40.04   2
  -6   0   4 1484.85   44.03   2
  -2   0   1   16.49  107.69   2
   3   3   8   29.89   24.69   2
   5   3   7   38.52   24.31   2
  10  -6  -5  444.61   24.10   2
  12  -4  -4   44.01   27.64   2
  13  -1  -1   21.86   34.36   2
 -12  -4   8   34.66   27.67   2
 -11  -9   4    4.02   24.05   2
  -9 -11   2   -1.69   22.69   2
  -7  -1   4 1231.04   42.28   2
  -3 -11  -2  144.28   26.88   2
  -3  -9  -2  183.18   29.21   2
  -2  -6  -2  165.44   36.27   2
   2  -8  -4  855.86   36.28   2
   7   3   4  438.26   31.55   2
   7   3   5   -2.55   28.93   2
   8   2   1   -2.93   25.63   2
  10   2   4  194.52   33.48   2
  13  -7  -5  118.83   21.94   2
  15  -3  -2  103.48   32.48   2
 -10  -6   4  377.64   34.96   2
 -10  -4   5  421.91   32.62   2
  -8  -6   2  136.72   22.60   2
  -8   0   7   18.91   31.57   2
  -7  -7   1  852.32   34.69   2
   5 -11  -5  112.24   25.40   2
   7   3   6  103.61   27.37   2
   8   0  -2  158.93   39.44   2
  10   2   2  446.92   34.60   2
  12  -6  -5    4.21   24.56   2
  12   0  -1  -44.78   31.63   2
  14  -2  -2  289.28   23.57   2
 -12  -8   6   -7.15   21.81   2
 -12  -6   7   70.01   31.63   2
 -12  -4   9   90.81   29.34   2
 -11  -5   6  998.87   33.14   2
 -11  -3   8  207.28   30.56   2
  -9  -1   7  204.39   29.44   2
  -8  -4   3 2029.39   28.25   2
  -7   1   8    3.65   30.02   2
   2 -12  -4   10.68   22.16   2
   5   3   2 3196.41   42.99   2
   9   1  -1   -2.86   36.43   2
  10   0  -2  444.34   34.37   2
  10   2   1   36.14   33.07   2
  11  -3  -4  564.14   29.50   2
  13  -1  -2  607.83   30.93   2
  15  -5  -4   -4.41   26.20   2
  -7 -11   1   23.86   28.96   2
  -7   1   9  338.52   33.34   2
  -4  -8  -1  228.43   31.41   2
  -3  -1   1  113.94   77.09   2
  -1  -5  -2   32.17   48.64   2
   0   2   2  548.37   84.69   2
   9   3   4   -5.33   30.46   2
  11  -5  -5  112.32   24.92   2
  13   1   1   19.91   35.94   2
  14  -4  -4  467.35   19.79   2
 -12  -8   7  210.80   34.49   2
 -12  -6   8   17.33   29.94   2
 -11  -9   5    0.90   24.53   2
 -11  -3   9  225.67   28.12   2
 -10  -8   4   45.99   24.75   2
 -10  -2   8   55.48   26.50   2
  -8   0  11   -0.19   25.82   2
  -4 -12  -1  156.68   18.55   2
  -4 -10  -1  182.32   29.69   2
  -3   3   8  479.92   50.07   2
   2 -10  -4   21.05   22.76   2
   2   2   1  506.46   64.80   2
   4   4   5   76.90   29.60   2
   4   4   6   47.17   26.72   2
   5   1  -1   75.45   48.81   2
   7  -3  -4  154.36   30.00   2
   9  -5  -5  351.47   32.62   2
   9   3   3   48.24   21.08   2
  11   1  -1   83.63   34.11   2
  13  -3  -4   69.92   28.92   2
  14  -6  -5  189.72   25.04   2
 -11  -5   7  540.18   32.26   2
 -10  -4   6  144.60   31.67   2
  -9  -1   8  138.48   25.36   2
  -8   0   8  530.15   24.63   2
  -7  -3   3   32.27   28.28   2
  -2  -8  -2  297.19   31.09   2
   2   4   5  446.10   40.88   2
   2   4   7    2.54   28.09   2
   4   4   7   -2.48   29.90   2
   6   4   5   95.44   28.53   2
   9   3   2  260.88   23.02   2
  12   0  -2  352.83   23.66   2
  13  -5  -5  251.80   27.11   2
  14   0  -1   80.29   33.82   2
 -12  -6   9   31.95   27.27   2
 -10  -2   9  216.01   25.19   2
  -9  -1  11   55.46   21.06   2
  -3   3   7  147.04   61.45   2
  -2 -10  -2  307.77   27.37   2
  -2  -4  -1  351.38   46.89   2
   4   4   4   48.99   24.33   2
   6   4   4   55.66   30.63   2
   6   4   6   -5.33   26.71   2
   7   3   1  -17.55   35.77   2
  10  -2  -4  544.16   31.39   2
  12   2   1   53.61   23.76   2
  15  -1  -2  316.08   35.39   2
  -9  -1   9   37.03   23.81   2
  -8   0   9   12.24   23.24   2
  -7  -1   5  223.71   37.95   2
  -3 -13  -1  175.06   25.90   2
  -3   3   9  153.09   45.83   2
   2   4   8  394.91   22.40   2
   6 -12  -5    2.03   19.75   2
   9   3   1  118.67   24.21   2
  11  -9  -6   -0.58   25.15   2
  11   3   2  134.88   33.60   2
  11   3   3  -25.30   32.51   2
  12  -2  -4   90.09   29.59   2
  13   1  -1   55.61   37.02   2
  15  -3  -4  477.80   28.79   2
 -11  -7   7  616.82   33.67   2
 -11  -5   8 1066.00   32.11   2
 -10 -10   5  133.46   33.03   2
  -9  -7   4  696.15   34.83   2
  -9  -3   6  152.39   33.51   2
  -8  -4   4 2560.17   39.31   2
  -7  -7   2  596.34   35.22   2
  -6 -12   1   12.75   22.53   2
  -6  -4   2  464.99   41.78   2
  -6   0   5  -20.18   39.86   2
  -3  -7  -1 1032.81   34.77   2
   0   4   7  415.95   32.08   2
   2   0  -1   36.08  109.22   2
   8   2  -1   74.86   37.89   2
   8   4   4  618.78   23.64   2
   9   1  -2   30.79   26.23   2
  10   2  -1   25.52   34.49   2
  11   1  -2  566.41   34.84   2
  12  -8  -6  -21.54   22.93   2
  14   0  -2   43.32   24.16   2
  15  -5  -5   26.19   24.57   2
 -10  -6   6  497.52   32.83   2
  -9  -9   4  224.49   37.02   2
  -9  -5   5  385.73   35.00   2
  -7 -11   2  623.84   32.38   2
  -6 -10   1   73.84   20.99   2
  -1 -13  -2    3.94   26.28   2
  -1   3   4 1172.94   58.32   2
   0   4   6   85.09   37.89   2
  11   3   1   84.18   23.76   2
  14  -4  -5  344.92   27.97   2
  14  -2  -4  417.88   31.31   2
  15  -1  -3   45.53   31.04   2
 -11  -5   9   60.20   21.50   2
  -5  -5   1  562.53   29.11   2
  -3  -9  -1  462.71   30.85   2
   3 -11  -4  102.62   24.22   2
   6   4   2  499.62   34.66   2
   8   4   2  452.47   34.84   2
  10   4   3  633.41   32.79   2
  12   2  -1   95.36   33.40   2
  13  -7  -6   54.04   24.07   2
  13   1  -2  622.66   33.20   2
 -11  -7   8  168.46   24.68   2
 -10  -4   8  409.80   31.61   2
  -8  -2   6 2728.36   36.68   2
  -4   0   3  -32.74   48.16   2
  -1 -11  -2  232.36   28.26   2
  -1  -7  -2  433.23   33.17   2
   6   2  -1   70.86   30.62   2
  11  -7  -6   16.97   25.77   2
  11  -3  -5  147.11   29.66   2
  11  -1  -4  508.04   31.32   2
  13  -3  -5   -6.65   27.78   2
 -10 -10   6  -33.20   24.12   2
  -9  -7   5  180.23   32.94   2
  -7  -3   4  168.49   29.45   2
  -1  -9  -2  141.56   28.97   2
   0   4   9  165.55   24.51   2
   3  -9  -4  324.81   26.97   2
   5   5   5  120.11   28.98   2
   5   5   6  269.11   27.07   2
  10  -8  -6   -9.04   32.65   2
  13  -1  -4 1173.18   24.55   2
  13   3   1   39.29   25.68   2
  14  -6  -6   43.23   27.24   2
  14   2  -1   58.67   36.62   2
 -10  -6   7   20.27   22.53   2
 -10  -4   9  161.18   27.87   2
  -8  -6   4   74.65   27.05   2
  -6 -12   2    8.99   33.88   2
  -6  -6   2 2973.62   40.86   2
   0   4   5   86.14   31.16   2
   3   3   1  177.88   34.90   2
   3   5   6   -2.72   32.28   2
   4   0  -2 1649.46   47.35   2
   4   4   2  373.70   27.77   2
   5   5   4 1177.07   31.59   2
   6 -10  -5   34.84   30.50   2
   7   5   4    5.11   30.57   2
   7   5   5  432.40   28.60   2
   9  -1  -4 1587.80   36.53   2
  10   4   1  348.43   32.88   2
  12  -6  -6   27.89   21.34   2
  15  -3  -5  115.25   27.97   2
  15  -1  -4  178.91   30.70   2
  15   1  -2  241.26   25.72   2
 -10  -8   7  198.16   33.25   2
  -9  -5   6   13.31   25.09   2
  -8 -10   4   97.30   36.15   2
  -8  -8   4  583.29   36.27   2
  -7  -1   6   98.73   30.62   2
  -5  -9   1  879.10   34.63   2
  -5  -7   1   55.54   24.67   2
  -2 -12  -1   -9.43   26.69   2
  -2  -6  -1   13.17   39.84   2
   3   5   5  790.20   28.96   2
   3   5   7   41.60   23.98   2
   6   4   1  419.06   39.09   2
   7  -5  -5  153.07   44.60   2
   8  -4  -5  986.42   36.36   2
   9   3  -1   40.34   34.51   2
  12   2  -2  597.46   23.75   2
  12   4   2   46.16   24.22   2
 -10  -6   8   97.74   34.38   2
  -9  -3   8  496.96   21.14   2
  -8  -2   7  287.78   30.33   2
  -6 -10   2   66.27   22.96   2
  -6  -8   2  114.76   35.03   2
  -4  -4   1  245.33   44.37   2
   1   3   2  197.33   53.89   2
   3   1  -1   72.59   57.65   2
   4 -12  -4  138.06   21.90   2
   8   2  -2 3789.61   40.27   2
   9  -3  -5  100.42   34.70   2
   9   5   3  290.25   32.34   2
  12  -2  -5  129.84   29.14   2
  12   0  -4  -11.64   30.38   2
  12   4   1   70.18   24.19   2
  13  -5  -6   98.09   23.06   2
  13   3  -1  -19.59   37.09   2
  14   2  -2  162.50   34.43   2
  15  -5  -6   17.84   22.27   2
 -10  -8   8  -15.90   34.70   2
 -10  -6   9  -44.56   28.44   2
  -9  -7   6  544.55   33.89   2
  -9  -3   9  434.62   25.91   2
  -6  -2   4 1503.80   45.44   2
  -6   0   6 1549.71   31.57   2
  -5 -13   2    9.46   31.47   2
  -4   2   6  950.52   65.55   2
  -2 -10  -1  946.52   29.69   2
   0 -12  -2  330.53   28.43   2
   7   3  -1   56.20   39.47   2
   7   5   2  216.03   37.30   2
   9   5   2   99.71   30.29   2
  14   0  -4  262.48   32.45   2
  -9  -5   7  142.60   34.49   2
  -8  -6   5  229.68   35.36   2
  -4  -2   2   28.02   39.25   2
  -1 -13  -1   -3.22   25.03   2
   0  -2  -1   95.76   85.95   2
  10   0  -4 1572.45   34.34   2
  11   5   2  127.23   31.94   2
  -8  -8   5  715.30   35.21   2
  -8  -4   6 1038.33   36.03   2
  -7  -3   5   90.22   40.37   2
  -7  -1   7  -11.77   26.93   2
  -5   1   6 1630.69   42.73   2
   0  -6  -2 3297.34   42.80   2
   1   5   7  395.63   32.91   2
   9   5   1  236.04   34.17   2
  10  -2  -5  875.78   34.40   2
  13  -1  -5  134.14   31.45   2
  16   0  -4  428.89   24.49   2
  -9  -9   7  227.19   34.04   2
  -9  -7   7  655.74   34.03   2
  -9  -5   8   87.06   31.80   2
  -8  -2  11  216.35   18.71   2
  -5  -5   2  335.45   30.58   2
   1 -13  -2   69.14   25.31   2
   1   5   6  315.49   27.93   2
   1   5   8  136.75   28.40   2
   4   2  -1   33.36   57.35   2
   4   4   1  128.91   43.83   2
   5   5   2  720.23   36.16   2
   6   6   5  172.07   28.62   2
  10   4  -1    9.73   35.19   2
  11   5   1  204.34   23.99   2
  12  -4  -6   28.62   26.22   2
  12   4  -1   78.06   36.75   2
  13   3  -2  187.79   25.84   2
  15  -1  -5  198.98   30.40   2
  -8  -2   9  565.47   23.11   2
  -7  -9   4   54.05   24.91   2
  -5  -1   4  827.27   43.41   2
  -4 -10   1  218.65   24.19   2
  -3 -13   1  190.08   28.86   2
   0  -8  -2   57.86   30.89   2
   0   4   4  445.51   37.80   2
   4 -10  -4  756.22   29.35   2
   4  -6  -4  345.29   43.25   2
   6   2  -2   38.58   43.91   2
   6   6   4  137.98   30.47   2
   7   5   1  776.17   25.03   2
   8   6   3  102.61   32.25   2
   8   6   4  101.22   21.85   2
   9   3  -2   17.21   25.87   2
  11  -1  -5  209.82   31.98   2
  13  -3  -6  338.53   34.60   2
  15  -3  -6  283.20   26.82   2
  15   1  -4  165.85   32.01   2
  15   3  -2   93.07   36.80   2
  -9  -9   8  -30.95   34.56   2
  -9  -7   8  374.01   34.43   2
  -9  -5   9   50.81   21.92   2
  -8 -10   6  -19.90   34.59   2
  -8  -4   7  151.38   29.47   2
  -7  -1   8   37.65   31.44   2
  -7  -1  11  155.97   24.85   2
  -5  -9   2  196.97   36.24   2
  -5  -7   2  472.04   39.58   2
  -4  -8   1  474.98   26.49   2
  -1 -11  -1   70.63   28.36   2
   1   5   5  114.84   38.92   2
   2  -6  -3  435.15   37.13   2
   2   4   2  467.89   46.09   2
   4   6   5  271.54   32.39   2
   4   6   6   38.81   24.68   2
   7 -11  -5    6.28   21.29   2
   8   4  -1  567.11   38.53   2
  10   6   3   49.01   30.56   2
  14   4  -1   55.74   28.20   2
  -9  -7   9  -54.15   30.15   2
  -8  -8   6  445.74   27.02   2
  -6   0   7  -12.82   30.57   2
  -5  -3   3   23.97   31.09   2
  -5   1  11   43.58   29.41   2
   4   6   7   16.19   21.67   2
   8   0  -4   51.90   38.07   2
  10   6   2  341.99   33.82   2
  14   0  -5    4.28   31.60   2
  16   0  -5  -38.30   28.64   2
  -8 -10   7  -11.60   33.62   2
  -7  -5   5  129.52   27.47   2
  -7  -3   6   45.86   35.93   2
  -7  -1   9  414.53   25.66   2
  -6  -4   4  607.19   41.87   2
  -6  -2   5  308.61   41.24   2
  -6   0  11  -15.90   27.14   2
  -4 -12   2  580.07   31.94   2
  -3  -1   2 2305.05   75.69   2
   2  -8  -3 1158.32   29.15   2
   4  -8  -4   57.60   30.58   2
   5   3  -1  763.03   32.76   2
  12   0  -5   13.37   29.39   2
  12   4  -2  364.96   24.85   2
  13   3  -3   10.86   25.09   2
  14  -2  -6  618.10   28.06   2
  14   2  -4  265.75   31.45   2
  14   4  -2   -0.77   37.50   2
  16  -2  -6   42.27   25.87   2
  -8  -8   7  470.11   35.78   2
  -8  -6   7  444.76   34.85   2
  -8  -4   8  478.86   30.82   2
  -7  -9   5  138.11   27.26   2
  -6 -10   4  342.42   39.93   2
  -3 -11   1  173.07   32.89   2
  -2   4   8   33.24   52.94   2
  -1  -9  -1  329.04   32.88   2
   1 -11  -2  941.41   27.84   2
   5   5   1  608.53   40.87   2
   6   6   2  346.20   31.37   2
   7   3  -2 1030.14   42.41   2
   9   1  -4 1556.45   39.19   2
  10   4  -2  304.70   25.44   2
  10   6   1  466.95   25.33   2
  11  -3  -6  626.58   34.04   2
  11   5  -1  201.43   37.76   2
  12   2  -4   78.28   32.88   2
  12   6   1   27.87   34.73   2
  -8  -4   9   24.59   26.30   2
  -6 -12   5  -21.34   35.60   2
  -6   0   8  313.51   35.28   2
  -5   1   7 1527.01   42.84   2
  -4  -4   2  634.96   48.38   2
  -1  -7  -1  233.82   26.16   2
   0 -12  -1 1102.27   26.63   2
   8   6   1  127.65   34.05   2
   9   5  -1   -0.62   35.66   2
  10  -4  -6   99.19   32.07   2
  12  -2  -6  131.45   29.86   2
  14  -6  -7    3.45   24.79   2
  15  -1  -6   60.46   29.29   2
  15   1  -5  216.83   30.94   2
  -8  -8   8   21.01   32.14   2
  -8  -6   8  350.13   33.55   2
  -7  -3   7  118.88   32.19   2
  -6  -8   4  394.89   25.89   2
  -6  -6   4  198.83   27.23   2
  -6   0   9    4.24   35.07   2
  -4 -10   2  347.46   35.03   2
  -4   0   4  590.56   51.84   2
  -3 -13   2   -3.90   21.87   2
  -2   4   7   37.18   57.50   2
   1   5   4  344.60   32.49   2
   2   6   6  127.13   28.11   2
   2   6   7  259.31   29.86   2
   3   5   2  560.77   39.73   2
   5 -11  -4   31.25   19.63   2
   6   4  -1  -42.44   42.61   2
   7   7   4   -6.10   29.95   2
   8  -2  -5 1837.54   37.59   2
   9   7   3   18.75   29.64   2
  13   1  -5  131.22   31.77   2
  -8  -8   9    9.33   31.23   2
  -8  -6   9  133.58   30.74   2
  -7  -7   6   69.89   34.57   2
  -7  -5   6   45.66   26.04   2
  -3  -9   1  212.85   34.18   2
  -3  -5   1  852.43   45.72   2
   1 -13  -1   -1.69   22.34   2
   2 -12  -2   78.74   29.66   2
   8   4  -2 2124.82   41.52   2
   9   7   2  329.55   33.41   2
  10   0  -5    8.61   34.96   2
  10   2  -4  537.93   33.42   2
  13  -7  -7    7.25   24.74   2
  13  -1  -6  159.77   28.26   2
  13   3  -4   72.11   31.64   2
  14   4  -3  197.21   24.80   2
  15   3  -4  484.07   35.11   2
  -6 -10   5   41.60   25.65   2
  -6  -2   6  417.85   34.71   2
  -4  -8   2  241.38   27.04   2
  -4  -6   2  271.79   41.00   2
  -3  -7   1 1475.90   41.99   2
  -2 -12   1   43.01   22.56   2
   1  -9  -2  777.77   32.29   2
   2   6   5    1.53   28.85   2
   2   6   8  103.02   21.21   2
   5   7   5   49.85   27.72   2
   6   6   1 1309.69   37.31   2
  11   5  -2  125.36   35.40   2
  12   6  -1  141.50   36.44   2
  14  -4  -7   63.06   29.93   2
  16   0  -6  707.21   29.86   2
  -7  -9   7   11.40   22.00   2
  -7  -5   7  131.56   34.84   2
  -5  -1   5 1253.15   40.28   2
  -5   1   8  625.01   41.36   2
  -5   1   9  354.78   43.43   2
  -4  -2   3 1327.69   56.51   2
  -4   2   7  800.39   47.52   2
   0 -10  -1   40.96   29.66   2
   1  -5  -2  537.60   48.67   2
   5   7   4  248.66   27.80   2
   6 -12  -4    8.91   17.33   2
   7   7   2  377.19   32.65   2
  11   1  -5  139.76   30.67   2
  11   7   1  153.58   25.30   2
  13  -5  -7   24.12   27.52   2
  14   0  -6   35.46   29.74   2
  14   2  -5  243.53   33.70   2
  15  -3  -7   55.37   25.07   2
  16   2  -5   85.70   24.77   2
  -7  -9   8   52.67   34.23   2
  -7  -3   9  322.97   24.75   2
  -6  -8   5  179.56   27.85   2
  -6  -6   5  682.94   37.61   2
  -5  -3   4 1571.83   34.00   2
  -3 -11   2   71.47   22.65   2
   1  -7  -2  358.20   33.93   2
   3 -13  -2   11.82   20.69   2
   4   6   2 1154.25   36.61   2
   7  -3  -5   62.64   34.79   2
   9  -5  -6   13.38   34.39   2
   9   7   1   14.46   23.72   2
  10   6  -1  767.26   26.20   2
  11   3  -4  539.43   26.66   2
  -7  -7   8   83.43   36.25   2
  -7  -5   8  432.61   33.32   2
  -5  -9   4  124.65   28.26   2
  -4 -12   4  -67.13   26.24   2
  -2  -2   1  302.12   85.87   2
  -1   3   3  269.43   77.61   2
   1   3   1 1021.45   68.03   2
   2   6   4  368.52   32.65   2
   9   5  -2   94.66   25.85   2
  11  -1  -6  817.42   39.57   2
  12   2  -5  173.03   32.32   2
  13   5  -3  154.85   34.23   2
  14   4  -4  378.34   34.13   2
  -7  -7   9  199.87   31.70   2
  -7  -5   9  363.93   28.80   2
  -6  -2   7  229.41   29.17   2
  -6  -2  11   -6.45   20.07   2
  -5  -7   4  155.21   36.04   2
  -4   2   9  254.06   45.29   2
   3   7   6  187.58   30.18   2
   7  -9  -5  159.97   29.85   2
   7   7   1  529.44   35.87   2
  12  -6  -7    3.48   30.25   2
  12   0  -6   -8.12   30.11   2
  12   4  -4   62.26   34.64   2
  12   6  -2  427.43   26.24   2
  15   3  -5   81.69   34.15   2
  -6  -8   6  579.97   25.88   2
  -6  -4   6   -9.62   25.98   2
  -4   2   8  169.74   42.87   2
   0  -8  -1  470.37   35.55   2
   1 -11  -1  197.05   27.81   2
   2 -10  -2  528.01   30.13   2
   3   5   1 1367.24   46.13   2
   3   7   5   86.77   27.12   2
   3   7   7   46.07   21.71   2
   5  -9  -4  157.58   31.96   2
   5   1  -3 1114.10   54.84   2
   5   3  -2 1625.87   48.09   2
   7   1  -4 1269.98   46.39   2
   8   2  -4 2863.05   44.75   2
   8   6  -1  102.29   27.33   2
   8   8   3  248.81   21.35   2
  13  -3  -7    0.61   27.07   2
  13   1  -6  150.01   33.17   2
  13   3  -5   38.11   32.02   2
  14  -2  -7   61.26   27.70   2
  15  -1  -7   66.57   27.35   2
  -6  -6   6  485.72   26.29   2
  -6  -2   8  644.69   28.42   2
  -4  -4   3 2009.33   49.25   2
  -3  -3   2 1606.14   59.22   2
  -3   3   7  156.56   69.65   2
  -3   3   9  164.29   50.37   2
  -1   5   7  201.72   45.54   2
   0  -4  -1  454.19   56.63   2
   4   2  -2   66.85   57.76   2
   5   7   2   64.71   33.89   2
   6   4  -2  448.15   44.83   2
   8   8   2   98.46   33.51   2
   9   3  -4  464.46   36.56   2
  10   6  -2  592.30   37.45   2
  10   8   1  270.54   35.33   2
  11   7  -1  296.86   26.02   2
  12  -4  -7   12.93   29.39   2
  15   5  -4   35.96   36.72   2
  16   2  -6   63.33   33.56   2
  -6  -8   7  340.93   26.70   2
  -6  -4   7  495.03   32.51   2
  -5  -1   6 1683.45   33.91   2
  -4  -6   3   41.31   42.42   2
  -2  -8   1  348.92   38.43   2
  -1 -11   1  223.49   34.88   2
   3   7   4  587.35   32.01   2
   6   0  -4 1595.69   45.73   2
   9   1  -5 2025.63   38.67   2
  13   5  -4  417.37   36.88   2
  14   2  -6  656.87   33.61   2
  14   6  -3  119.43   27.73   2
  -6  -8   8  435.20   24.89   2
  -6  -8   9   39.04   31.31   2
  -6  -6   7   58.09   33.35   2
  -5  -7   5  200.50   37.45   2
  -5  -3   5  248.67   31.70   2
  -5  -1  11   72.10   22.77   2
  -3  -7   2 2097.64   32.23   2
  -2   0   2  467.09   82.80   2
   0   2   1   66.02   93.40   2
   2 -12  -1   25.99   23.39   2
   7   5  -2 1059.00   42.68   2
   8   0  -5  -24.40   35.64   2
   8   8   1   -9.16   33.93   2
   9  -3  -6  119.61   35.19   2
   9   7  -1  130.97   35.61   2
  10   2  -5  856.53   26.57   2
  13   7  -2  233.93   26.83   2
  14   4  -5  365.42   34.92   2
  -6  -6   8   53.74   32.90   2
  -6  -4   8  403.96   29.31   2
  -5  -9   6   73.24   26.22   2
  -5  -5   5  245.17   39.35   2
  -4   0   5   -2.29   54.94   2
  -3  -5   2 1280.18   36.44   2
  -2  -6   1 1141.36   47.98   2
  -2  -4   1  679.02   55.67   2
  -1   5   6  559.02   53.56   2
   3 -13  -1  253.04   20.24   2
   3   3  -1  289.64   60.65   2
   4   4  -1  232.64   33.46   2
   5   5  -1  529.87   44.78   2
  11   3  -5  147.05   36.51   2
  11   7  -2   79.50   35.78   2
  13  -1  -7   12.41   27.95   2
  14   0  -7  -13.70   31.42   2
  -4 -10   5  277.02   28.35   2
  -4  -8   4   64.76   27.04   2
  -4  -2   4  289.27   46.62   2
  -3   3   8  503.57   59.94   2
   0 -12   1  934.26   21.95   2
   4   0  -3  -40.57   56.08   2
   4   8   5   35.03   27.54   2
   4   8   6  222.82   23.39   2
   5   7   1  212.93   37.78   2
   6   8   2   22.50   32.40   2
   8 -10  -5  229.25   20.94   2
  11   5  -4  597.54   36.04   2
  12  -2  -7  164.79   36.40   2
  12   8  -1   98.63   26.27   2
  15   3  -6  221.81   21.91   2
  -5  -7   6  174.52   38.05   2
  -3  -1   3 1619.52   59.38   2
   0   6   7   96.00   34.39   2
   1 -13   1   -2.09   26.49   2
   1  -9  -1 1019.36   35.99   2
   2  -8  -2  778.85   33.94   2
   3  -5  -3 2039.39   52.92   2
   4 -12  -2  525.66   22.25   2
   9   9   2   28.00   23.83   2
  10   0  -6 1199.03   35.46   2
  12   2  -6  160.11   34.99   2
  12   4  -5  135.29   23.77   2
  14   6  -4   -0.92   26.20   2
  15   1  -7  108.06   21.30   2
  15   5  -5   73.86   37.34   2
  -5  -5   6 1488.73   39.24   2
  -5  -3   6  484.39   37.88   2
  -5  -1   8  635.80   31.04   2
  -5  -1   9  385.46   26.88   2
  -4  -6   4  365.06   42.71   2
  -3 -11   5   76.73   38.17   2
  -1 -11   2 1037.58   35.68   2
  -1  -9   1 1195.60   37.96   2
   0   6   6  453.55   37.17   2
   0   6   8   24.45   38.29   2
   5 -13  -2   -5.61   17.77   2
   7  -1  -5  188.13   34.01   2
   7   9   3   67.54   27.87   2
   9 -11  -5    8.25   14.21   2
   9   9   1  141.89   33.41   2
  13   3  -6  411.34   34.99   2
  -5  -7   7 1332.33   25.27   2
  -4 -10   7  -25.34   24.17   2
  -4  -8   5   83.32   37.22   2
  -4  -4   4 1989.93   34.84   2
  -2 -12   5   43.12   35.84   2
  -2  -8   2  781.02   43.09   2
   5  -7  -4  127.80   40.21   2
   6   8   1  151.80   35.12   2
   7 -11  -4  147.20   20.55   2
  12   6  -4   17.45   26.53   2
  12   8  -2   80.66   25.96   2
  13   5  -5  265.07   25.88   2
  -5  -7   8  214.37   26.41   2
  -5  -5   7  237.50   34.91   2
  -5  -3   7  116.36   32.71   2
  -3 -11   6   22.07   25.18   2
  -3  -9   4  297.06   27.91   2
   1   5   2   18.15   47.36   2
   2   6   2  170.77   40.85   2
   5  -1  -4  682.66   51.56   2
   7   9   2   19.14   29.83   2
   9  -1  -6   34.98   29.70   2
  13   1  -7   19.46   32.76   2
  -5  -5   8 1112.90   33.50   2
  -5  -5   9  113.74   27.88   2
  -4  -8   6  296.76   35.23   2
   1   7   6  238.79   38.00   2
   1   7   7  336.01   34.20   2
   2 -10  -1  939.29   30.07   2
   3   7   2 2408.46   39.77   2
   5   9   4   -2.14   28.05   2
   5   9   5   22.25   23.62   2
   7   3  -4  148.92   45.97   2
   8   8  -1  597.04   37.00   2
   9   3  -5  111.68   36.45   2
   9   5  -4  117.13   39.07   2
  11   9  -1   65.50   38.21   2
  14   2  -7   46.22   31.74   2
  14   6  -5  -38.76   36.88   2
  15  -1  -8   34.61   27.98   2
  -4  -8   7  450.65   37.11   2
  -4  -6   5  693.49   27.59   2
  -4   0   6  317.72   37.69   2
  -3  -9   5  265.70   37.54   2
  -3  -5   3 2037.98   36.98   2
  -3  -3   3  513.68   53.93   2
  -1   5   5  112.15   51.81   2
   0 -10   1   43.50   22.37   2
   1  -7  -1  378.55   40.39   2
   2  -6  -2  982.50   49.54   2
   3  -9  -2  149.59   37.27   2
   6   4  -3  264.18   31.51   2
   7   9   1   22.45   34.30   2
   8   2  -5 1886.53   42.79   2
  12   8  -3  274.93   38.76   2
  15   3  -7   31.45   33.03   2
  -4  -8   8   -7.13   23.32   2
  -4  -4   5 1596.33   45.68   2
  -2 -10   4   13.47   25.94   2
  -2  -6   2  983.74   48.45   2
  -1  -9   2  943.15   40.32   2
  -1  -7   1  277.57   33.61   2
   1   7   5   37.36   30.70   2
   3 -11  -1  159.48   25.38   2
   4  -8  -3  161.84   26.78   2
   4   8   2  511.44   32.84   2
   6   2  -4 1486.17   48.88   2
   7  -7  -5  300.93   44.48   2
   8  10   2   75.52   30.54   2
  10   2  -6  102.30   33.30   2
  10   6  -4  366.01   25.27   2
  11  -1  -7  442.25   29.69   2
  12   4  -6   25.81   34.38   2
  14  -2  -8  159.03   26.90   2
  -4  -6   6   82.37   38.81   2
  -4   0   9   18.27   38.41   2
  -3  -9   6  363.09   40.49   2
  -1 -11   4  428.53   37.06   2
   1 -11   1   64.64   33.74   2
   2   8   6  107.79   34.28   2
   4 -12  -1  209.15   23.08   2
   5 -13  -1   15.40   19.12   2
   6   6  -2 2509.95   32.73   2
   7   7  -2  672.75   38.64   2
   9   9  -1   43.38   35.51   2
  11   9  -2  118.22   38.23   2
  12   6  -5  -21.73   37.63   2
  -4  -6   7  221.09   35.18   2
  -4  -6   9   90.85   33.13   2
  -4   0   7   -9.58   37.11   2
  -4   0   8  340.18   39.88   2
  -3  -9   7   40.98   24.29   2
  -3  -9   8   40.91   34.95   2
  -2 -10   5    7.67   28.21   2
   0 -12   4   69.93   34.89   2
   2 -12   1  -28.02   31.24   2
   2   8   5  765.99   31.33   2
   2   8   7  378.42   30.00   2
   3 -13   1  175.66   26.63   2
   5   9   2  530.10   34.93   2
   8  10   1  416.07   33.15   2
   9   1  -6   46.09   35.23   2
  13   5  -6   90.41   26.30   2
  14   0  -8  114.61   35.74   2
  15   1  -8   61.88   31.18   2
  -4  -6   8  257.86   23.00   2
  -4  -4   6 1038.33   38.57   2
  -4  -2   6  952.46   34.61   2
  -3  -7   5  130.67   39.50   2
  -2 -10   6  -24.43   36.95   2
  -2 -10   7   14.08   33.99   2
  -2  -4   2 3329.15   41.19   2
   1   7   4   41.65   36.46   2
   3   7   1 1132.78   41.06   2
   7   1  -5  244.86   40.36   2
   8   8  -2  551.30   37.36   2
  12   2  -7  120.81   33.91   2
  12   8  -4   91.38   39.92   2
  13   3  -7   38.54   35.06   2
  14   4  -7   81.63   34.18   2
  14   6  -6   11.30   37.76   2
  -4  -4   7  519.63   32.39   2
  -4  -4   9   16.13   26.63   2
  -4  -2   9  275.39   25.62   2
  -3  -5   4 1289.91   44.51   2
  -1 -11   6 -104.47   36.49   2
  -1  -5   1 1673.54   37.55   2
   2   6   1   -3.28   45.93   2
   2   8   4   91.59   32.34   2
   4   6  -1  873.80   44.52   2
   4   8   1  293.56   36.29   2
   5 -11  -2  199.99   21.92   2
   5   7  -1   60.02   40.47   2
   6 -12  -2   14.95   19.15   2
  10  10  -1  -28.41   37.09   2
  11   1  -7  496.61   32.70   2
  -4  -4   8  424.10   29.56   2
  -4  -2   7  852.83   31.26   2
  -4  -2   8  166.13   28.31   2
  -3  -7   6  625.19   38.00   2
  -3  -7   9  124.95   33.44   2
  -2   4   8   33.36   61.37   2
   0  -8   1  387.20   28.83   2
   1 -11   2  204.21   24.33   2
   1  -5  -1 1671.40   53.39   2
   2 -12   2  170.52   31.31   2
   2  -8  -1  346.15   35.72   2
   3   9   5  255.76   26.81   2
   3   9   6  217.43   28.67   2
   5   9   1 1125.02   34.75   2
   6  -8  -4  386.62   28.78   2
   6   8  -1  -57.58   40.00   2
   8  -4  -6  824.58   59.18   2
   9   9  -2   33.27   37.11   2
  13  -1  -8  182.30   27.63   2
  -3  -7   8  422.43   22.86   2
  -3  -3   4  332.85   47.35   2
  -2  -6   3  331.91   31.48   2
  -1  -7   2  310.99   46.05   2
  -1  -1   1  241.30  126.14   2
   3   3  -2 1320.87   60.98   2
   3   9   4  266.73   29.65   2
   7   9  -1  104.00   36.11   2
   8   6  -4   60.71   39.93   2
   9   5  -5  387.87   26.86   2
   9   7  -4  695.61   38.16   2
  10  -2  -7  495.47   25.91   2
  11   5  -6  966.94   37.40   2
  15   3  -8    7.27   33.67   2
  -3  -5   5 1877.93   43.19   2
  -2  -8   5  423.58   27.86   2
  -1  -9   4   74.91   38.43   2
  -1  -3   1 1393.53   56.62   2
   1   5   1  533.07   49.81   2
   6  -2  -5  240.35   47.78   2
   6  10   1  166.56   33.64   2
   8   0  -6  692.10   31.75   2
   8   4  -5  974.59   28.50   2
  10   4  -6  134.58   26.69   2
  10   8  -4   61.82   38.94   2
  10  10  -2  -36.99   36.15   2
  11   7  -5  195.49   26.42   2
  13  -5  -8   15.10   23.33   2
  13   1  -8  232.51   31.48   2
  -3  -5   9  229.05   30.08   2
  -3   1   9    4.86   39.73   2
   1  -9   1  360.87   36.51   2
   3  -7  -2 2158.74   38.01   2
   6   4  -4  556.10   44.11   2
   9   3  -6  143.81   37.34   2
  10   0  -7   -4.39   29.26   2
  12   4  -7   40.63   35.47   2
  13   5  -7   41.62   37.00   2
  13   7  -6   34.39   38.16   2
  -3  -5   6   83.13   37.55   2
  -3  -5   7  319.91   36.63   2
  -3  -5   8   29.52   33.41   2
  -2  -6   4  112.42   43.66   2
  -1  -9   5  299.20   27.55   2
  -1  -9   7  149.13   34.43   2
  -1   5   4 1308.33   51.09   2
   2 -12   4    9.16   34.52   2
   2   0  -2  464.17  115.89   2
   3  -9  -1  182.30   31.82   2
   4  10   4   22.66   29.00   2
   7  -9  -4   61.75   19.53   2
   7   3  -5   65.22   42.67   2
   9 -11  -4    5.03   13.15   2
  10  -8  -6  109.82   25.77   2
  11   3  -7  130.21   35.13   2
  12  -2  -8   25.10   29.29   2
  14   6  -7   22.15   37.47   2
  -3  -3   5   30.24   45.20   2
  -3  -3   9  189.33   26.08   2
  -2  -4   3 3874.74   39.31   2
   0  -8   2   33.11   28.00   2
   3 -11   1  233.23   30.01   2
   4 -10  -1  240.22   28.63   2
   5  -5  -4 1349.02   51.96   2
   5   7  -2  476.93   44.20   2
   6 -12  -1  494.15   22.96   2
   6   0  -5   41.23   38.89   2
   6   8  -2   76.40   39.12   2
   8 -10  -4   62.58   16.46   2
   9  11  -1   11.89   37.35   2
  11  -9  -6    3.56   16.37   2
  12   0  -8   35.95   27.80   2
  -3  -1   9   14.18   26.03   2
  -3   1   6  458.63   37.86   2
  -3   1   8  412.45   34.49   2
  -2  -6   9  -13.17   21.86   2
  -1  -5   2  510.08   51.60   2
   0  -6   1 5740.46   56.01   2
   1  -3  -1 1445.52   95.00   2
   2   8   2  362.22   37.51   2
   3   9   2  239.67   36.06   2
   5 -11  -1  271.35   24.54   2
   7   9  -2  498.03   26.38   2
   8   2  -6 2454.00   38.90   2
   9  -9  -5   -8.05   17.83   2
  10 -10  -5   34.74   14.76   2
  10   2  -7  501.31   35.07   2
  13   3  -8  567.03   34.21   2
  14   4  -8  169.71   23.10   2
  -3  -3   6 1153.38   39.32   2
  -3  -3   7  163.90   31.61   2
  -3  -3   8  544.61   28.20   2
  -3   1   7  162.64   44.78   2
  -2   4   7  -18.66   62.22   2
   4 -12   2   71.17   30.90   2
   4   6  -2  298.05   44.34   2
   4  10   2  270.53   32.33   2
   5   3  -4 1494.46   48.76   2
   8  10  -2  414.43   38.40   2
  -3  -1   6  426.54   34.37   2
  -3  -1   8  363.27   29.25   2
  -2  -2   3 2786.46   66.95   2
  -2   0   3  -47.42   83.56   2
  -1  -7   4  328.42   40.78   2
   1   1  -1  226.31  128.80   2
   2 -10   2  274.89   36.96   2
   4   4  -3 1885.29   50.10   2
   8   6  -5  214.43   39.01   2
  10   6  -6  470.33   25.72   2
  10   8  -5   62.60   27.85   2
  11   7  -6  -25.44   25.89   2
  12   2  -8   63.30   31.79   2
  12   6  -7   63.41   35.24   2
  -3  -1   7  172.97   31.75   2
  -2  -4   4 2211.72   50.69   2
  -1  -7   8   11.56   23.99   2
   0  -8   8  143.54   35.12   2
   0   4   1  357.90   66.74   2
   2  -6  -1 1139.59   48.58   2
   4   8  -1  531.44   42.41   2
   5   9  -1  727.43   28.84   2
   5  11   2  510.30   31.09   2
   6   2  -5  234.50   43.88   2
   6  10  -1   45.85   36.75   2
   7   7  -4  102.45   38.51   2
   9   5  -6    7.50   27.30   2
   9   9  -4  194.38   40.97   2
   9  11  -2  -33.03   26.85   2
  11   5  -7  559.56   37.11   2
  13   7  -7   38.29   39.12   2
  14  -2  -9    8.95   24.51   2
  14   0  -9  -12.82   27.75   2
  -2   2   9  388.55   37.78   2
  -1  -7   6   67.84   37.62   2
  -1  -7   7  565.32   24.74   2
   0  -8   4  418.13   38.77   2
   3   5  -2 1422.55   53.96   2
   4  10   1  202.28   36.11   2
   5  -9  -2  162.70   27.53   2
   6 -10  -2   54.52   23.63   2
   6   6  -4  228.18   41.32   2
   7   5  -5  177.88   41.17   2
   9  -1  -7  211.82   29.55   2
  10   4  -7 1010.03   36.95   2
  10  10  -4  201.55   40.76   2
  13   5  -8   77.35   34.93   2
  -2  -4   5  216.11   44.62   2
  -2  -4   8   13.99   30.22   2
  -2  -2   9  419.34   26.12   2
  -1  -5   9   28.84   28.45   2
   0  -8   5  298.28   41.62   2
   0  -8   7   -1.43   26.28   2
   1  -9   4  343.00   37.77   2
   1  -7   1  203.07   32.47   2
   2 -10   4  380.57   38.37   2
   2   8   1  353.60   38.92   2
   3   7  -1 1426.92   45.66   2
   5  11   1   33.13   33.02   2
   8   4  -6  944.12   38.17   2
   9   1  -7  222.38   33.65   2
  11  -1  -8  692.69   25.85   2
  11   1  -8  686.54   28.89   2
  12   4  -8   31.76   34.47   2
  14   2  -9   87.94   30.51   2
  -2  -4   6  421.54   38.20   2
  -2  -4   7    6.40   29.96   2
  -2   0   9   19.03   36.33   2
   0   6   2 3212.49   62.98   2
   1  -9   5   46.51   27.57   2
   2 -10   5  -67.51   26.52   2
   5  -7  -3  484.88   28.03   2
   7   1  -6   89.25   43.46   2
  -1  -5   8  775.60   34.96   2
   1   9   5   71.01   36.96   2
   2  -8   1  346.85   38.21   2
   2  10   5  151.76   34.41   2
   5 -11   1   31.12   30.66   2
   5   5  -4 1412.20   45.15   2
   6   4  -5    5.23   42.59   2
   6  10  -2   73.53   36.83   2
   6  12   1  349.55   30.40   2
   7  -1  -6  106.99   29.67   2
   9   3  -7   24.59   30.71   2
  -2  -2   8   54.70   27.15   2
  -1   1  10  180.65   27.54   2
  -1   5   3 1597.34   49.05   2
   0  -4   1  551.55   62.99   2
   1   7   1  216.54   44.87   2
   1   9   4  346.75   32.77   2
   1   9   6  137.29   34.37   2
   2  10   4  389.97   31.41   2
   3  -9   1  424.04   36.41   2
   4 -10   1  147.53   32.87   2
   4   0  -4  590.55   47.80   2
   5   9  -2  213.14   28.67   2
   7 -11  -1   71.71   24.25   2
   7  11  -2  573.26   35.83   2
   9   7  -6  492.04   36.02   2
  10  10  -5  118.76   41.56   2
  11   7  -7  692.07   37.45   2
  12   8  -7  278.54   40.62   2
  13   1  -9  152.25   26.56   2
  -1  -5   7  154.24   34.94   2
  -1  -3   9  361.88   25.99   2
   0  -6   8    2.05   22.56   2
   1  -7   2  499.48   43.56   2
   1  -7   8   87.83   34.11   2
   3   3  -3  393.88   55.67   2
   3  11   4  282.54   26.94   2
   4   2  -4  246.27   47.76   2
   4   6  -3   48.66   31.22   2
   4   8  -2  204.42   41.28   2
   7   3  -6   61.58   37.51   2
  10   6  -7   39.76   37.87   2
  12   6  -8   44.18   35.60   2
  13   3  -9  236.36   30.12   2
  -1  -5   5  139.52   29.16   2
  -1  -5   6  465.25   28.39   2
   6 -10  -1   50.91   18.57   2
   7   7  -5  276.79   26.83   2
   7   9  -4   29.74   26.59   2
   8   6  -6  150.14   27.59   2
   8  10  -4  120.13   27.87   2
  -7 -11  -1  194.74   32.98   2
  -5  -5   6 1436.83   53.28   2
  -2  -8  -6  154.49   42.77   2
  -1  -9  -7  200.19   41.52   2
   1  -5  -7  145.38   43.74   2
   1  -5   8   93.81   47.45   2
   2  -2   6  566.52   42.96   2
   3  -7  -9  103.39   44.12   2
   3  -5   8   67.49   49.84   2
   3  -1   5 1467.93   43.52   2
   4  -2   6  372.29   45.52   2
   5  -1   5   81.41   43.09   2
   5   1   2 1008.18   50.70   2
   6  -2  -8  655.93   39.95   2
   6   0  -6 1540.30   44.17   2
   7  -3   6  134.75   34.41   2
  11  -1   3   -8.04   37.42   2
  -8 -10   2  328.42   41.68   2
  -6  -6   6  387.45   54.90   2
  -4  -8  -4  542.17   29.89   2
  -2  -4   7    8.33   24.84   2
  -1  -5   8  731.41   44.54   2
  -1  -3  -4  221.21   52.82   2
   0  -2  -4 2254.53   44.51   2
   2  -6  -8   45.87   43.76   2
   3  -3  -7  139.27   45.12   2
   3  -3   7   54.02   50.10   2
   4   0   4 1218.06   46.72   2
   7  -5 -10   89.04   43.89   2
   7   1   2  274.94   28.49   2
   9  -1   4   29.57   31.47   2
  -7  -9   7  -14.81   45.40   2
  -6 -10  -2  169.47   25.25   2
  -5  -9  -3  403.99   28.83   2
  -2  -2   5 2324.35   39.01   2
  -1  -1   4  131.14   42.01   2
   0  -2   6  694.77   34.14   2
   2   0   4   38.59   50.85   2
   3   1   2 1757.71   62.31   2
   4  -4  -8  561.15   46.85   2
   5  -5  -9  106.67   45.64   2
   5  -3  -8  556.71   41.94   2
   5  -3   7   17.03   53.21   2
   6  -2   6   28.33   45.14   2
   7  -1   5  422.79   47.80   2
   9  -1  -8  126.85   38.61   2
  11  -3 -10   70.01   33.01   2
  13   1  -1   33.68   33.36   2
  -6  -8  -1  199.84   41.04   2
  -5  -7  -2    8.07   45.69   2
  -4  -6   8  218.33   34.62   2
  -4  -4  -1  190.99   60.38   2
  -3  -3   6 1264.24   44.26   2
  -1  -7  -6  279.51   34.42   2
  -1  -5  -5  136.46   47.71   2
  -1  -3   7  142.87   49.29   2
   2  -4   8  478.66   47.90   2
   9   1   2    1.81   41.51   2
  10  -2  -9  233.81   35.18   2
  10   0  -7   -4.25   40.20   2
  10   0   3   69.04   44.97   2
  11   1   1  318.73   39.07   2
  12   0   2   87.53   36.95   2
  14   0  -7    6.40   46.20   2
  -3  -7   9  139.88   34.27   2
  -3  -5   8   62.52   37.58   2
  -1  -1  -1   46.23   90.81   2
   8   0   4   52.32   30.37   2
  10   2  -2  230.04   47.70   2
  -6  -8   8  109.25   37.00   2
  -3  -3  -1  201.62   71.06   2
  -2  -6   9  -29.79   39.33   2
   0  -6  -6  426.50   47.80   2
   0  -4  -5   83.74   54.53   2
   2  -8  -8   82.55   34.10   2
   2  -2  -5 2551.63   60.44   2
   2  -2   7  342.35   45.56   2
   3  -1   6  164.19   33.84   2
   4   0   5  -71.47   45.37   2
   5  -1  -6 1685.47   53.89   2
   5  -1   6  516.62   49.32   2
   7  -1  -7    5.97   45.26   2
  10  -4 -10   44.06   27.09   2
  10   2  -1   14.33   37.51   2
  -6  -6   1 2663.61   59.41   2
  -5  -5   7  186.19   39.98   2
  -2  -8  -5  587.11   30.88   2
  -2  -2  -1  749.06   93.96   2
  -2  -2   6  976.80   53.00   2
  -1  -9  -6    2.63   45.84   2
  -1  -5   9   19.95   46.78   2
  -1  -1   5  313.72   40.80   2
   0  -2   7  157.19   50.99   2
   1  -3  -5  239.62   38.83   2
   1  -3   8  262.08   50.09   2
   2   0   5   34.80   52.44   2
   6   0   5  -72.19   42.58   2
   6   2  -1   67.97   66.11   2
   8  -6 -10   57.29   43.17   2
   8  -2  -8  827.10   44.16   2
   9  -3  -9  356.57   41.33   2
  11  -1  -8  758.49   37.00   2
  11   1   2   46.68   39.39   2
  12  -2  -9  683.34   32.78   2
  12   0  -7   -0.16   38.96   2
  -6 -10  -1  266.07   40.10   2
  -5  -9  -2  556.84   43.85   2
  -2  -6  -4  363.68   49.51   2
   0   0   4 3804.94   61.57   2
   1  -5  -6  478.44   48.23   2
   2  -6  -7  251.85   48.24   2
   3  -7  -8  423.54   35.50   2
   5   1   4  406.27   45.45   2
   6  -2   7   65.89   37.69   2
   6   2   1   26.06   51.74   2
   7  -1   6  277.56   33.71   2
   8   2   1   -8.59   46.61   2
   9   1   3  334.74   30.81   2
  10   0   4  300.44   42.26   2
  -2 -10  -5   33.10   43.57   2
  -1  -3   8  651.87   50.11   2
   0  -2  -3 2084.49   70.35   2
   1  -9  -7  119.14   46.14   2
   2  -4  -6  488.71   48.97   2
   3  -3  -6 1248.82   52.76   2
   3   1   4 1586.03   53.64   2
   4  -2  -6  991.16   39.48   2
   6  -2  -7  264.08   48.09   2
   7  -3  -8  330.31   42.92   2
   7   1   4  816.16   44.52   2
   8  -4  -9   56.38   30.23   2
   8   0   5  -24.24   42.21   2
  12   2  -2  668.69   43.59   2
  13   1   1  -12.19   35.23   2
  -7 -11   1   68.93   44.36   2
  -7  -9   8    2.59   39.69   2
  -5  -7   9  229.97   33.32   2
  -1  -7  -5   22.32   47.62   2
  -1  -1   6 1316.54   52.57   2
   0  -8  -6  757.78   48.57   2
   0  -4   9  214.89   35.80   2
   3  -5  -7  291.91   35.23   2
   3  -1   7   55.06   51.37   2
   5  -5  -8 1300.99   47.81   2
   5  -3  -7   91.26   47.05   2
   5  -1   7  107.75   51.87   2
   6  -4  -8  433.14   45.84   2
   6   2   2  118.28   49.83   2
   8   2   2  938.26   45.65   2
  10   2   1   45.96   39.24   2
  12   2  -1   53.52   36.22   2
  -3  -7  -3   58.82   47.21   2
  -2  -2   7  102.19   47.37   2
   0   0   5  -28.03   53.72   2
   1  -1   7  934.34   49.40   2
   2  -2   8  276.78   33.08   2
   4  -2   8   24.88   53.38   2
   6   0  -5   14.63   51.54   2
   9   1   4  -14.80   45.19   2
  11  -3  -9  183.62   38.31   2
  -8 -10   5  273.47   64.29   2
  -7  -7   7    9.48   50.07   2
  -6  -8   9   68.67   31.43   2
  -5  -5   8 1276.99   35.60   2
  -4  -4   8  545.79   36.64   2
  -2  -4   9   83.02   44.20   2
   0 -10  -6  -32.55   43.42   2
   0  -2   8  354.99   45.63   2
   1  -3   9  167.97   47.60   2
   2  -8  -7    0.69   49.10   2
   4   2   1  125.73   63.61   2
   5   1   5   48.79   31.91   2
   9  -1  -7  248.32   39.33   2
  10  -2  -8   82.00   37.59   2
  -7  -9   2  468.13   50.59   2
  -6  -6   8   70.59   46.00   2
  -4  -8  -2  488.68   43.51   2
  -2  -8  -4   98.05   45.13   2
   0  -6  -5  787.94   34.01   2
   0  -4  -4  492.26   55.66   2
   3   1   5 1479.48   35.36   2
   7   1   5  375.88   32.10   2
  10  -4  -9  136.38   37.39   2
  12   2   1   56.51   35.28   2
  -1  -3   9  404.22   48.46   2
   0   0   6  623.79   51.33   2
   1   1   1   13.00  131.17   2
   1   1   4  179.00   41.40   2
   2 -10  -7   38.78   43.55   2
   3  -7  -7   87.23   48.22   2
   3  -1   8   23.08   48.66   2
   4   0   7  -29.91   46.06   2
   9  -5  -9  243.79   41.16   2
  -6  -6   2 2390.45   59.33   2
  -5  -3   5  247.96   62.61   2
  -4  -6  -1 1489.54   51.79   2
  -4  -2   4  266.64   62.46   2
  -4  -2   5 3933.75   52.20   2
  -3  -5  10   19.27   34.05   2
  -2  -4  -2  403.61   60.95   2
  -2  -2   8   67.36   44.42   2
   2  -6  -6   60.25   46.73   2
   2  -2  -4 1321.78   61.04   2
   2  -2   9  197.91   49.27   2
   2   0   7   37.12   33.56   2
   5  -7  -8  280.75   31.21   2
   6   0   7    4.67   46.47   2
   6   2   4   80.31   32.26   2
   7  -1  -6  123.20   43.21   2
   8   2   4   72.76   42.25   2
   9  -3  -8  460.63   39.79   2
   9   1   5  232.17   30.08   2
  10   2   3  131.92   38.45   2
  14   2  -1   37.63   29.51   2
  -6  -8   1  -42.41   51.51   2
  -5 -11  -1   46.16   37.40   2
  -5  -5   9   64.33   39.01   2
  -5  -3   6  515.52   50.72   2
  -4 -12  -2   85.53   37.79   2
  -4  -4   9   26.65   33.44   2
  -2  -6  -3  165.30   34.14   2
   1 -11  -6    1.32   41.64   2
   1  -9  -6   -0.31   32.46   2
   1   1   5 1256.27   38.20   2
   3   1   6  127.44   31.57   2
   4  -6  -7  186.58   45.72   2
   5  -1  -5 1292.87   55.82   2
   8  -4  -8  438.81   42.16   2
   8  -2  -7  247.57   42.53   2
  12  -2  -8   28.41   39.53   2
  12   2   2   99.84   24.77   2
  -7  -7   8   34.71   36.22   2
  -5  -3   4 1582.56   68.69   2
  -4  -2   6  964.55   40.49   2
  -3  -3   9  214.48   41.23   2
  -3  -1   5 3913.53   41.52   2
  -2  -4  10   83.93   30.52   2
   0  -8  -5  264.85   30.89   2
   0   0   7  -24.31   44.78   2
   2  -4  -5  216.40   50.81   2
   2   0  -2  511.87  116.73   2
   3  -9  -7   24.19   44.85   2
   5  -9  -8   -1.37   43.03   2
   7  -5  -8  408.72   33.23   2
   9   3   1  145.27   40.96   2
  10   0  -6 1188.23   46.33   2
  12  -4  -9  104.59   33.40   2
  -6  -6   9   34.95   31.05   2
  -1  -3  -2  199.83   69.69   2
   0 -10  -5  270.53   42.13   2
   1   1   6  196.56   43.99   2
   2   0   8  706.76   45.40   2
   3  -3  -5  -32.59   52.14   2
   4  -4  -6 1035.53   49.13   2
   4  -2  -5 4052.49   58.38   2
   4   0   8    1.54   47.36   2
   6  -4  -7  542.32   45.09   2
   6  -2  -6  466.72   48.89   2
   6   2  -2   27.97   78.82   2
   7  -3  -7  127.65   42.83   2
   7   3   1    1.45   45.26   2
   7   3   2  682.95   45.85   2
   8   2   5  650.91   40.39   2
   9   3   2  254.30   40.34   2
  10   2   4  294.50   28.59   2
  11  -1  -7  467.01   32.19   2
  14  -2  -8  107.63   32.59   2
  -6 -12   1  233.38   40.78   2
  -6  -4   5    9.37   66.52   2
  -6  -4   6   20.60   44.99   2
  -4  -2   7  863.75   39.22   2
  -3  -1   3 1577.14   91.53   2
  -2   0   4  240.83   64.57   2
  -2   0   5  113.60   55.97   2
   2  -8  -6  433.08   45.39   2
   2   2   4  593.51   49.75   2
   3   1   7   29.28   44.52   2
   5  -3  -6  533.98   48.77   2
   5   1   7   90.92   32.53   2
   9  -7  -9   -0.48   29.70   2
  10  -6  -9   40.49   39.94   2
  11  -5  -9   -3.16   27.71   2
  11   3  -1   53.08   38.45   2
  11   3   1   96.91   34.42   2
  -6 -10   1   39.81   38.76   2
  -3  -1   7  121.34   45.50   2
  -2   0   6  443.67   52.10   2
  -1 -11  -4   29.91   39.25   2
  -1  -9  -4  310.94   28.89   2
   0  -6  -4  392.18   48.76   2
   0   0   8  195.25   43.36   2
   1  -7  -5  284.33   45.27   2
   2 -10  -6   -5.68   42.47   2
   2   2   5 3563.40   50.84   2
   4   2   6  371.45   40.28   2
  11  -3  -8  178.55   33.82   2
  -7  -9   3  175.20   46.11   2
  -7  -7   4   97.17   69.86   2
  -7  -7   9  187.17   32.73   2
  -5  -5  10  199.56   29.33   2
  -4  -4  10  114.74   34.37   2
  -4  -2   3 1414.57   92.66   2
  -3  -3  10  403.02   38.93   2
  -2   0   3 -137.41   77.70   2
  -1  -1   9  256.61   45.98   2
   1  -1  -2  111.76  110.69   2
   1   1   7  923.42   33.75   2
   4 -10  -7   24.67   41.25   2
   7   3   4  474.22   40.25   2
  13  -1  -7    5.01   32.96   2
  -6  -6  10   47.99   25.94   2
  -6  -4   8  419.59   35.11   2
  -4 -12  -1  201.66   37.82   2
  -3 -11  -2  314.39   38.09   2
  -2   0   7  -12.82   44.85   2
  -1   1   5  361.32   54.89   2
   1  -9  -5  274.14   40.12   2
   2   0   9   27.40   47.41   2
   3   1   8   55.69   46.72   2
   5  -7  -7 1329.22   45.66   2
   5   3   4  447.28   31.92   2
   8  -6  -8  334.03   44.49   2
   9  -5  -8   26.82   43.09   2
  10  -4  -8  300.86   39.85   2
  10  -2  -7  526.73   46.00   2
  13  -5  -9  -89.06   34.71   2
  13   3  -1   10.25   34.47   2
  13   3   1   41.35   30.50   2
  -2  -2  10   43.64   28.41   2
  -1   1   6 1326.80   49.32   2
   0  -4  -3  902.81   43.31   2
   1 -11  -5   27.92   42.05   2
   1   1   8  118.99   45.44   2
   2  -6  -5  135.49   45.52   2
   4   2   7    1.49   42.15   2
   7  -9  -8  -43.67   41.85   2
   7   3   5   19.74   40.03   2
   8   0  -5   14.38   43.53   2
  12  -6  -9  -26.69   36.10   2
  12   0  -6    7.94   36.56   2
  13  -3  -8  326.27   38.00   2
  -8  -8   7  291.63   63.01   2
  -7  -5   7  172.73   48.63   2
  -5  -3   9  459.95   31.95   2
  -4  -4   1  218.65   76.64   2
  -4  -2   9  280.17   39.55   2
  -2  -6  -2  148.24   53.33   2
  -2   0   8  159.94   44.80   2
   0  -8  -4  398.87   43.42   2
   0   0   9   39.21   28.75   2
   1  -5  -4 1198.29   37.25   2
   2   2   1  630.83   87.94   2
   2   2   7  336.69   43.45   2
   3 -11  -6  -68.17   43.40   2
   4  -6  -6   63.38   46.16   2
   6  -6  -7    7.58   32.05   2
   7   3  -1   30.13   51.79   2
   9  -1  -6   17.39   38.28   2
  -8  -8   8   79.86   42.59   2
  -7  -5   8  387.26   47.63   2
  -6 -12   2   37.42   38.01   2
  -6  -8   2  113.42   50.24   2
  -6  -4   9  556.26   33.07   2
  -1  -7  -3  109.46   30.86   2
  -1  -1  10  232.27   32.37   2
  -1   1   3 1557.31   55.82   2
   0 -12  -4    9.82   29.17   2
   0 -10  -4  163.55   38.58   2
   3   3   5   43.65   44.45   2
   5   3   6  231.46   43.40   2
   7  -5  -7  120.98   45.86   2
   8  -8  -8  -43.29   32.80   2
   8  -4  -7  194.70   41.80   2
   9  -3  -7    7.25   40.39   2
  15  -3  -8  -11.55   24.75   2
  -7  -5   6   67.62   60.28   2
  -5 -13   1   44.63   32.10   2
  -5  -7   1   99.20   44.13   2
  -2  -4  -1  298.04   63.46   2
   0   2   4 2204.67   61.22   2
   0   2   5   93.28   36.18   2
   1  -3  -3  358.65   42.43   2
   2 -12  -5   15.59   43.34   2
   3  -5  -5 1961.50   51.95   2
   3   3   2  658.86   59.06   2
   4   0  -3   -6.05   68.99   2
   4   2   8   72.36   45.61   2
   5  -5  -6 1524.43   48.00   2
   6  -8  -7  423.60   45.54   2
   8   4   2  452.11   41.48   2
   9  -7  -8   25.77   45.29   2
  10   4   1  305.05   36.34   2
  10   4   2  196.87   37.71   2
  12  -4  -8   48.51   36.48   2
  -6 -10   2   43.48   39.48   2
  -5  -3  10   -8.52   32.47   2
  -4  -2  10  168.14   39.18   2
  -1   1   8  530.13   30.50   2
   2 -10  -5   17.53   46.28   2
   2  -4  -4 2197.59   41.30   2
   3   3   6  174.02   29.42   2
   4  -8  -6  117.46   45.41   2
   6 -10  -7  106.83   41.78   2
   6  -4  -6   27.53   45.18   2
   6   0  -4 1537.35   51.84   2
   8  -2  -6 2466.44   44.96   2
   9   3  -2   23.08   45.14   2
  10  -6  -8   15.80   44.33   2
  11  -5  -8  145.89   40.92   2
  -8  -8   9   -7.09   33.13   2
  -6  -4  10  314.78   30.47   2
  -3  -1  10  338.41   43.01   2
   0   2   7  147.88   32.96   2
   1  -7  -4  298.09   46.50   2
   2  -2  -3 2776.84   55.79   2
   3  -1  -3 1554.36   80.84   2
   4 -10  -6  -39.34   32.79   2
   4  -4  -5 1712.00   55.82   2
   4   2  -1   76.43   93.06   2
   5   3   7   17.02   31.24   2
   7  -3  -6   58.12   45.39   2
   7  -1  -5  219.77   48.47   2
   9  -9  -8  -62.10   34.20   2
  12   4   1   71.86   33.72   2
  -7 -11   4  347.65   39.47   2
  -6  -6   3  980.75   66.01   2
  -5  -9   1  750.92   40.98   2
  -5  -5   2  366.99   67.26   2
  -3 -11  -1  238.48   40.30   2
  -1  -5  -2  -25.13   57.12   2
   1   3   5  112.52   51.48   2
   3  -3  -4  474.80   57.40   2
   5  -3  -5  291.95   55.24   2
   6   4   5   75.19   30.71   2
   7  -7  -7  -27.46   31.38   2
   8   4   5  -21.24   41.31   2
  10  -8  -8   -0.49   45.87   2
  -7  -5  10  131.02   28.17   2
  -3  -9  -1  383.83   27.48   2
  -2   0  10  497.00   32.72   2
   1  -9  -4   56.48   31.77   2
   1   3   4  212.59   55.02   2
   1   3   6   43.53   32.20   2
   2   2   9  210.73   35.17   2
   3  -7  -5  115.94   33.28   2
   4  -2  -4  336.30   60.08   2
   4   4   4   32.20   32.27   2
   4   4   5   70.46   44.87   2
   5  -7  -6  196.49   33.87   2
   5  -1  -4  791.43   59.62   2
   6  -2  -5  274.97   53.91   2
   6   4   1  380.57   49.05   2
   7  -9  -7   -0.02   46.52   2
  11  -7  -8  -21.09   41.59   2
  11  -3  -7  138.82   38.01   2
  13  -5  -8    7.45   37.64   2
  -5  -1   8  649.26   38.61   2
  -4   0   7   17.55   31.73   2
  -4   0   8  367.66   41.35   2
  -3   1   7  211.78   47.58   2
  -1 -13  -2   71.48   39.03   2
   1   3   7    4.26   48.01   2
   3  -9  -5  234.56   44.61   2
   3   3   1  184.94   69.55   2
   3   3   8   50.28   33.51   2
   5 -11  -6  -67.29   30.79   2
   5  -9  -6  -19.71   47.66   2
   9  -5  -7   73.60   43.57   2
  10  -4  -7  933.88   43.38   2
  11  -1  -6  793.15   41.86   2
  12  -6  -8   20.81   38.90   2
  -6  -2   8  697.37   37.14   2
  -5 -13   2    2.80   31.99   2
  -5  -1   6 1732.09   43.73   2
  -3   1   6  493.56   39.31   2
  -3   1   8  337.95   45.08   2
  -2   0   2  363.22  105.33   2
  -1   1   2    4.23  118.22   2
   0   2   9  229.74   32.86   2
   2  -6  -4  128.96   54.74   2
   4   4   2  394.24   54.88   2
   8 -10  -7  -30.53   46.43   2
  10   4  -1   49.49   40.84   2
  -8  -6   8  373.79   43.50   2
  -8  -6   9  103.37   41.29   2
  -6  -2   9 1023.74   31.91   2
  -4   0   9   43.77   31.27   2
  -3   1   5 3606.26   62.44   2
  -2   2   6  907.60   51.78   2
  -2   2   7   45.84   48.92   2
  -1  -3  -1  960.56   61.46   2
   2 -12  -4   -3.02   32.79   2
   2   4   5  437.37   47.06   2
   4 -12  -5   -9.25   49.62   2
   4  -6  -5  599.74   51.89   2
   4   4   7   -7.78   31.69   2
   9   5   2   95.48   40.13   2
   9   5   3  285.00   38.33   2
  -5  -1  10   67.03   39.51   2
  -4   0   5   -2.58   35.99   2
  -4   0  10   60.83   44.11   2
  -2 -12  -1    1.53   39.62   2
  -2  -6  -1  -29.07   54.28   2
  -2   2   8   64.50   45.74   2
  -1  -7  -2  363.61   35.49   2
   2 -10  -4   -4.30   45.83   2
   2   4   4 3660.95   54.72   2
   2   4   6 1119.60   34.56   2
   6 -10  -6   20.69   46.93   2
   6  -8  -6   24.93   43.72   2
   7  -5  -6   51.43   46.54   2
   9  -7  -7  195.71   49.40   2
   9   5   4  334.72   27.45   2
  11   5   2  123.86   35.55   2
  13  -3  -7   16.87   35.87   2
  -8  -6  10  193.84   29.09   2
  -7  -3   8  333.73   37.01   2
  -7  -3   9  383.07   30.88   2
  -6  -2   6  432.45   42.47   2
  -6  -2  10  775.50   25.38   2
  -1  -9  -2  109.24   41.89   2
  -1   3   6  424.02   51.07   2
  -1   3   7  173.54   47.40   2
   0  -4  -2 3542.52   49.37   2
   0   2   2  638.69   67.71   2
   1   3   9  189.80   34.06   2
   4  -8  -5  146.80   46.16   2
   5   5   5  115.26   41.29   2
   7   5   2  252.65   42.80   2
   8  -4  -6 1014.72   48.28   2
   9  -9  -7  -31.90   49.65   2
   9   5   1  215.60   38.78   2
  10  -2  -6  107.47   42.90   2
  10   0  -5   -0.38   43.15   2
  11   5   1  178.28   33.81   2
  14   4  -1   35.95   30.34   2
  -7  -3  10  382.24   30.10   2
  -5  -1  11   18.70   37.29   2
  -3   1  10  313.83   32.20   2
   2   4   8  293.10   49.22   2
   3  -5  -4 1382.79   56.65   2
   5  -5  -5  221.78   53.33   2
   5   5   6  245.69   29.32   2
   7 -11  -6  -64.10   44.53   2
   9  -3  -6  131.75   46.19   2
  11  -5  -7  440.70   45.24   2
  12  -4  -7   11.50   37.66   2
  13  -1  -6  125.68   37.93   2
  -8  -6   7  424.45   63.01   2
  -7 -11   5   11.28   36.21   2
  -7  -3   7  104.93   50.78   2
  -3  -3   1  339.04   99.36   2
  -2  -8  -1  338.97   44.75   2
  -2   2  10   50.32   43.93   2
  -1   3   5  275.16   38.94   2
   3   5   5  836.90   46.79   2
   7  -9  -6   50.53   47.58   2
   7  -7  -6   64.02   46.92   2
   8   4  -1  623.05   45.76   2
  10  -8  -7  -25.74   45.55   2
  -5  -7   2  449.25   43.85   2
  -4 -10   1  240.66   40.74   2
  -2   2   4 1327.82   60.87   2
  -1 -13  -1   39.60   26.67   2
   0   4   6  105.52   45.30   2
   1  -9  -3  919.68   33.01   2
   1   3   2  154.32   69.87   2
   2  -4  -3 3983.44   63.19   2
   3   5   4  693.51   45.30   2
   4   4   1  169.51   58.19   2
   5  -7  -5  144.97   44.24   2
   6  -4  -5  -22.27   51.30   2
  15  -1  -6   17.58   29.04   2
  -6 -12   4   34.01   36.47   2
  -4  -8   1  514.03   41.74   2
   0   4   5   76.71   50.78   2
   0   4   8  265.12   32.35   2
   3  -7  -4 1312.50   34.38   2
   4  -4  -4 2201.74   58.69   2
   5  -9  -5   68.61   30.99   2
   6 -12  -5  -26.71   40.24   2
   8 -10  -6    4.83   41.94   2
   8  -6  -6  149.09   44.96   2
   9  -1  -5 1977.91   46.92   2
  13  -5  -7    4.04   38.36   2
  -8  -4   9   32.02   30.42   2
  -8  -4  10  189.03   25.96   2
  -4   0   4  590.68   51.81   2
  -1   3   4 1141.92   42.88   2
   0 -10  -2   51.93   40.41   2
   0  -6  -2 3237.87   53.68   2
   0  -2  -1  114.34   80.71   2
   0   4   9  201.80   43.74   2
   1 -13  -2   55.77   37.97   2
   4 -12  -4  -65.40   32.35   2
   6   6   4  152.83   40.16   2
   6   6   5  154.29   42.80   2
   6   6   6   39.06   38.42   2
   7  -3  -5   59.72   49.14   2
   8  -8  -6   52.49   43.03   2
   8  -2  -5 1992.03   44.21   2
   8   6   3  142.98   38.55   2
  12  -2  -6   93.66   39.40   2
  -6   0   9   34.19   34.75   2
  -5   1   8  644.29   38.11   2
  -5   1   9  381.78   30.31   2
  -5   1  10   85.91   40.21   2
  -4   2   8  171.61   43.42   2
  -4   2   9  280.53   41.05   2
  -1 -11  -1   52.93   36.85   2
   0  -8  -2   59.78   40.98   2
   1   5   6  301.38   40.65   2
   1   5   7  362.65   43.28   2
   2   4   2  394.31   52.52   2
   6 -10  -5    4.59   41.24   2
   9  -5  -6   14.93   39.81   2
  10   6   2  406.80   31.13   2
  -4   2   7  806.82   31.46   2
   1   5   8   47.56   29.90   2
   4   6   6   79.64   25.17   2
   6  -6  -5  606.81   30.15   2
   8   6   2   82.18   24.29   2
 -12  -6   3   99.11   44.26  -1
  -8   6  -3   99.11   44.26   2
  -9  -5   3   39.56   40.41  -1
  -5   5  -3   39.56   40.41   2
  -6  -6   0 4888.65   35.24  -1
  -6   6   0 4888.65   35.24   2
   3  11  -3  209.46   28.09  -1
  -1 -11   3  209.46   28.09   2
  -9  -7   0  162.44   31.06  -1
  -9   7   0  162.44   31.06   2
   4   6  -3 1006.84   40.05  -1
   0  -6   3 1006.84   40.05   2
 -14  -6   3  128.39   38.30  -1
 -10   6  -3  128.39   38.30   2
   5   3 -10  205.82   21.89  -1
  -9  -3  10  205.82   21.89   2
   4   8  -3  234.95   25.98  -1
   0  -8   3  234.95   25.98   2
  -4  -6  -3  824.93   46.76  -1
  -8   6   3  824.93   46.76   2
 -11  -7   0  -12.55   33.77  -1
 -11   7   0  -12.55   33.77   2
   1  11   0  291.30   23.24  -1
   1 -11   0  291.30   23.24   2
   6   6 -10  399.27   24.78  -1
  -8  -6  10  399.27   24.78   2
 -11  -5   3  585.64   48.75  -1
  -7   5  -3  585.64   48.75   2
   4  10  -3  445.02   32.53  -1
   0 -10   3  445.02   32.53   2
   6  10  -7   -6.84   31.51  -1
  -4 -10   7   -6.84   31.51   2
  -2  10   3 1340.66   31.59  -1
   2 -10  -3 1340.66   31.59   2
  -7  -3   3  277.87   47.00  -1
  -3   3  -3  277.87   47.00   2
   2   8   0  810.22   28.23  -1
   2  -8   0  810.22   28.23   2
   3  13  -3  448.72   25.69  -1
  -1 -13   3  448.72   25.69   2
   3  -1 -10  608.13   49.82  -1
 -11   1  10  608.13   49.82   2
   6   4 -10  528.07   21.36  -1
  -8  -4  10  528.07   21.36   2
  -8  -6   0  835.23   34.43  -1
  -8   6   0  835.23   34.43   2
   2   6   0  825.37   35.58  -1
   2  -6   0  825.37   35.58   2
 -13  -5   3  359.75   34.10  -1
  -9   5  -3  359.75   34.10   2
  -6  -2   3 1476.81   58.77  -1
  -2   2  -3 1476.81   58.77   2
   4   0 -10  215.22   39.23  -1
 -10   0  10  215.22   39.23   2
  -4  -4   0  942.93   39.76  -1
  -4   4   0  942.93   39.76   2
 -10  -4   3  453.70   41.47  -1
  -6   4  -3  453.70   41.47   2
  -5  -1   3 2328.48   67.48  -1
  -1   1  -3 2328.48   67.48   2
   4  12  -3  243.90   34.29  -1
   0 -12   3  243.90   34.29   2
   1  13   0  196.60   21.07  -1
   1 -13   0  196.60   21.07   2
   2  10   0   57.82   23.37  -1
   2 -10   0   57.82   23.37   2
   5   7  -3  805.47   39.45  -1
   1  -7   3  805.47   39.45   2
  -3  -5  -3 4404.70   50.23  -1
  -7   5   3 4404.70   50.23   2
 -12  -6   0  441.58   27.54  -1
 -12   6   0  441.58   27.54   2
   5   9  -3  775.43   29.73  -1
   1  -9   3  775.43   29.73   2
   7   5 -10  231.00   21.56  -1
  -7  -5  10  231.00   21.56   2
  -2  12   3  173.71   27.74  -1
   2 -12  -3  173.71   27.74   2
 -14  -4   3  -92.73   48.37  -1
 -10   4  -3  -92.73   48.37   2
  -7  -5   0  187.89   34.80  -1
  -7   5   0  187.89   34.80   2
   5   5  -3  261.24   45.31  -1
   1  -5   3  261.24   45.31   2
   6   2 -10  977.42   26.54  -1
  -8  -2  10  977.42   26.54   2
  -9  -3   3   67.55   49.25  -1
  -5   3  -3   67.55   49.25   2
   2  12   0  457.99   22.61  -1
   2 -12   0  457.99   22.61   2
   5  11  -3  254.02   24.72  -1
   1 -11   3  254.02   24.72   2
   7  11  -6  591.58   37.26  -1
  -1 -11   6  591.58   37.26   2
   8   6 -10  497.21   26.46  -1
  -6  -6  10  497.21   26.46   2
  -1   9   3 1488.14   35.75  -1
   3  -9  -3 1488.14   35.75   2
  -9  -5   0  254.63   36.93  -1
  -9   5   0  254.63   36.93   2
   7   3 -10  613.50   24.70  -1
  -7  -3  10  613.50   24.70   2
   3   9   0 1072.90   26.62  -1
   3  -9   0 1072.90   26.62   2
 -11  -5   0  466.49   34.90  -1
 -11   5   0  466.49   34.90   2
 -11  -3   3  173.34   47.47  -1
  -7   3  -3  173.34   47.47   2
   3   7   0  518.03   33.69  -1
   3  -7   0  518.03   33.69   2
   5  13  -3  -12.62   27.88  -1
   1 -13   3  -12.62   27.88   2
  -2  -4  -3 2824.12   64.68  -1
  -6   4   3 2824.12   64.68   2
  -1  11   3  207.06   32.79  -1
   3 -11  -3  207.06   32.79   2
  -8  -2   3 1557.34   49.89  -1
  -4   2  -3 1557.34   49.89   2
  -6  -4   0  500.62   37.25  -1
  -6   4   0  500.62   37.25   2
   3  11   0  401.95   27.23  -1
   3 -11   0  401.95   27.23   2
   6   8  -3  421.68   29.20  -1
   2  -8   3  421.68   29.20   2
   6  10  -3  756.22   39.38  -1
   2 -10   3  756.22   39.38   2
  -5  -5  -3   92.97   48.15  -1
  -9   5   3   92.97   48.15   2
   6   6  -3 1432.27   48.19  -1
   2  -6   3 1432.27   48.19   2
   8   4 -10  460.36   20.79  -1
  -6  -4  10  460.36   20.79   2
   8  10  -6  150.88   37.85  -1
   0 -10   6  150.88   37.85   2
   6  12  -3  464.09   28.25  -1
   2 -12   3  464.09   28.25   2
   9   9  -7  327.51   34.58  -1
  -1  -9   7  327.51   34.58   2
 -10  -2   3  382.20   49.81  -1
  -6   2  -3  382.20   49.81   2
   3   5   0    3.45   38.06  -1
   3  -5   0    3.45   38.06   2
   3  13   0  155.89   22.39  -1
   3 -13   0  155.89   22.39   2
 -12  -2   3  289.24   46.14  -1
  -8   2  -3  289.24   46.14   2
   9   5 -10  195.11   23.56  -1
  -5  -5  10  195.11   23.56   2
  -1  13   3  310.17   22.16  -1
   3 -13  -3  310.17   22.16   2
   7   9  -3  271.82   39.69  -1
   3  -9   3  271.82   39.69   2
   4  10   0   97.22   27.59  -1
   4 -10   0   97.22   27.59   2
 -15  -1   3  114.35   49.88  -1
 -11   1  -3  114.35   49.88   2
   4   8   0  477.44   28.25  -1
   4  -8   0  477.44   28.25   2
   6   4  -3 2128.74   51.30  -1
   2  -4   3 2128.74   51.30   2
   7  11  -3  353.88   29.83  -1
   3 -11   3  353.88   29.83   2
   7   1 -10  256.44   33.61  -1
  -7  -1  10  256.44   33.61   2
   0  10   3  365.14   34.68  -1
   4 -10  -3  365.14   34.68   2
  -6   0   3  113.05   64.02  -1
  -2   0  -3  113.05   64.02   2
   4  12   0  705.68   23.82  -1
   4 -12   0  705.68   23.82   2
   7   7  -3   85.03   34.75  -1
   3  -7   3   85.03   34.75   2
   6   0 -10 1742.76   37.55  -1
  -8   0  10 1742.76   37.55   2
   8   2 -10  823.50   29.29  -1
  -6  -2  10  823.50   29.29   2
  10   8  -7  174.14   36.66  -1
   0  -8   7  174.14   36.66   2
   0   8   3  333.51   39.01  -1
   4  -8  -3  333.51   39.01   2
 -13  -1   3  273.21   48.55  -1
  -9   1  -3  273.21   48.55   2
  -9  -1   3  664.99   53.55  -1
  -5   1  -3  664.99   53.55   2
  -4  -4  -3 4374.15   54.67  -1
  -8   4   3 4374.15   54.67   2
  -1  -3  -3  234.42   74.85  -1
  -5   3   3  234.42   74.85   2
   0  12   3  532.49   30.99  -1
   4 -12  -3  532.49   30.99   2
 -11  -1   3  129.59   48.95  -1
  -7   1  -3  129.59   48.95   2
   4   6   0  892.84   35.10  -1
   4  -6   0  892.84   35.10   2
   9   3 -10  270.35   27.51  -1
  -5  -3  10  270.35   27.51   2
 -14  -2   0   -6.07   36.24  -1
 -14   2   0   -6.07   36.24   2
 -11  -3   0 1295.85   28.23  -1
 -11   3   0 1295.85   28.23   2
  -7  -3   0  638.84   37.45  -1
  -7   3   0  638.84   37.45   2
   7   5  -3 4397.49   53.80  -1
   3  -5   3 4397.49   53.80   2
  10  10  -6  861.51   43.94  -1
   2 -10   6  861.51   43.94   2
 -14   0   3   14.97   49.62  -1
 -10   0  -3   14.97   49.62   2
  -9  -3   0  230.98   28.41  -1
  -9   3   0  230.98   28.41   2
  -6  -4  -3  678.26   46.84  -1
 -10   4   3  678.26   46.84   2
   8   8  -3 1132.48   43.97  -1
   4  -8   3 1132.48   43.97   2
   8  10  -3  994.20   32.76  -1
   4 -10   3  994.20   32.76   2
   8  12  -3  404.95   43.43  -1
   4 -12   3  404.95   43.43   2
  10   4 -10  170.29   30.49  -1
  -4  -4  10  170.29   30.49   2
   5   9   0  414.94   25.11  -1
   5  -9   0  414.94   25.11   2
   5  11   0  134.38   24.45  -1
   5 -11   0  134.38   24.45   2
   5  -1 -10  344.49   50.47  -1
  -9   1  10  344.49   50.47   2
 -12  -2   0  250.33   39.02  -1
 -12   2   0  250.33   39.02   2
 -12   0   3   16.88   49.86  -1
  -8   0  -3   16.88   49.86   2
  -8   0   3   -1.13   56.09  -1
  -4   0  -3   -1.13   56.09   2
  -4  -2   0  370.28   48.83  -1
  -4   2   0  370.28   48.83   2
   5  13   0   31.88   23.38  -1
   5 -13   0   31.88   23.38   2
  11   5 -10  379.27   30.72  -1
  -3  -5  10  379.27   30.72   2
 -10   0   3   62.33   51.24  -1
  -6   0  -3   62.33   51.24   2
   5   7   0   -2.26   28.64  -1
   5  -7   0   -2.26   28.64   2
   0   6   3 1423.88   51.56  -1
   4  -6  -3 1423.88   51.56   2
   1  11   3  262.33   36.02  -1
   5 -11  -3  262.33   36.02   2
  11   9  -6  156.85   44.98  -1
   3  -9   6  156.85   44.98   2
   1   9   3  849.76   37.98  -1
   5  -9  -3  849.76   37.98   2
 -10  -2   0 1388.36   35.20  -1
 -10   2   0 1388.36   35.20   2
  -9  -3  -3   66.78   47.28  -1
 -13   3   3   66.78   47.28   2
   9  11  -3   54.65   33.48  -1
   5 -11   3   54.65   33.48   2
   1  13   3   26.95   29.57  -1
   5 -13  -3   26.95   29.57   2
  -8  -2   0 1504.92   36.98  -1
  -8   2   0 1504.92   36.98   2
  -6  -2   0  680.51   44.08  -1
  -6   2   0  680.51   44.08   2
   4   4   0  943.45   43.05  -1
   4  -4   0  943.45   43.05   2
   6  10   0  300.39   25.93  -1
   6 -10   0  300.39   25.93   2
  -3  -3  -3  352.98   58.17  -1
  -7   3   3  352.98   58.17   2
   6  12   0  308.54   18.14  -1
   6 -12   0  308.54   18.14   2
   9   7  -3  888.69   45.67  -1
   5  -7   3  888.69   45.67   2
 -11   1   3   99.94   46.91  -1
  -7  -1  -3   99.94   46.91   2
  -7   1   3 1900.28   63.07  -1
  -3  -1  -3 1900.28   63.07   2
   6   8   0   25.46   24.63  -1
   6  -8   0   25.46   24.63   2
  11   3 -10  565.43   32.40  -1
  -3  -3  10  565.43   32.40   2
 -11  -1   0  543.40   32.94  -1
 -11   1   0  543.40   32.94   2
  -9   1   3  691.89   55.47  -1
  -5  -1  -3  691.89   55.47   2
  -5  -3  -3  137.71   35.47  -1
  -9   3   3  137.71   35.47   2
   5   5   0 3846.44   39.05  -1
   5  -5   0 3846.44   39.05   2
   8   4  -3 4416.64   55.20  -1
   4  -4   3 4416.64   55.20   2
  12   4 -10  167.11   23.72  -1
  -2  -4  10  167.11   23.72   2
   2  12   3  337.15   34.80  -1
   6 -12  -3  337.15   34.80   2
 -12   2   3  365.94   43.24  -1
  -8  -2  -3  365.94   43.24   2
  10   8  -3  166.87   48.62  -1
   6  -8   3  166.87   48.62   2
   8   0 -10 1713.59   32.91  -1
  -6   0  10 1713.59   32.91   2
   7  11   0    9.32   26.44  -1
   7 -11   0    9.32   26.44   2
 -12   0   0 1966.52   28.15  -1
 -12   0   0 1966.52   28.15   2
   9   5  -3   62.64   37.78  -1
   5  -5   3   62.64   37.78   2
 -14   2   0   18.30   37.23  -1
 -14  -2   0   18.30   37.23   2
 -10   2   3  422.08   43.89  -1
  -6  -2  -3  422.08   43.89   2
  10   6  -3  485.71   49.20  -1
   6  -6   3  485.71   49.20   2
   2   8   3  495.20   37.76  -1
   6  -8  -3  495.20   37.76   2
  11   9  -3  113.11   37.72  -1
   7  -9   3  113.11   37.72   2
 -10   0   0 9999.99   34.21  -1
 -10   0   0 9999.99   34.21   2
  -9  -1  -3  588.94   46.45  -1
 -13   1   3  588.94   46.45   2
  -8   2   3 1549.09   53.04  -1
  -4  -2  -3 1549.09   53.04   2
  -6  -2  -3  485.56   52.92  -1
 -10   2   3  485.56   52.92   2
  -6   2   3 1435.70   65.00  -1
  -2  -2  -3 1435.70   65.00   2
   7   7   0  301.03   19.22  -1
   7  -7   0  301.03   19.22   2
   3  11   3  346.01   31.02  -1
   7 -11  -3  346.01   31.02   2
 -11   3   3  165.88   42.76  -1
  -7  -3  -3  165.88   42.76   2
   8  10   0   48.02   28.34  -1
   8 -10   0   48.02   28.34   2
  11   7  -3  308.88   50.95  -1
   7  -7   3  308.88   50.95   2
   8   2  -3 1530.84   59.25  -1
   4  -2   3 1530.84   59.25   2
  13   3 -10  984.17   36.03  -1
  -1  -3  10  984.17   36.03   2
   3   9   3  260.06   34.72  -1
   7  -9  -3  260.06   34.72   2
   8   8   0  606.30   30.18  -1
   8  -8   0  606.30   30.18   2
   9   3  -3   81.01   43.76  -1
   5  -3   3   81.01   43.76   2
   7  -1 -10  230.17   42.41  -1
  -7   1  10  230.17   42.41   2
 -13   3   0  356.75   40.52  -1
 -13  -3   0  356.75   40.52   2
  -8   0   0 1535.24   42.96  -1
  -8   0   0 1535.24   42.96   2
   6   4   0  451.39   37.50  -1
   6  -4   0  451.39   37.50   2
  -7  -1  -3  118.34   47.58  -1
 -11   1   3  118.34   47.58   2
  -2  -2  -3 1201.17   65.22  -1
  -6   2   3 1201.17   65.22   2
   4   2   0  345.79   36.72  -1
   4  -2   0  345.79   36.72   2
   7   5   0  162.46   30.83  -1
   7  -5   0  162.46   30.83   2
  12   8  -3  395.55   41.22  -1
   8  -8   3  395.55   41.22   2
  -3   3   3 1103.28   93.30  -1
   1  -3  -3 1103.28   93.30   2
   4  12   3  124.79   27.50  -1
   8 -12  -3  124.79   27.50   2
   6   0  -3   28.76   65.52  -1
   2   0   3   28.76   65.52   2
  11   5  -3  665.81   43.33  -1
   7  -5   3  665.81   43.33   2
  10   0 -10  190.64   30.23  -1
  -4   0  10  190.64   30.23   2
   1   5   3  313.93   51.31  -1
   5  -5  -3  313.93   51.31   2
   2   6   3 1383.12   39.57  -1
   6  -6  -3 1383.12   39.57   2
   4  10   3  864.89   37.02  -1
   8 -10  -3  864.89   37.02   2
 -10   4   3  525.75   47.88  -1
  -6  -4  -3  525.75   47.88   2
   8   6   0  795.49   32.28  -1
   8  -6   0  795.49   32.28   2
   9   9   0  312.60   19.18  -1
   9  -9   0  312.60   19.18   2
  -7   3   3  304.78   59.84  -1
  -3  -3  -3  304.78   59.84   2
 -12   6   3   37.57   45.33  -1
  -8  -6  -3   37.57   45.33   2
 -11   5   3  544.08   47.60  -1
  -7  -5  -3  544.08   47.60   2
  -8   0  -3   72.19   43.51  -1
 -12   0   3   72.19   43.51   2
  12   6  -3   74.17   42.28  -1
   8  -6   3   74.17   42.28   2
   3   7   3   45.52   42.09  -1
   7  -7  -3   45.52   42.09   2
 -13   5   0  163.45   36.15  -1
 -13  -5   0  163.45   36.15   2
 -12   4   0  385.15   36.24  -1
 -12  -4   0  385.15   36.24   2
 -11   3   0 1533.30   37.85  -1
 -11  -3   0 1533.30   37.85   2
  -9   1  -3  377.13   48.53  -1
 -13  -1   3  377.13   48.53   2
  -5  -1  -3  815.26   57.61  -1
  -9   1   3  815.26   57.61   2
  -5   3   3  195.97   59.52  -1
  -1  -3  -3  195.97   59.52   2
   9   7   0  200.99   26.74  -1
   9  -7   0  200.99   26.74   2
   5  11   3  131.55   32.17  -1
   9 -11  -3  131.55   32.17   2
  -8   4   3 4434.17   54.68  -1
  -4  -4  -3 4434.17   54.68   2
  10   8   0  261.12   30.30  -1
  10  -8   0  261.12   30.30   2
  13   1 -10  325.50   35.17  -1
  -1  -1  10  325.50   35.17   2
  -7   1   0 6493.63   46.03  -1
  -7  -1   0 6493.63   46.03   2
  10   2  -3  437.67   44.81  -1
   6  -2   3  437.67   44.81   2
  11   3  -3  197.78   42.53  -1
   7  -3   3  197.78   42.53   2
  12   4  -3  468.21   49.10  -1
   8  -4   3  468.21   49.10   2
  -9   5   3   36.61   42.81  -1
  -5  -5  -3   36.61   42.81   2
   7   3   0  540.83   37.04  -1
   7  -3   0  540.83   37.04   2
   8   4   0 1608.70   32.26  -1
   8  -4   0 1608.70   32.26   2
   9  -1 -10  312.81   41.93  -1
  -5   1  10  312.81   41.93   2
   9   1  -3  685.34   48.28  -1
   5  -1   3  685.34   48.28   2
 -10   6   3  420.65   40.37  -1
  -6  -6  -3  420.65   40.37   2
  -6   0  -3   25.22   44.56  -1
 -10   0   3   25.22   44.56   2
   9   5   0  172.18   31.40  -1
   9  -5   0  172.18   31.40   2
  11   9   0  211.09   26.02  -1
  11  -9   0  211.09   26.02   2
  12   0 -10  599.05   37.49  -1
  -2   0  10  599.05   37.49   2
  13   5  -3  265.61   45.37  -1
   9  -5   3  265.61   45.37   2
   3  -1 -10  482.83   43.03  -1
 -11   1  10  482.83   43.03   2
  -8   2   0 1263.64   29.14  -1
  -8  -2   0 1263.64   29.14   2
   6   2   0  684.72   44.22  -1
   6  -2   0  684.72   44.22   2
   8   0  -3   10.43   60.06  -1
   4   0   3   10.43   60.06   2
   6  10   3   33.96   33.29  -1
  10 -10  -3   33.96   33.29   2
 -10   4   0  194.87   35.27  -1
 -10  -4   0  194.87   35.27   2
  -7   1  -3  121.46   53.85  -1
 -11  -1   3  121.46   53.85   2
  -3  -1  -3 1989.77   58.17  -1
  -7   1   3 1989.77   58.17   2
 -11   9   3  -11.78   41.39  -1
  -7  -9  -3  -11.78   41.39   2
  -9   3  -3   -0.10   45.00  -1
 -13  -3   3   -0.10   45.00   2
  -8   2  -3  446.89   49.93  -1
 -12  -2   3  446.89   49.93   2
  11   7   0   39.44   28.70  -1
  11  -7   0   39.44   28.70   2
   3   5   3 4557.34   46.90  -1
   7  -5  -3 4557.34   46.90   2
   5   7   3  950.53   44.19  -1
   9  -7  -3  950.53   44.19   2
  -5   1   0 1039.67   47.93  -1
  -5  -1   0 1039.67   47.93   2
  -9   7   3  872.37   43.77  -1
  -5  -7  -3  872.37   43.77   2
  -7   5   3 4908.28   53.28  -1
  -3  -5  -3 4908.28   53.28   2
 -11   7   0   35.49   33.38  -1
 -11  -7   0   35.49   33.38   2
  11  -1 -10  660.89   39.60  -1
  -3   1  10  660.89   39.60   2
  12   2  -3  218.00   44.19  -1
   8  -2   3  218.00   44.19   2
  13   3  -3   68.33   46.56  -1
   9  -3   3   68.33   46.56   2
  -8   6   3  754.76   39.46  -1
  -4  -6  -3  754.76   39.46   2
   2   4   3 2797.75   59.36  -1
   6  -4  -3 2797.75   59.36   2
 -10   6  -3  -67.62   41.54  -1
 -14  -6   3  -67.62   41.54   2
 -10  10   3   16.53   39.86  -1
  -6 -10  -3   16.53   39.86   2
  -4   0  -3    8.11   58.91  -1
  -8   0   3    8.11   58.91   2
   7  -1  -3 1918.78   61.50  -1
   3   1   3 1918.78   61.50   2
   7   9   3  179.80   30.87  -1
  11  -9  -3  179.80   30.87   2
  10   4   0  174.60   31.03  -1
  10  -4   0  174.60   31.03   2
  11   1  -3  170.03   43.65  -1
   7  -1   3  170.03   43.65   2
 -10   6   0 1304.88   27.03  -1
 -10  -6   0 1304.88   27.03   2
  -6   2   0  770.82   44.07  -1
  -6  -2   0  770.82   44.07   2
   9   3   0  245.82   24.58  -1
   9  -3   0  245.82   24.58   2
  -9   5   0  203.91   34.97  -1
  -9  -5   0  203.91   34.97   2
  10   0  -3   27.40   47.81  -1
   6   0   3   27.40   47.81   2
  12   6   0  465.41   35.46  -1
  12  -6   0  465.41   35.46   2
   2   0 -10  675.18   37.31  -1
 -12   0  10  675.18   37.31   2
  -9   9   3  598.98   34.63  -1
  -5  -9  -3  598.98   34.63   2
  -8   4  -3  430.00   47.40  -1
 -12  -4   3  430.00   47.40   2
  -7   3   0  721.83   28.07  -1
  -7  -3   0  721.83   28.07   2
  -1  -1  -3 2231.14   95.13  -1
  -5   1   3 2231.14   95.13   2
   6   6   3  338.52   41.45  -1
  10  -6  -3  338.52   41.45   2
  -7   3  -3  140.46   50.41  -1
 -11  -3   3  140.46   50.41   2
  -6   2  -3  438.03   51.51  -1
 -10  -2   3  438.03   51.51   2
   5   5   3  134.21   43.26  -1
   9  -5  -3  134.21   43.26   2
   7   7   3  196.39   35.61  -1
  11  -7  -3  196.39   35.61   2
 -10   8   0  244.01   31.72  -1
 -10  -8   0  244.01   31.72   2
   5  -1 -10  390.67   44.09  -1
  -9   1  10  390.67   44.09   2
  -9  11   3  -13.78   37.35  -1
  -5 -11  -3  -13.78   37.35   2
   7   1   0 6764.03   44.75  -1
   7  -1   0 6764.03   44.75   2
  13  -1 -10  340.13   33.41  -1
  -1   1  10  340.13   33.41   2
   4   4   3 4281.25   49.49  -1
   8  -4  -3 4281.25   49.49   2
  14   2  -3    0.86   43.61  -1
  10  -2   3    0.86   43.61   2
   1   1 -10  317.98   33.74  -1
 -13  -1  10  317.98   33.74   2
 -10  10   0  -17.38   27.22  -1
 -10 -10   0  -17.38   27.22   2
  -7   7   3  133.63   44.76  -1
  -3  -7  -3  133.63   44.76   2
  11   3   0 1340.41   30.46  -1
  11  -3   0 1340.41   30.46   2
  12   0  -3   85.65   41.27  -1
   8   0   3   85.65   41.27   2
  12   4   0  401.90   21.47  -1
  12  -4   0  401.90   21.47   2
  13   5   0  130.92   32.52  -1
  13  -5   0  130.92   32.52   2
  -8   6  -3  104.79   44.88  -1
 -12  -6   3  104.79   44.88   2
   1   3   3  238.61   66.20  -1
   5  -3  -3  238.61   66.20   2
   6  -2  -3 1461.75   63.66  -1
   2   2   3 1461.75   63.66   2
   7   5   3  526.19   40.59  -1
  11  -5  -3  526.19   40.59   2
   8   6   3  130.05   38.22  -1
  12  -6  -3  130.05   38.22   2
   9   1   0  945.57   33.54  -1
   9  -1   0  945.57   33.54   2
  -2   0  -3   54.53   63.34  -1
  -6   0   3   54.53   63.34   2
   3   3   3  357.37   54.24  -1
   7  -3  -3  357.37   54.24   2
   9   7   3  228.10   39.73  -1
  13  -7  -3  228.10   39.73   2
  11  -1  -3  151.21   50.66  -1
   7   1   3  151.21   50.66   2
   6   4   3  699.96   43.58  -1
  10  -4  -3  699.96   43.58   2
  -8   8  -3    8.71   40.61  -1
 -12  -8   3    8.71   40.61   2
  -4   2   0  317.53   51.78  -1
  -4  -2   0  317.53   51.78   2
   8   0   0 1170.32   37.36  -1
   8   0   0 1170.32   37.36   2
  -5   3  -3   99.54   52.87  -1
  -9  -3   3   99.54   52.87   2
  -3   1  -3 2070.54   60.52  -1
  -7  -1   3 2070.54   60.52   2
   5   3   3   84.13   46.71  -1
   9  -3  -3   84.13   46.71   2
  13   3   0  433.01   25.12  -1
  13  -3   0  433.01   25.12   2
  14   0  -3   10.63   49.67  -1
  10   0   3   10.63   49.67   2
   4   0 -10  121.14   34.05  -1
 -10   0  10  121.14   34.05   2
  -8  10   0   54.97   32.46  -1
  -8 -10   0   54.97   32.46   2
  -7   7  -3  161.12   41.48  -1
 -11  -7   3  161.12   41.48   2
  -6   8   3  469.15   48.71  -1
  -2  -8  -3  469.15   48.71   2
  10  -2  -3  392.15   43.48  -1
   6   2   3  392.15   43.48   2
   8   4   3  417.57   43.44  -1
  12  -4  -3  417.57   43.44   2
  13  -1  -3  372.57   43.95  -1
   9   1   3  372.57   43.95   2
  -7   7   0  236.64   25.09  -1
  -7  -7   0  236.64   25.09   2
  -7   9  -3  143.90   47.47  -1
 -11  -9   3  143.90   47.47   2
   1   3 -10 1067.39   36.40  -1
 -13  -3  10 1067.39   36.40   2
   3   1 -10  751.55   31.11  -1
 -11  -1  10  751.55   31.11   2
  -6  12   3  501.24   39.47  -1
  -2 -12  -3  501.24   39.47   2
  -6   6  -3  422.22   49.18  -1
 -10  -6   3  422.22   49.18   2
   2   2 -10  315.10   36.19  -1
 -12  -2  10  315.10   36.19   2
   5  -1   0  977.18   31.43  -1
   5   1   0  977.18   31.43   2
   7   3   3  170.05   38.27  -1
  11  -3  -3  170.05   38.27   2
  10   0   0 9471.91   31.86  -1
  10   0   0 9471.91   31.86   2
  -5   7   3  919.86   42.33  -1
  -1  -7  -3  919.86   42.33   2
   4   2   3 1760.10   52.96  -1
   8  -2  -3 1760.10   52.96   2
  12  -2  -3  237.42   44.45  -1
   8   2   3  237.42   44.45   2
  -7  11   0  -19.94   31.28  -1
  -7 -11   0  -19.94   31.28   2
   2   2   3 1222.97   57.78  -1
   6  -2  -3 1222.97   57.78   2
  13   1   0 1499.77   32.80  -1
  13  -1   0 1499.77   32.80   2
  14   2   0   -1.72   24.48  -1
  14  -2   0   -1.72   24.48   2
  -6   8  -3  110.27   48.92  -1
 -10  -8   3  110.27   48.92   2
  -5   5  -3  120.70   46.12  -1
  -9  -5   3  120.70   46.12   2
   6   2   3  400.48   48.04  -1
  10  -2  -3  400.48   48.04   2
   9  -1   0  859.83   32.65  -1
   9   1   0  859.83   32.65   2
  10   4   3  823.33   42.97  -1
  14  -4  -3  823.33   42.97   2
  -5  13   3   18.99   32.35  -1
  -1 -13  -3   18.99   32.35   2
  -4   6   3 1059.79   46.69  -1
   0  -6  -3 1059.79   46.69   2
  -6  10  -3   28.55   45.61  -1
 -10 -10   3   28.55   45.61   2
   7  -3  -3  273.55   56.82  -1
   3   3   3  273.55   56.82   2
   9  -3  -3   62.12   48.39  -1
   5   3   3   62.12   48.39   2
  12   0   0 2529.69   38.82  -1
  12   0   0 2529.69   38.82   2
  -5   5   0 3815.99   41.26  -1
  -5  -5   0 3815.99   41.26   2
  14  -2  -3   23.01   45.05  -1
  10   2   3   23.01   45.05   2
  -6   8   0  -21.49   33.62  -1
  -6  -8   0  -21.49   33.62   2
  -6  12   0  291.02   27.20  -1
  -6 -12   0  291.02   27.20   2
   8   2   3  424.31   42.55  -1
  12  -2  -3  424.31   42.55   2
  11  -3  -3  167.34   46.84  -1
   7   3   3  167.34   46.84   2
  11  -1   0  558.35   34.15  -1
  11   1   0  558.35   34.15   2
  -6  10   0  299.36   32.30  -1
  -6 -10   0  299.36   32.30   2
  -5   7  -3  987.15   48.62  -1
  -9  -7   3  987.15   48.62   2
   7  -1 -10  219.31   44.57  -1
  -7   1  10  219.31   44.57   2
  -4   4   0  908.33   41.95  -1
  -4  -4   0  908.33   41.95   2
   5   1   3  675.70   51.96  -1
   9  -1  -3  675.70   51.96   2
   6  -2   0  591.94   41.56  -1
   6   2   0  591.94   41.56   2
   8  -2   0 1411.60   37.56  -1
   8   2   0 1411.60   37.56   2
  14   0   0  297.43   33.34  -1
  14   0   0  297.43   33.34   2
   2   4 -10  137.84   35.40  -1
 -12  -4  10  137.84   35.40   2
  -5   9  -3  898.53   38.81  -1
  -9  -9   3  898.53   38.81   2
  -3   7  -6  136.05   44.21  -1
 -11  -7   6  136.05   44.21   2
  10   2   3   59.79   45.19  -1
  14  -2  -3   59.79   45.19   2
   5  -3  -3  130.18   61.58  -1
   1   3   3  130.18   61.58   2
  -5   7   0   25.81   32.43  -1
  -5  -7   0   25.81   32.43   2
  -5  13   0   -8.76   29.78  -1
  -5 -13   0   -8.76   29.78   2
  10  -2   0 1346.60   32.41  -1
  10   2   0 1346.60   32.41   2
  13  -1   0 1366.55   34.96  -1
  13   1   0 1366.55   34.96   2
   3   3 -10  572.71   29.05  -1
 -11  -3  10  572.71   29.05   2
  -4  12   3  519.68   31.61  -1
   0 -12  -3  519.68   31.61   2
  -4   8   3  336.87   37.54  -1
   0  -8  -3  336.87   37.54   2
  -4   6  -3  897.76   44.98  -1
  -8  -6   3  897.76   44.98   2
  -2   2  -3 1158.66   55.83  -1
  -6  -2   3 1158.66   55.83   2
   4   2 -10  244.82   33.88  -1
 -10  -2  10  244.82   33.88   2
  -5   9   0  450.54   32.56  -1
  -5  -9   0  450.54   32.56   2
  -5  11   0  142.36   32.92  -1
  -5 -11   0  142.36   32.92   2
   4  -2   0  336.41   49.14  -1
   4   2   0  336.41   49.14   2
  10  -4  -3  567.51   43.33  -1
   6   4   3  567.51   43.33   2
  12  -2   0  261.55   31.45  -1
  12   2   0  261.55   31.45   2
   5   1 -10  371.85   31.86  -1
  -9  -1  10  371.85   31.86   2
   6   0 -10 1745.86   35.42  -1
  -8   0  10 1745.86   35.42   2
  -1   1  -3 2160.67   64.46  -1
  -5  -1   3 2160.67   64.46   2
   8  -4  -3 4301.57   51.67  -1
   4   4   3 4301.57   51.67   2
  12  -4  -3  572.39   45.47  -1
   8   4   3  572.39   45.47   2
  -4   8  -3  871.47   39.73  -1
  -8  -8   3  871.47   39.73   2
  -4  10  -3  940.14   38.99  -1
  -8 -10   3  940.14   38.99   2
   6   0   3  -23.24   32.51  -1
  10   0  -3  -23.24   32.51   2
   8   0   3   -2.49   45.39  -1
  12   0  -3   -2.49   45.39   2
  -4   6   0  936.18   40.75  -1
  -4  -6   0  936.18   40.75   2
  -2   8  -6  387.87   43.70  -1
 -10  -8   6  387.87   43.70   2
   4   0   3    4.38   55.66  -1
   8   0  -3    4.38   55.66   2
  -4  12   0  688.78   30.47  -1
  -4 -12   0  688.78   30.47   2
   3   5 -10  290.43   30.78  -1
 -11  -5  10  290.43   30.78   2
  10   0   3  -13.70   42.45  -1
  14   0  -3  -13.70   42.45   2
  11  -3   0 1653.78   33.16  -1
  11   3   0 1653.78   33.16   2
  -3   7   3 1038.82   45.74  -1
   1  -7  -3 1038.82   45.74   2
  -4  10   0   84.01   21.59  -1
  -4 -10   0   84.01   21.59   2
  -3  11  -3  358.59   43.08  -1
  -7 -11   3  358.59   43.08   2
   1   1   3 2114.64   65.82  -1
   5  -1  -3 2114.64   65.82   2
  13  -3   0  407.76   34.50  -1
  13   3   0  407.76   34.50   2
   6  -4  -3 1987.93   58.21  -1
   2   4   3 1987.93   58.21   2
   7  -1   3  118.30   35.02  -1
  11   1  -3  118.30   35.02   2
   9  -1   3  635.79   43.78  -1
  13   1  -3  635.79   43.78   2
   4   4 -10  273.35   30.77  -1
 -10  -4  10  273.35   30.77   2
  -3  13   0  122.83   27.66  -1
  -3 -13   0  122.83   27.66   2
  -3   9   3 1068.38   34.91  -1
   1  -9  -3 1068.38   34.91   2
  -1   9  -6  265.14   42.75  -1
  -9  -9   6  265.14   42.75   2
   5  -1   3  664.51   52.47  -1
   9   1  -3  664.51   52.47   2
  -3   5   0   35.90   29.20  -1
  -3  -5   0   35.90   29.20   2
   2   0   3  -38.52   61.93  -1
   6   0  -3  -38.52   61.93   2
   8  -4   0 1622.60   34.72  -1
   8   4   0 1622.60   34.72   2
   9  -5  -3   43.23   39.12  -1
   5   5   3   43.23   39.12   2
  10  -4   0  191.86   23.82  -1
  10   4   0  191.86   23.82   2
  12  -4   0  426.16   21.63  -1
  12   4   0  426.16   21.63   2
   5   3 -10  281.24   25.33  -1
  -9  -3  10  281.24   25.33   2
  -2  12   3  176.32   30.81  -1
   2 -12  -3  176.32   30.81   2
  -3   7   0  578.80   36.77  -1
  -3  -7   0  578.80   36.77   2
  -3   9   0 1191.05   30.39  -1
  -3  -9   0 1191.05   30.39   2
  -2   6  -3 1256.88   47.46  -1
  -6  -6   3 1256.88   47.46   2
   6  -4   0  497.36   36.45  -1
   6   4   0  497.36   36.45   2
   6  -2   3  436.01   46.59  -1
  10   2  -3  436.01   46.59   2
  -2   8  -3  515.73   42.82  -1
  -6  -8   3  515.73   42.82   2
  -1  13  -3  -23.17   42.63  -1
  -5 -13   3  -23.17   42.63   2
   3  -1   3 2084.07   52.83  -1
   7   1  -3 2084.07   52.83   2
   6   2 -10  902.24   24.22  -1
  -8  -2  10  902.24   24.22   2
  -1  13   3   55.03   29.10  -1
   3 -13  -3   55.03   29.10   2
   7  -5  -3 4587.54   50.83  -1
   3   5   3 4587.54   50.83   2
  11  -5   0  593.68   32.83  -1
  11   5   0  593.68   32.83   2
   5   5 -10  191.10   32.54  -1
  -9  -5  10  191.10   32.54   2
  -2  10   3 1430.91   32.97  -1
   2 -10  -3 1430.91   32.97   2
  13  -5   0  135.81   31.33  -1
  13   5   0  135.81   31.33   2
  -1  11  -3  256.29   43.82  -1
  -5 -11   3  256.29   43.82   2
   1  11  -6  170.62   41.41  -1
  -7 -11   6  170.62   41.41   2
   4  -2   3 1620.56   54.30  -1
   8   2  -3 1620.56   54.30   2
   7  -3   3  181.19   46.21  -1
  11   3  -3  181.19   46.21   2
   7   1 -10  227.91   24.77  -1
  -7  -1  10  227.91   24.77   2
  -1  13   0  263.57   30.07  -1
  -1 -13   0  263.57   30.07   2
   7  -5   0  200.92   32.95  -1
   7   5   0  200.92   32.95   2
  -1   5  -3  265.39   47.78  -1
  -5  -5   3  265.39   47.78   2
  -1   9  -3  788.22   43.52  -1
  -5  -9   3  788.22   43.52   2
   1   9  -6   84.94   43.20  -1
  -7  -9   6   84.94   43.20   2
   8   0 -10 1532.49   38.68  -1
  -6   0  10 1532.49   38.68   2
  -1   7  -3  705.71   46.21  -1
  -5  -7   3  705.71   46.21   2
   5  -3   3   68.95   50.17  -1
   9   3  -3   68.95   50.17   2
  10  -6   0 1276.57   30.24  -1
  10   6   0 1276.57   30.24   2
  12  -6   0  316.23   30.19  -1
  12   6   0  316.23   30.19   2
  -1  11   3  214.31   32.23  -1
   3 -11  -3  214.31   32.23   2
   8  -6  -3  696.58   39.10  -1
   4   6   3  696.58   39.10   2
  -2   8   0  827.84   32.46  -1
  -2  -8   0  827.84   32.46   2
   6   6 -10  519.72   33.03  -1
  -8  -6  10  519.72   33.03   2
   9  -1 -10  323.51   44.05  -1
  -5   1  10  323.51   44.05   2
  11  -7  -3  266.01   36.03  -1
   7   7   3  266.01   36.03   2
  10  -2 -10  128.19   48.57  -1
  -4   2  10  128.19   48.57   2
  -1  11   0  300.26   29.73  -1
  -1 -11   0  300.26   29.73   2
   2  10  -6  -12.21   42.33  -1
  -6 -10   6  -12.21   42.33   2
   6  -4   3  685.68   46.72  -1
  10   4  -3  685.68   46.72   2
   0  12   3  722.51   31.58  -1
   4 -12  -3  722.51   31.58   2
   5  -5   0 3763.21   39.01  -1
   5   5   0 3763.21   39.01   2
   7   3 -10  709.03   31.24  -1
  -7  -3  10  709.03   31.24   2
   3   7  -7  197.15   39.30  -1
  -7  -7   7  197.15   39.30   2
  -1   9   3 1448.76   40.28  -1
   3  -9  -3 1448.76   40.28   2
   1  13   3   -2.03   26.88  -1
   5 -13  -3   -2.03   26.88   2
   0   8  -3  312.69   42.10  -1
  -4  -8   3  312.69   42.10   2
   0  12   0  -53.25   27.65  -1
   0 -12   0  -53.25   27.65   2
   3  11  -6   32.46   43.40  -1
  -5 -11   6   32.46   43.40   2
   7  -5   3  601.77   40.97  -1
  11   5  -3  601.77   40.97   2
   9  -7   0  208.23   28.49  -1
   9   7   0  208.23   28.49   2
   7   5 -10  266.40   30.45  -1
  -7  -5  10  266.40   30.45   2
   4  10  -7   17.69   40.80  -1
  -6 -10   7   17.69   40.80   2
  -1   9   0  892.37   31.56  -1
  -1  -9   0  892.37   31.56   2
   6  -6   0 4751.39   35.59  -1
   6   6   0 4751.39   35.59   2
   5  -5  -3  306.12   60.94  -1
   1   5   3  306.12   60.94   2
  -1   3   0 1777.71   66.46  -1
  -1  -3   0 1777.71   66.46   2
   8   2 -10  780.24   25.73  -1
  -6  -2  10  780.24   25.73   2
  10  -8  -3  188.53   40.76  -1
   6   8   3  188.53   40.76   2
  -1   7   0  -82.57   35.32  -1
  -1  -7   0  -82.57   35.32   2
   2  12  -3   95.72   34.97  -1
  -2 -12   3   95.72   34.97   2
   5  -5   3   84.48   46.71  -1
   9   5  -3   84.48   46.71   2
   7  -7   0  267.09   32.62  -1
   7   7   0  267.09   32.62   2
   6  -6  -3 1323.17   44.81  -1
   2   6   3 1323.17   44.81   2
  -1   7   3  961.93   46.02  -1
   3  -7  -3  961.93   46.02   2
   0  10   0   86.42   26.57  -1
   0 -10   0   86.42   26.57   2
   3  13  -3  459.61   38.32  -1
  -1 -13   3  459.61   38.32   2
  10  -8   0  253.75   19.89  -1
  10   8   0  253.75   19.89   2
   8   6 -10  507.94   35.31  -1
  -6  -6  10  507.94   35.31   2
   8   4 -10  509.65   28.43  -1
  -6  -4  10  509.65   28.43   2
   0  10   3  365.30   32.55  -1
   4 -10  -3  365.30   32.55   2
   4  10  -6 1592.59   46.35  -1
  -4 -10   6 1592.59   46.35   2
   5   9  -7 1168.05   45.14  -1
  -5  -9   7 1168.05   45.14   2
   7  -7  -3   99.52   43.59  -1
   3   7   3   99.52   43.59   2
   9  -7   3  206.71   50.17  -1
  13   7  -3  206.71   50.17   2
   9   1 -10  366.46   29.09  -1
  -5  -1  10  366.46   29.09   2
   1   7  -3  924.31   48.36  -1
  -3  -7   3  924.31   48.36   2
   1  11   0  292.35   27.69  -1
   1 -11   0  292.35   27.69   2
   8  -8   0  577.53   21.32  -1
   8   8   0  577.53   21.32   2
   1  11   3  246.36   31.83  -1
   5 -11  -3  246.36   31.83   2
   7  -7   3  183.26   48.17  -1
  11   7  -3  183.26   48.17   2
  11  -9   0  151.73   20.53  -1
  11   9   0  151.73   20.53   2
   0   8   0  171.21   31.85  -1
   0  -8   0  171.21   31.85   2
   2  12   0  368.64   25.88  -1
   2 -12   0  368.64   25.88   2
   3  -5   0   19.71   28.22  -1
   3   5   0   19.71   28.22   2
   4  -6   0  910.70   38.89  -1
   4   6   0  910.70   38.89   2
   9   5 -10  179.94   30.30  -1
  -5  -5  10  179.94   30.30   2
   9   3 -10  279.12   27.20  -1
  -5  -3  10  279.12   27.20   2
   5  -7   0   11.86   30.76  -1
   5   7   0   11.86   30.76   2
   9  -9   0  235.81   27.98  -1
   9   9   0  235.81   27.98   2
   4  -6   3  807.29   38.46  -1
   8   6  -3  807.29   38.46   2
   4  12  -3  -16.12   38.74  -1
   0 -12   3  -16.12   38.74   2
  10   0 -10  151.61   31.60  -1
  -4   0  10  151.61   31.60   2
   2   8  -3 1957.95   42.87  -1
  -2  -8   3 1957.95   42.87   2
   5  13  -3   -7.11   37.30  -1
   1 -13   3   -7.11   37.30   2
   6  -8   0   -1.09   32.01  -1
   6   8   0   -1.09   32.01   2
   9  -9  -3  649.69   35.88  -1
   5   9   3  649.69   35.88   2
  10 -10   0  -10.35   28.43  -1
  10  10   0  -10.35   28.43   2
   1   9   0  904.10   31.37  -1
   1  -9   0  904.10   31.37   2
   6  -8   3  108.79   42.05  -1
  10   8  -3  108.79   42.05   2
   7  -9   0  678.41   28.20  -1
   7   9   0  678.41   28.20   2
  10   4 -10  233.46   28.06  -1
  -4  -4  10  233.46   28.06   2
  10   2 -10  148.36   27.27  -1
  -4  -2  10  148.36   27.27   2
  10 -10  -3  -22.43   37.19  -1
   6  10   3  -22.43   37.19   2
   1  -3   0 1505.97   65.08  -1
   1   3   0 1505.97   65.08   2
   3   9  -3  951.93   37.53  -1
  -1  -9   3  951.93   37.53   2
   2  10   0   67.86   30.14  -1
   2 -10   0   67.86   30.14   2
   7  -9   3  141.59   43.40  -1
  11   9  -3  141.59   43.40   2
   4  10  -3  436.36   35.61  -1
   0 -10   3  436.36   35.61   2
   4  12   0  583.25   26.82  -1
   4 -12   0  583.25   26.82   2
   7   7  -7  101.62   44.89  -1
  -3  -7   7  101.62   44.89   2
  11   5 -10  396.38   33.09  -1
  -3  -5  10  396.38   33.09   2
   0   4   0  609.91   53.65  -1
   0  -4   0  609.91   53.65   2
   3  -7   3   10.12   40.13  -1
   7   7  -3   10.12   40.13   2
   4  -8   3  945.27   50.15  -1
   8   8  -3  945.27   50.15   2
   4  12   3  119.71   35.02  -1
   8 -12  -3  119.71   35.02   2
   5  -7  -3  861.99   54.15  -1
   1   7   3  861.99   54.15   2
   6  -8  -3  405.90   43.74  -1
   2   8   3  405.90   43.74   2
   2  10   3  814.38   33.16  -1
   6 -10  -3  814.38   33.16   2
   3  11   3  275.97   36.34  -1
   7 -11  -3  275.97   36.34   2
   1  -5   3  287.21   53.95  -1
   5   5  -3  287.21   53.95   2
  11   3 -10  455.40   29.53  -1
  -3  -3  10  455.40   29.53   2
  11   1 -10  482.78   30.88  -1
  -3  -1  10  482.78   30.88   2
   8   8  -7  613.08   47.23  -1
  -2  -8   7  613.08   47.23   2
   7  -9  -3  270.15   39.28  -1
   3   9   3  270.15   39.28   2
   1   7   0   71.44   33.38  -1
   1  -7   0   71.44   33.38   2
   3  -7   0  513.93   35.54  -1
   3   7   0  513.93   35.54   2
   4  -8   0  408.25   31.78  -1
   4   8   0  408.25   31.78   2
   5  -9   0  427.39   30.33  -1
   5   9   0  427.39   30.33   2
   5  -9   3  853.99   42.36  -1
   9   9  -3  853.99   42.36   2
   8  10  -6  106.62   48.20  -1
   0 -10   6  106.62   48.20   2
  12  -2 -10  245.31   39.40  -1
  -2   2  10  245.31   39.40   2
   4  -6  -3 1096.84   64.31  -1
   0   6   3 1096.84   64.31   2
   8 -10  -3  804.73   38.40  -1
   4  10   3  804.73   38.40   2
   2  -6   0  784.85   38.40  -1
   2   6   0  784.85   38.40   2
   6 -10   0  234.77   20.27  -1
   6  10   0  234.77   20.27   2
  12   4 -10  143.86   30.07  -1
  -2  -4  10  143.86   30.07   2
   0   2   0  676.41   90.88  -1
   0  -2   0  676.41   90.88   2
   4   8  -3  325.27   44.48  -1
   0  -8   3  325.27   44.48   2
   7 -11   0   12.69   28.30  -1
   7  11   0   12.69   28.30   2
   9 -11  -3   62.96   34.24  -1
   5  11   3   62.96   34.24   2
   8  12  -3  -61.34   43.99  -1
   4 -12   3  -61.34   43.99   2
  12   2 -10  280.45   28.12  -1
  -2  -2  10  280.45   28.12   2
  12   0 -10  508.44   36.89  -1
  -2   0  10  508.44   36.89   2
   5   9  -3  834.39   38.18  -1
   1  -9   3  834.39   38.18   2
   7  11  -3  198.66   43.83  -1
   3 -11   3  198.66   43.83   2
   3  -9   3  240.47   44.77  -1
   7   9  -3  240.47   44.77   2
   3   5  -3 3707.74   55.24  -1
  -1  -5   3 3707.74   55.24   2
   3   9   0  923.90   30.07  -1
   3  -9   0  923.90   30.07   2
   4  10   0  129.06   32.24  -1
   4 -10   0  129.06   32.24   2
   5  11   0  117.53   26.96  -1
   5 -11   0  117.53   26.96   2
   6  10  -3  653.36   35.24  -1
   2 -10   3  653.36   35.24   2
   8   8  -6 1222.79   52.68  -1
   0  -8   6 1222.79   52.68   2
   1  -7   3  647.03   49.00  -1
   5   7  -3  647.03   49.00   2
   4 -10   3  878.90   41.10  -1
   8  10  -3  878.90   41.10   2
  13   3 -10  693.92   31.71  -1
  -1  -3  10  693.92   31.71   2
   1  -5   0 1581.72   30.97  -1
   1   5   0 1581.72   30.97   2
   5 -11   3  136.20   39.56  -1
   9  11  -3  136.20   39.56   2
   5  11   3   41.72   32.72  -1
   9 -11  -3   41.72   32.72   2
   1   5   0 1721.08   31.17  -1
   1  -5   0 1721.08   31.17   2
   3  -9   0 1002.54   29.52  -1
   3   9   0 1002.54   29.52   2
   4 -10   0  105.95   30.02  -1
   4  10   0  105.95   30.02   2
   5 -11   0  165.52   29.72  -1
   5  11   0  165.52   29.72   2
   6 -12   0  298.79   25.10  -1
   6  12   0  298.79   25.10   2
   9  11  -3  -20.80   37.29  -1
   5 -11   3  -20.80   37.29   2
  -6   4  10  517.57   50.98  -1
   8  -4 -10  517.57   50.98   2
  11  -1   0  495.65   26.31  -1
  11   1   0  495.65   26.31   2
  -6   6   0 4790.14   46.23  -1
  -6  -6   0 4790.14   46.23   2
  14   0   0  210.23   25.11  -1
  14   0   0  210.23   25.11   2
  -8   6   3  766.43   64.19  -1
  -4  -6  -3  766.43   64.19   2
  -7   9   0  588.44   33.95  -1
  -7  -9   0  588.44   33.95   2
  -2   0   3  -14.64  116.47  -1
   2   0  -3  -14.64  116.47   2
  -7  11   0    2.27   39.79  -1
  -7 -11   0    2.27   39.79   2
  -3   7  -3   62.79   91.32  -1
  -7  -7   3   62.79   91.32   2
  11  -1  -3  124.79   52.10  -1
   7   1   3  124.79   52.10   2
   4   0  -3   -3.63  100.48  -1
   0   0   3   -3.63  100.48   2
   8  -2   0 1291.61   37.22  -1
   8   2   0 1291.61   37.22   2
  13  -1   0 1338.31   28.53  -1
  13   1   0 1338.31   28.53   2
   7  -1  -3 1878.40   90.48  -1
   3   1   3 1878.40   90.48   2
  -5   5  10   43.37   49.36  -1
   9  -5 -10   43.37   49.36   2
   6  -2   0  597.70   47.56  -1
   6   2   0  597.70   47.56   2
  11  -1   3   19.59   43.07  -1
  15   1  -3   19.59   43.07   2
  -8   8   3 1183.82   62.62  -1
  -4  -8  -3 1183.82   62.62   2
  10  -2   0 1331.76   33.64  -1
  10   2   0 1331.76   33.64   2
  -3   1   3 3981.11  120.08  -1
   1  -1  -3 3981.11  120.08   2
  -6   8   0  -11.21   40.59  -1
  -6  -8   0  -11.21   40.59   2
  -8  12   3  184.26   64.92  -1
  -4 -12  -3  184.26   64.92   2
   8  -2   3  392.68   57.68  -1
  12   2  -3  392.68   57.68   2
  12  -2   0  232.79   28.00  -1
  12   2   0  232.79   28.00   2
   5  -1  -3 2250.95   86.37  -1
   1   1   3 2250.95   86.37   2
   8  -2  -3 1482.92   79.57  -1
   4   2   3 1482.92   79.57   2
  14  -2   0   24.15   22.92  -1
  14   2   0   24.15   22.92   2
  -7  11   3  194.78   63.80  -1
  -3 -11  -3  194.78   63.80   2
  -5   7   0   -2.53   42.21  -1
  -5  -7   0   -2.53   42.21   2
   9  -3   0  212.44   34.62  -1
   9   3   0  212.44   34.62   2
  10  -2   3    9.37   50.45  -1
  14   2  -3    9.37   50.45   2
   6  -2  -3 1496.25   81.30  -1
   2   2   3 1496.25   81.30   2
   7  -3   0  562.77   42.72  -1
   7   3   0  562.77   42.72   2
  11  -3  -3  187.42   52.77  -1
   7   3   3  187.42   52.77   2
  -5   5   3  314.20   76.81  -1
  -1  -5  -3  314.20   76.81   2
  -5  13   0   38.56   50.19  -1
  -5 -13   0   38.56   50.19   2
  13  -3  -3  -15.47   61.34  -1
   9   3   3  -15.47   61.34   2
   7  -3  -3  261.25   74.48  -1
   3   3   3  261.25   74.48   2
  12  -4  -3  603.95   50.92  -1
   8   4   3  603.95   50.92   2
  10  -4  -3  582.26   55.86  -1
   6   4   3  582.26   55.86   2
  -5  11   3  293.91   53.18  -1
  -1 -11  -3  293.91   53.18   2
  10  -4   0  200.36   30.81  -1
  10   4   0  200.36   30.81   2
   4  -2  -3 3326.41   88.56  -1
   0   2   3 3326.41   88.56   2
  -4   8   0  482.69   43.87  -1
  -4  -8   0  482.69   43.87   2
  12  -4   0  418.97   26.86  -1
  12   4   0  418.97   26.86   2
  -4  10   0  134.12   36.84  -1
  -4 -10   0  134.12   36.84   2
   8  -4   0 1660.03   37.75  -1
   8   4   0 1660.03   37.75   2
  -2  12  -3  303.55   51.67  -1
  -6 -12   3  303.55   51.67   2
   5  -3  -3  176.72   76.73  -1
   1   3   3  176.72   76.73   2
  -3   5   0   11.28   53.51  -1
  -3  -5   0   11.28   53.51   2
  11  -5  -3  504.57   50.17  -1
   7   5   3  504.57   50.17   2
  -2  10  -3  891.01   63.66  -1
  -6 -10   3  891.01   63.66   2
  -3   5   3 4714.17   84.47  -1
   1  -5  -3 4714.17   84.47   2
  -3  11   0  385.50   40.03  -1
  -3 -11   0  385.50   40.03   2
   6  -4   0  489.99   44.19  -1
   6   4   0  489.99   44.19   2
   9  -5  -3   15.79   59.09  -1
   5   5   3   15.79   59.09   2
   9  -3   3   13.84   63.09  -1
  13   3  -3   13.84   63.09   2
  -3  11   3  191.32   60.37  -1
   1 -11  -3  191.32   60.37   2
   6  -4  -3 2098.87   79.06  -1
   2   4   3 2098.87   79.06   2
  -1  13  -3    4.86   51.43  -1
  -5 -13   3    4.86   51.43   2
  -3   7   3 1055.26   70.73  -1
   1  -7  -3 1055.26   70.73   2
  11  -5   0  541.17   42.37  -1
  11   5   0  541.17   42.37   2
   9  -5   0  244.74   36.74  -1
   9   5   0  244.74   36.74   2
  13  -5   0  150.16   25.21  -1
  13   5   0  150.16   25.21   2
   7  -5  -3 4642.79   71.26  -1
   3   5   3 4642.79   71.26   2
;
_shelx_hkl_checksum     79115
_shelx_res_file
;
TITL MGCO3_MGCL2_7H2O
    domaene1.res
    created by SHELXL-2016/6 at 08:54:59 on 08-Nov-2017
CELL  0.80000 13.36770 11.26170  9.26550 90.00000 118.83100 90.00000
ZERR 4  0.00510  0.00480  0.00380  0.00000  0.02700  0.00000
LATT -7
SYMM X, -Y, Z+ 0.50000
SFAC Mg Cl C  O  H
UNIT 8  8  4  40  56
OMIT -3 53.4
L.S. 12
ACTA
BOND
FMAP 2
PLAN 4
DANG 1.32 H4A H4B
DANG 1.3 0.01 H5A H5B
DANG 1.3 0.01 H10A H10B
DANG 1.3 0.01 H7B H7A  H8A H8B
DANG 1.3 0.01 H1B H1A
DFIX 0.82 0.01 O7 H7B O7 H7A O8 H8A  O8 H8B
DFIX 0.82 0.01 O5 H5A  O3 H3A
DFIX 0.82 0.01 O3 H3B  O1 H1B  O1 H1A
DFIX 0.82 0.01 O10 H10A O10 H10B
DFIX 0.82 0.01 O4 H4B O4 H4A
DFIX 0.82 0.01 O5 H5B
WGHT    0.094000
BASF   0.43560
FVAR       0.87512
MOLE 1
MG1   1    0.480106    0.137552    0.577106    11.00000    0.02312    0.01723 =
         0.01565   -0.00361    0.01142   -0.00175
MG2   1    0.470766    0.183702    0.993109    11.00000    0.02178    0.01920 =
         0.01515   -0.00004    0.01017    0.00262
CL1   2    0.182481    0.971539    0.576333    11.00000    0.02477    0.02732 =
         0.03022   -0.00311    0.01616   -0.00515
CL2   2    0.294428    0.507803    0.049693    11.00000    0.02421    0.02547 =
         0.02574    0.00184    0.01263    0.00232
C1    3    0.479520    0.018984    0.271377    11.00000    0.02053    0.02307 =
         0.00989   -0.00914    0.00834    0.00082
O1    4    0.466131    0.288379    1.171849    11.00000    0.04761    0.02142 =
         0.02364    0.00879    0.02291    0.00820
H1B   5    0.419315    0.341227    1.152389    11.00000   -1.20000
H1A   5    0.467741    0.249841    1.247419    11.00000   -1.20000
O2    4    0.477099    0.039522    1.133251    11.00000    0.02723    0.01699 =
         0.01697   -0.00307    0.01256    0.00462
O3    4    0.644009    0.196791    1.104959    11.00000    0.03013    0.03164 =
         0.02324   -0.00145    0.01331    0.00508
H3B   5    0.679745    0.211037    1.203422    11.00000   -1.20000
H3A   5    0.687698    0.152818    1.091459    11.00000   -1.20000
O4    4    0.289640    0.158589    0.868604    11.00000    0.02778    0.02984 =
         0.01736    0.00140    0.01199   -0.00165
H4B   5    0.263876    0.148328    0.932259    11.00000   -1.20000
H4A   5    0.255229    0.112057    0.791731    11.00000   -1.20000
O5    4    0.463383    0.344701    0.875001    11.00000    0.03969    0.02312 =
         0.02040   -0.00104    0.01265   -0.00600
H5A   5    0.433440    0.370910    0.781247    11.00000   -1.20000
H5B   5    0.508737    0.394909    0.932821    11.00000   -1.20000
O6    4    0.477425    0.093102    0.805506    11.00000    0.02512    0.01618 =
         0.01683    0.00190    0.01244   -0.00043
O7    4    0.480169    0.315283    0.541776    11.00000    0.02961    0.02236 =
         0.03824    0.00443    0.02070    0.00567
H7A   5    0.427302    0.360767    0.521573    11.00000   -1.20000
H7B   5    0.535560    0.357687    0.565391    11.00000   -1.20000
O8    4    0.659914    0.144948    0.701000    11.00000    0.02402    0.02865 =
         0.02041   -0.00343    0.01028    0.00321
H8B   5    0.693615    0.111365    0.790129    11.00000   -1.20000
H8A   5    0.686317    0.116329    0.645205    11.00000   -1.20000
O9    4    0.481990    0.103450    0.365050    11.00000    0.03409    0.01760 =
         0.01964    0.00519    0.01808    0.00245
O10   4    0.303590    0.157112    0.458265    11.00000    0.02463    0.02859 =
         0.01938    0.00220    0.01162    0.00066
H10B  5    0.277841    0.149577    0.358814    11.00000   -1.20000
H10A  5    0.262029    0.116950    0.481206    11.00000   -1.20000
HKLF 5
REM  MGCO3_MGCL2_7H2O
REM R1 =  0.0529 for    3818 Fo > 4sig(Fo)  and  0.0748 for all    4791 data
REM    179 parameters refined using     22 restraints
END
WGHT      0.0944      0.6559
REM Highest difference peak  0.355,  deepest hole -0.427,  1-sigma level  0.092
Q1    1   0.3396  0.1984  0.8370  11.00000  0.05    0.35
Q2    1   0.5411  0.1354  0.2797  11.00000  0.05    0.35
Q3    1   0.4010 -0.0528  1.1246  11.00000  0.05    0.34
Q4    1   0.2547  0.2056  0.9863  11.00000  0.05    0.30
;
_shelx_res_checksum     22085
