# Supplementary material for: Crystal structure and characterization of magnesium carbonate chloride hepta­hydrate
Source: Acta Crystallogr C Struct Chem. 2020 Jul 8;76(Pt 8):741–5. doi: 10.1107/S2053229620008153 (PMC7404730; doi:10.1107/S2053229620008153)
Supplement: Supplementary file 2 [file c-76-00741-Isup2.hkl]

data_I                                                                          
_shelx_title ' MGCO3_MGCL2_7H2O'                                                
_shelx_refln_list_code          4                                               
_shelx_F_calc_maximum      115.33                                               
_exptl_crystal_F_000       632.00                                               
_reflns_d_resolution_high  0.8905                                               
                                                                                
loop_                                                                           
 _space_group_symop_operation_xyz                                               
 'x, y, z'                                                                      
 'x, -y, z+1/2'                                                                 
 'x+1/2, y+1/2, z'                                                              
 'x+1/2, -y+1/2, z+1/2'                                                         
                                                                                
_cell_length_a    13.3677                                                       
_cell_length_b    11.2617                                                       
_cell_length_c     9.2655                                                       
_cell_angle_alpha  90.000                                                       
_cell_angle_beta  118.831                                                       
_cell_angle_gamma  90.000                                                       
                                                                                
_shelx_F_squared_multiplier     1.000                                           
                                                                                
loop_                                                                           
 _refln_index_h                                                                 
 _refln_index_k                                                                 
 _refln_index_l                                                                 
 _refln_F_squared_calc                                                          
 _refln_F_squared_meas                                                          
 _refln_F_squared_sigma                                                         
 _refln_observed_status                                                         
 -12  -4   5        218.47        232.96        28.06 o                         
  -7  -7  -1        800.94        792.80        36.14 o                         
  -5   7   5        226.75        244.95        60.26 o                         
  -1  -5  -6        510.98        557.59        45.01 o                         
   5   3  -7        153.11        126.10        31.08 o                         
   5   9  -7        783.05        568.27        28.53 o                         
 -12  -2   6        178.16        186.66        37.48 o                         
 -11  -7   1        437.25        288.63        39.04 o                         
  -6   2   5        468.55        452.59        45.69 o                         
  -4  10   4        940.39        929.43        32.19 o                         
  -2  12   2         90.57        114.31        28.66 o                         
   0  10   1         93.52         88.91        32.53 o                         
   2  10  -1       1528.80       1734.42        35.91 o                         
   2  12  -2         83.86         45.02        31.55 o                         
   3  -1  -9         16.61         12.03        47.73 o                         
   4  10  -4        941.40       1059.98        35.13 o                         
   5   5  -5        332.11        243.68        41.81 o                         
   5   7  -5        236.40        262.56        35.76 o                         
   5   9  -6        203.00        181.37        23.46 o                         
 -14  -4   5        554.22        505.38        40.01 o                         
 -11  -3   5        273.24        284.33        43.25 o                         
 -10  -6   2        877.21        886.90        29.73 o                         
  -8  -6   1        175.29        179.29        31.04 o                         
  -6  -4   2        939.18        877.57        37.88 o                         
   4   0  -8        553.36        627.38        37.28 o                         
   5   9  -5        248.99        260.49        35.82 o                         
 -11  -1   6       1457.85       1511.11        35.20 o                         
  -9  -7  -1         45.00         74.32        39.09 o                         
  -9   1   6         42.62        -24.51        39.46 o                         
  -5  -3   2       3271.19       3022.59        59.22 o                         
   3   3  -2       2575.50       2167.33        47.43 o                         
   4   2  -4        528.46        555.87        37.89 o                         
   4   4  -3       3223.69       3155.83        55.68 o                         
   6   6  -9         73.56         66.80        29.82 o                         
   6   6  -8         87.69         39.38        31.98 o                         
 -14  -2   6       1076.08       1188.67        40.02 o                         
 -10  -2   5       1413.67       1462.02        42.92 o                         
  -9  -3   4        753.51        791.99        46.82 o                         
  -7  -7  -3         71.46         54.05        32.79 o                         
  -6  -6  -1       1825.75       2228.96        44.45 o                         
  -4  -2   2         68.15          5.56        70.00 o                         
  -3  -5  -2        990.72        957.28        48.57 o                         
   3  11  -2        183.00        212.77        32.94 o                         
   4   0  -6        508.89        489.38        40.81 o                         
   5   7  -4        217.32        243.72        39.45 o                         
   6   4  -8        701.24        681.15        31.95 o                         
   6   8  -7        671.74        642.31        24.78 o                         
 -12  -4   4         60.10         32.85        41.38 o                         
 -10  -6   1       1235.14       1413.13        40.65 o                         
  -9  -7  -2        561.93        587.46        37.12 o                         
  -7  -5   1       1113.39       1235.15        47.35 o                         
  -7   1   5        370.76        321.09        55.78 o                         
  -5   1   4       1317.92       1179.66        52.58 o                         
  -4  -6  -6        132.94        123.08        35.97 o                         
  -4  -6  -4         94.20        112.83        43.35 o                         
  -1  11   2       1429.50       1656.72        32.93 o                         
   0  -4  -5        161.78        188.23        57.27 o                         
   6   4  -9        888.80        939.30        33.21 o                         
   6   4  -7        751.20        723.62        34.41 o                         
   6   6  -6       1052.67        982.45        39.51 o                         
   6   8  -6       1050.31       1137.81        35.93 o                         
 -14  -4   4        737.54        794.52        44.08 o                         
 -13   1   7         16.43          2.96        36.29 o                         
 -11   3   7        229.77        149.24        38.60 o                         
  -8  -2   4       4589.77       4551.46        53.29 o                         
   0  12   1       1846.79       2376.12        32.94 o                         
   1   7   1        444.54        415.63        45.19 o                         
   5   1  -8       1014.40       1018.98        34.43 o                         
   5   1  -7       2477.28       2536.11        43.70 o                         
 -13  -1   6        301.43        303.29        38.90 o                         
 -12  -6   1        266.41        196.19        31.65 o                         
 -12   2   7        249.70        254.02        34.49 o                         
  -7  -1   4       1959.11       2116.57        55.42 o                         
  -6  -6  -2        544.96        627.83        38.31 o                         
  -5   9   5        232.00        205.49        36.50 o                         
   1   9   1        597.55        674.00        39.00 o                         
   3   5  -1       1398.58       1283.83        55.69 o                         
   4   6  -2        364.67        411.36        48.61 o                         
   4   8  -2        380.30        397.76        42.42 o                         
   5  11  -4         69.82        108.21        37.59 o                         
   6   4  -6         48.74        108.64        40.24 o                         
   6   8  -5        373.37        367.47        42.48 o                         
   6  10  -6         32.35         21.04        26.01 o                         
 -12  -2   5        243.99        279.19        41.78 o                         
 -11  -5   2        188.44        240.14        44.63 o                         
 -11  -3   4        966.94       1047.15        44.41 o                         
  -8  -6  -1        184.77        185.46        39.87 o                         
  -2  -4  -2        921.80        864.51        57.19 o                         
   0  -4  -7        742.90        726.57        53.42 o                         
   1   5   1       1086.92       1089.83        55.85 o                         
   4  10  -2        491.40        593.31        39.67 o                         
   7   7  -8        216.64        181.18        24.35 o                         
 -13  -5   2        760.04        705.01        44.68 o                         
 -12   0   6         45.37         12.67        39.42 o                         
 -10   6   7         23.43         28.06        31.87 o                         
  -8  -4   2       3358.25       3672.77        52.78 o                         
  -6  -6  -3         89.53         35.16        39.30 o                         
  -6  -4   1         20.82        -26.82        54.23 o                         
  -5  -5  -1        954.94        944.74        50.51 o                         
  -3   9   4        502.59        500.12        35.11 o                         
   0  -4  -6        105.95        128.21        52.03 o                         
   0   2   1        181.98        173.45       109.65 o                         
   2   0  -2        936.60        581.67        95.10 o                         
   3  11  -1        209.88        287.20        36.07 o                         
   5   3  -4       2649.50       2783.60        57.88 o                         
   6   2  -9       1338.39       1596.74        40.20 o                         
   6   2  -8        971.11       1085.80        33.36 o                         
   7   5  -9        593.32        656.08        34.54 o                         
   7   5  -8        605.47        658.93        37.72 o                         
   7   7  -7         79.04         86.30        24.60 o                         
   7   9  -7         21.48         -8.24        35.01 o                         
 -14  -2   5        448.18        409.62        41.21 o                         
 -14   2   7        102.72         74.66        35.83 o                         
 -13  -3   4        154.36        120.14        43.68 o                         
  -9  -5   1          2.77          2.65        34.42 o                         
  -6  -6  -5        214.96        226.08        33.77 o                         
  -6  -6  -4        199.92        186.19        36.25 o                         
   0  10   2         36.65         31.40        44.59 o                         
   1  11   1        124.99        161.72        33.08 o                         
   4   2  -3       2329.61       2308.79        70.55 o                         
   6   4  -5         74.30         21.01        49.37 o                         
   7   5  -7        251.66        150.46        34.32 o                         
   7   7  -6        104.24        110.04        38.72 o                         
 -14   0   6         80.61         75.46        38.49 o                         
 -11  -5   1        247.94        318.95        42.87 o                         
 -11   1   6       1457.85       1398.03        40.17 o                         
  -8  -6  -2        130.24        140.04        27.51 o                         
  -3  -5  -7         85.45         83.62        37.96 o                         
   4   4  -2       1029.25        812.62        41.54 o                         
   4  12  -2        870.91       1093.12        38.94 o                         
   6   2  -7        364.40        370.32        25.85 o                         
   6  10  -4        482.53        580.73        41.86 o                         
   7   9  -6        163.30        180.61        27.06 o                         
 -13   3   7         33.57         46.49        36.35 o                         
 -10  -2   4        888.69        953.81        32.83 o                         
 -10   2   6        204.24        173.85        40.87 o                         
  -9   3   6        264.02        260.74        35.66 o                         
  -8  -6  -3        172.86        150.93        38.52 o                         
  -3  -5  -4       1079.88       1195.46        42.87 o                         
   7   5  -6        118.03        160.35        43.10 o                         
 -12  -4   2        605.05        731.66        48.08 o                         
 -12   4   7         52.34         32.38        33.43 o                         
  -7  -3   2       1861.53       1885.24        41.41 o                         
  -5  -3   1       1449.83       1549.04        61.65 o                         
  -3  -5  -6          2.93        -14.14        44.71 o                         
  -1  -3  -2        434.31        391.40        73.61 o                         
   4   8  -1        750.21        836.14        43.29 o                         
   5   1  -5       2003.08       1972.67        50.40 o                         
   6   2  -6        659.43        708.22        45.73 o                         
   7   3  -8        449.12        526.38        37.25 o                         
   7   7  -5        456.25        426.54        42.99 o                         
   7   9  -5        380.03        500.94        42.32 o                         
   8   6  -9        204.47        211.80        37.32 o                         
   8   6  -8        542.64        573.18        36.91 o                         
  -4  -4  -1        242.05        307.80        57.74 o                         
  -3  -5  -5       1417.55       1304.25        39.45 o                         
  -3  11   4        174.85        146.39        25.41 o                         
  -1   7   3        737.66        828.20        43.68 o                         
   0  12   2        516.95        676.49        32.84 o                         
   4  10  -1        345.26        349.23        40.24 o                         
   5   9  -2        344.00        310.17        32.37 o                         
   7   3  -7        205.49        152.12        38.83 o                         
   8   8  -7        690.16        679.13        27.68 o                         
 -13  -3   3          8.09         25.38        31.85 o                         
  -9  -1   4       2479.53       2859.54        52.41 o                         
   2   8   1        513.23        546.28        40.37 o                         
   2  10   1       1326.75       1394.94        38.35 o                         
   4   6  -1       1589.16       1585.49        38.72 o                         
   5  11  -2        355.12        483.12        38.91 o                         
   6   4  -4        996.33       1074.24        53.76 o                         
   8   6  -7        690.44        789.75        29.29 o                         
 -12  -4   1        149.04        100.44        47.39 o                         
 -11  -5  -1        316.37        293.97        31.46 o                         
  -9  -5  -1        275.63        303.88        44.85 o                         
  -9   1   5       3131.06       3394.94        47.82 o                         
   7   9  -4         98.62        156.63        39.98 o                         
   8   4  -9         80.96         84.94        36.56 o                         
   8   8  -6        682.54        686.70        32.30 o                         
 -13   5   7         41.36         51.97        31.39 o                         
 -12   2   6        178.16        217.48        39.56 o                         
 -11   7   7        903.74        440.34        33.34 o                         
  -9  -3   2         41.38         74.81        51.73 o                         
  -7  -5  -2        346.10        374.25        41.05 o                         
  -6  -2   2         76.85         76.32        43.90 o                         
  -6   4   5         67.83         62.90        44.03 o                         
  -4  -2   1        183.15        178.45        79.22 o                         
   1  -3  -5        410.70        464.79        77.29 o                         
   5   5  -2        647.84        625.89        55.10 o                         
   6   2  -5        474.05        457.38        54.18 o                         
   7   3  -6        153.71        177.24        45.70 o                         
   7   7  -4        223.54        286.66        45.66 o                         
   8   4  -8        677.67        841.62        29.78 o                         
   8   6  -6        238.41        252.21        43.50 o                         
 -14   2   6       1076.08        950.65        38.79 o                         
 -11  -3   2       1416.26       1754.22        47.73 o                         
  -9  -5  -2        163.34        131.49        29.97 o                         
  -8   0   4        133.58        141.52        53.94 o                         
  -7  -5  -3        285.05        287.86        43.64 o                         
   1   9   2        257.02        180.98        39.33 o                         
   2   6   1          6.56          2.79        38.69 o                         
   2  12   1          7.39        -24.43        35.26 o                         
   4   0  -4       1017.20        970.81        54.99 o                         
   8   8  -5       1068.89       1190.98        44.41 o                         
   8  10  -5        652.24        746.13        44.08 o                         
   9   7  -8        516.89        557.75        26.69 o                         
 -13  -1   4       1883.88       1989.83        31.95 o                         
  -7  -5  -4          7.10          0.64        37.59 o                         
  -7  -3   1         47.13         73.37        54.03 o                         
  -7   3   5        115.57        105.77        36.18 o                         
   1   7   2        727.37        847.85        50.39 o                         
   9   5  -9        327.03        356.54        38.21 o                         
   9   7  -7        606.17        656.24        41.08 o                         
  -4  -4  -2        679.65        694.20        53.29 o                         
   5   9  -1       1200.75       1298.13        33.15 o                         
   6   8  -2        146.51        156.94        47.63 o                         
   6  10  -2        137.48        176.58        40.90 o                         
   7   5  -4       1124.64       1246.38        38.43 o                         
   8   6  -5        375.47        367.82        45.81 o                         
   9   5  -8        176.44        117.69        39.81 o                         
   9   9  -6        306.36        419.29        44.45 o                         
 -14  -2   2        411.58        276.82        47.74 o                         
 -13  -3   1         19.66        -18.67        31.27 o                         
 -13   1   5        203.96        184.48        43.18 o                         
 -13   3   6        626.63        586.17        41.37 o                         
 -10   4   6        178.53        171.07        35.79 o                         
  -7   1   4       1959.12       2072.75        58.22 o                         
   1   3   1       1979.46       1638.10        89.34 o                         
   4   2  -2         69.34          0.60        56.51 o                         
   5   7  -1        185.36        194.96        47.16 o                         
   7   1  -9        597.57        682.73        38.85 o                         
   7   3  -5        110.49        110.89        53.89 o                         
   8   4  -6       1585.02       1742.32        46.37 o                         
   9   7  -6        766.73        549.10        45.26 o                         
 -14   0   4        468.64        359.77        45.69 o                         
 -11  -3   1         84.94         90.91        45.22 o                         
 -10  -4  -1        514.31        509.28        32.53 o                         
 -10   0   4       2507.10       2756.11        47.36 o                         
  -9   5   6         22.58         19.61        32.57 o                         
  -8  -4  -1        370.61        385.89        46.42 o                         
  -8  -2   2       5927.94       6482.93        59.26 o                         
  -3  -1   1        231.65        208.69       112.37 o                         
  -2  -4  -7          9.37         36.47        43.57 o                         
  -2  10   4         29.88         36.80        30.89 o                         
   0  -2  -2       1136.52       1133.00       120.85 o                         
   6   6  -2       4680.92       4871.75        54.33 o                         
   7   1  -8         30.05         46.59        33.19 o                         
   8   8  -4        887.48        945.38        49.14 o                         
   8  10  -4        152.93        204.38        31.42 o                         
   9   5  -7        188.54        216.61        44.66 o                         
 -12   0   4         66.89        118.24        45.56 o                         
 -10  -4  -2        322.26        237.94        47.07 o                         
  -2  -4  -5        745.57        841.41        53.69 o                         
  -2   8   4       1645.85       1348.87        45.62 o                         
   1  -3  -8       1021.39       1090.47        62.38 o                         
   3  11   1        352.61        338.38        38.18 o                         
   5  -1  -8       1014.40        983.66        44.17 o                         
   6   2  -4       2552.41       2610.99        62.52 o                         
   8   2  -9        816.70        854.12        31.66 o                         
   9   9  -5          7.77        -32.12        48.84 o                         
 -14   2   5        448.17        433.20        41.95 o                         
 -12   4   6         61.22         50.92        37.18 o                         
 -10   2   5       1413.67       1442.00        44.74 o                         
  -8  -4  -2        578.56        675.40        43.59 o                         
  -6  -4  -2        737.69        748.62        35.31 o                         
  -6   2   4       2580.53       2496.44        67.69 o                         
  -4  10   5        565.18        408.78        37.61 o                         
  -2  -4  -6       1926.61       1928.61        40.43 o                         
   3   7   1       1778.47       1897.62        49.04 o                         
   5  -1  -9        619.11        540.63        47.33 o                         
   7   1  -7          2.06        -10.89        37.84 o                         
   8   2  -8       1242.69       1335.64        37.55 o                         
   8   6  -4        156.90        118.16        47.40 o                         
  10   6  -8        205.34        225.86        43.30 o                         
 -12   2   5        243.99        232.66        42.06 o                         
  -8  -4  -3        266.37        344.88        43.94 o                         
  -6  -2   1         93.79         69.87        60.24 o                         
   2  10   2        462.06        486.39        36.56 o                         
   5   3  -2       3314.73       2663.53        47.29 o                         
   5   5  -1        969.94        958.99        58.85 o                         
   7   9  -2        881.01        784.40        44.37 o                         
   8   4  -5       1454.95       1478.34        36.59 o                         
   9   3  -9        628.04        636.09        34.59 o                         
   9   5  -6         25.08         -5.82        33.91 o                         
   9   7  -5        238.06        291.29        31.70 o                         
 -12  -2   1         72.01        103.14        47.69 o                         
 -11  -3  -1        143.88        178.85        46.93 o                         
  -8  -4  -4       1079.87       1069.03        29.07 o                         
  -4  -4  -4         82.13        129.22        43.51 o                         
   1  -3  -6        611.38        621.26        71.27 o                         
   2   4   1        592.60        530.40        68.50 o                         
   6   8  -1          3.84        -18.88        45.83 o                         
   6  10  -1        117.61        122.49        28.07 o                         
   7   3  -4        233.19        201.01        58.29 o                         
   7  11  -2        766.00        915.98        29.56 o                         
   8   2  -7        375.53        359.99        29.95 o                         
   9   3  -8        810.27        859.66        39.73 o                         
  10   6  -7         25.07          9.71        30.35 o                         
  10   8  -6        334.55        434.35        32.30 o                         
 -13  -1   2        962.07        942.62        34.50 o                         
 -13   1   4       1883.88       2041.84        46.75 o                         
 -13   5   6        129.40        131.65        40.86 o                         
  -9   3   5        185.91        220.64        43.40 o                         
  -6  -4  -5        141.17         96.17        37.41 o                         
  -5  -3  -1       1976.46       2136.30        58.60 o                         
  -4   0   2       3187.95       3172.31        94.12 o                         
   1  -3  -7        225.45        225.23        69.64 o                         
   1   5   2         60.23         64.83        51.25 o                         
   2   8   2        518.03        592.39        43.83 o                         
   6   0  -6       2584.97       2528.67        41.61 o                         
   7   1  -6        148.25        144.01        45.28 o                         
   9   9  -4        277.95        331.66        36.44 o                         
  10   4  -9        167.62        198.10        38.86 o                         
 -11   1   4        828.83        921.83        46.26 o                         
 -10  -2   1         82.57         57.81        33.90 o                         
  -7  -1   2       2592.55       2318.49        45.87 o                         
  -3  -3  -2       1180.37       1178.55        62.44 o                         
   6   4  -2        895.33        807.93        60.59 o                         
   9   3  -7         14.44         60.18        41.59 o                         
   9   7  -4       1032.49       1064.49        52.05 o                         
  10   6  -6        733.22        763.10        43.63 o                         
 -14   0   2         93.91         88.86        48.18 o                         
 -13  -1   1         26.51         37.53        48.08 o                         
 -13   3   5         29.21         35.02        28.50 o                         
 -11  -1   2        947.54        957.41        34.96 o                         
  -9  -1   2         54.33         -5.42        54.01 o                         
  -7  -3  -1          5.18        -32.41        50.13 o                         
  -4   8   5        263.21        210.39        71.50 o                         
   4  10   1        254.02        340.50        38.87 o                         
   5   1  -3       1923.32       2004.37        73.06 o                         
   8   2  -6       4117.26       4224.64        49.45 o                         
   8   4  -4       4302.64       4552.90        56.83 o                         
  11   7  -7        881.16        999.46        44.96 o                         
 -14   2   4        697.65        669.09        34.02 o                         
 -12   6   6         96.15        120.16        35.31 o                         
  -9   7   6        771.27        567.08        40.15 o                         
  -8   8   6        669.07        406.15        41.56 o                         
   4   8   1        395.00        487.83        45.32 o                         
   6   6  -1       4227.79       4622.00        53.37 o                         
  10   4  -7       1584.83       1782.75        45.96 o                         
 -14   4   5        554.22        483.79        40.40 o                         
  -8   2   4       4589.77       4616.31        54.02 o                         
  -1  11   4        617.18        522.36        33.00 o                         
   6   2  -3       1513.09       1384.01        43.85 o                         
   7   9  -1        139.81        138.49        45.45 o                         
   7  11  -1        215.20        303.47        42.66 o                         
   8  10  -2        677.49        751.01        32.17 o                         
   9   3  -6        255.57        285.14        32.93 o                         
  11   5  -8       1516.78       1659.98        44.77 o                         
 -12   0   2        559.42        759.80        46.97 o                         
 -12   2   4        170.45        212.91        43.34 o                         
 -11  -1   1        148.21        181.50        46.55 o                         
  -7  -3  -2       1033.06        968.79        35.29 o                         
  -5  -3  -2       5087.71       5219.49        59.37 o                         
  -1  -3  -8        543.90        498.07        40.82 o                         
  -1  -3  -4        322.94        369.90        62.47 o                         
  -1   9   4        115.49        151.60        37.97 o                         
   2   6   2        302.92        305.09        47.70 o                         
   7   1  -5        373.56        297.13        51.88 o                         
   7   5  -2       1769.31       1814.73        37.57 o                         
   8   8  -2        790.04        902.57        46.17 o                         
   9   5  -4        445.23        477.18        51.62 o                         
  10   6  -5        819.73        865.89        34.08 o                         
  11   7  -6         45.21         29.26        31.87 o                         
 -11   7   6         38.28         16.53        32.51 o                         
 -10  -2  -1         81.36         64.61        45.95 o                         
 -10   2   4        888.70        948.84        45.90 o                         
  -5  -1   1         90.89        150.74        49.50 o                         
   3   9   2        349.14        308.24        40.69 o                         
   4   2  -1        183.50         57.27        82.55 o                         
   7   3  -3         71.50         33.10        41.13 o                         
  10   4  -6        194.88        136.19        47.03 o                         
  10   8  -4        156.80         -5.20        33.90 o                         
 -14   2   3         10.01        -28.44        29.47 o                         
 -13   3   4        154.36        198.71        44.16 o                         
 -10  -2  -2        802.25       1042.15        42.16 o                         
  -7  -3  -4        672.81        698.12        43.63 o                         
  -7   5   5        275.05        270.57        45.14 o                         
   3   1  -1        225.31         67.60        83.26 o                         
   5  11   1         71.16         67.87        37.75 o                         
   7   7  -1       1495.19       1818.99        50.42 o                         
 -13   1   2        962.07        940.36        48.43 o                         
 -13   5   5        413.11        351.20        38.95 o                         
 -10   0   2        769.77        729.08        33.65 o                         
  -7  -1   1        180.80        114.54        58.89 o                         
  -3  -3  -7        178.06        151.53        35.40 o                         
  -1  -3  -7          4.35          8.24        46.98 o                         
   4   6   1       2702.11       2850.88        54.32 o                         
   5   3  -1       1420.96       1233.78        46.28 o                         
   8   6  -2        251.61        258.67        48.94 o                         
   9   1  -9         51.26         51.32        33.26 o                         
   9   3  -5        192.91        214.19        35.32 o                         
  10   2  -9        359.56        382.82        34.29 o                         
  11   7  -5        289.28        329.21        51.06 o                         
 -11  -1  -1        507.76        635.50        47.65 o                         
  -8  -2  -1          3.52         14.70        32.88 o                         
  -8   0   2        356.91        303.77        55.60 o                         
  -5  -3  -5        182.51        140.55        40.92 o                         
  -5  -3  -4        721.73        834.27        44.27 o                         
  -4  -2  -1        205.41        152.80        63.55 o                         
  -3  -3  -4        785.02        877.89        56.08 o                         
  -3  11   5        249.58          7.86        38.25 o                         
  -2   6   4        179.67        166.82        63.12 o                         
  -1  -3  -5        195.21        173.90        54.32 o                         
   9   1  -8        211.61        178.35        38.01 o                         
   9   9  -2         20.64         19.36        44.54 o                         
  10   6  -4        637.20        712.66        35.78 o                         
  11   5  -6       1478.31       1556.88        32.50 o                         
  12   6  -7        176.06        171.13        30.89 o                         
 -14   2   2        411.59         -1.18        33.44 o                         
 -11  -1  -2        152.12        189.28        47.13 o                         
 -11   3   4        966.94        996.05        40.67 o                         
 -11   5   5        231.86        275.03        39.12 o                         
  -9   9   6        306.04        136.49        34.09 o                         
  -6  -2  -1         51.43         52.99        55.27 o                         
  -3  -3  -6        284.58        272.38        42.29 o                         
  -3  -3  -5         11.03         59.41        53.13 o                         
  -1  -3  -6         65.53         89.07        52.77 o                         
   5  -1  -5       2003.08       1922.29        48.22 o                         
   6   4  -1         24.75        -12.82        41.14 o                         
  10   4  -5        637.25        738.09        36.56 o                         
  11   3  -8        343.90        364.99        40.96 o                         
 -13   1   1         26.51         34.60        32.51 o                         
  -9   3   4        753.51        689.81        45.10 o                         
  -9   5   5        605.84        623.66        40.45 o                         
  -8  -2  -4        157.96         80.33        42.18 o                         
  -8  -2  -3        471.23        483.85        44.10 o                         
  -8  -2  -2       1237.35       1077.38        31.39 o                         
  -6   6   5       1022.18        952.43        51.46 o                         
   4  10   2        370.63        333.99        37.15 o                         
   8   2  -4       4649.50       4491.54        59.15 o                         
   9   1  -7        388.47        336.67        40.84 o                         
  12   4  -8         84.26         47.58        41.86 o                         
  12   6  -6         96.28         81.36        46.45 o                         
 -12   4   4         60.10          6.44        42.59 o                         
 -12   6   5         11.26         37.76        37.88 o                         
   0  10   4        460.67        527.40        37.70 o                         
   7   5  -1       1111.83       1193.63        51.19 o                         
   9   3  -4        751.96        775.38        54.19 o                         
   9   7  -2        645.34        781.63        32.21 o                         
  11   5  -5        230.15        227.60        46.42 o                         
  11   7  -4        184.78        202.66        47.03 o                         
  -9  -1  -1        146.21        137.64        48.00 o                         
  -6  -2  -2        245.36        207.20        52.77 o                         
  -1   7   4        554.27        579.02        51.16 o                         
   6   0  -4       2697.52       2353.29        60.42 o                         
   6  10   1        330.08        389.81        37.92 o                         
   7   3  -2       1882.09       1867.56        59.83 o                         
 -12   2   2        922.53        901.72        45.19 o                         
  -9   1   2         54.33        -35.58        50.26 o                         
   4   8   2        786.14        937.15        41.42 o                         
   9   1  -6         43.33         12.16        44.29 o                         
  10   2  -6        183.15        159.63        41.61 o                         
  10   4  -4        747.94        759.06        49.20 o                         
  12   4  -7         51.69         18.07        28.35 o                         
 -13   3   2        233.82        189.65        43.51 o                         
 -10   6   5        829.23        892.67        40.56 o                         
  -9  -1  -4          6.58         -3.58        31.63 o                         
  -9  -1  -2         24.86         -2.21        32.41 o                         
  -6  -2  -5        254.65        281.76        38.22 o                         
  -5   7   5        226.75        249.65        57.62 o                         
  -4  -2  -2       1463.61       1620.20        61.41 o                         
   0  -2  -9        427.75        345.74        36.95 o                         
   8   6  -1        187.05        176.96        49.45 o                         
   9   9  -1         10.21         54.22        44.19 o                         
  10   8  -2         56.75         66.66        46.33 o                         
  11   3  -6       1193.87       1275.37        46.25 o                         
 -10   4   4        715.97        638.72        31.82 o                         
  -8   6   5        351.32        324.77        35.11 o                         
  -6  -2  -4        116.29        109.97        28.60 o                         
  -4  -2  -7         56.85         65.42        33.69 o                         
   2  -2  -9        805.78        772.34        48.98 o                         
   6   8   1        292.79        314.42        29.67 o                         
   8   0  -6       1178.15       1204.95        43.95 o                         
  11   5  -4        954.74       1096.40        48.68 o                         
  13   5  -7         42.59         91.12        30.66 o                         
 -12   2   1         72.01         41.90        30.67 o                         
 -11   7   5        281.38        310.59        37.87 o                         
 -10   0  -2       1317.14       1560.71        45.92 o                         
  -7   1   2       2592.56       2316.03        44.03 o                         
  -6   4   4        964.84       1065.18        51.42 o                         
  -2  -2  -8        490.28        486.75        32.76 o                         
   0   8   4        661.48        703.12        42.12 o                         
   4   4   1        248.18        215.83        60.42 o                         
   7  -1  -7          2.06          5.63        36.20 o                         
   9   5  -2        224.38        225.90        37.44 o                         
 -13   5   3        343.22        394.84        43.40 o                         
 -12   4   3        445.26        430.99        29.58 o                         
 -11   5   4        967.97        949.66        41.45 o                         
 -10   2   2        483.60        489.41        47.15 o                         
  -8   4   4       4368.03       4531.74        47.32 o                         
  -4  -2  -6        598.53        666.70        37.59 o                         
   1  11   4        141.53         94.76        33.55 o                         
   2   4   2        876.73        888.50        54.97 o                         
   3   3   1        365.75        331.59        49.25 o                         
   5   9   2        727.85        927.62        35.75 o                         
   9   7  -1        173.09        199.72        43.81 o                         
  12   2  -9       1383.50       1489.76        35.15 o                         
  13   5  -6        128.13        150.25        45.53 o                         
 -12   2  -1         70.63         36.16        43.76 o                         
 -12   6   4         16.86         44.33        40.86 o                         
  -9   1   1          7.82          0.37        50.68 o                         
  -7  -1  -5        607.02        611.54        41.11 o                         
  -4  -2  -5        528.47        463.33        43.90 o                         
   5  -1  -4       1361.02       1277.61        62.17 o                         
   5   5   1        930.00        921.94        36.33 o                         
   7   9   1         34.24        -11.87        40.86 o                         
  11   1  -9        839.14        796.81        35.16 o                         
  11   3  -5        271.77        265.33        35.70 o                         
  12   2  -8         38.09         65.59        36.60 o                         
  12   6  -4         17.58         25.67        36.10 o                         
 -11   3   2       1416.26       1626.82        48.27 o                         
  -9   7   5        236.49        253.16        34.94 o                         
  -7  -1  -4       1068.87       1046.91        43.44 o                         
  -5  -1  -1       1858.24       1975.22        59.87 o                         
  -2  -2  -7        548.79        561.99        45.10 o                         
  -1  -1  -1         73.89         20.92       125.05 o                         
   4   6   2       1839.24       1976.21        44.33 o                         
   7  -1  -6        148.25        182.06        49.44 o                         
  11   1  -8       1221.87       1233.49        36.31 o                         
  13   3  -8        792.65        773.42        27.58 o                         
 -10   8   5        229.46        179.31        37.04 o                         
  -7   7   5        462.51        492.17        43.95 o                         
   0  -2  -8        529.08        544.99        44.45 o                         
   1   3   2        412.71        297.65        65.72 o                         
   1   9   4        510.09        502.71        39.03 o                         
   2   2   1       1090.48        998.94        90.74 o                         
   6   2  -1         98.12         93.01        60.89 o                         
   7   3  -1         43.96        105.61        55.26 o                         
  10   8  -1        225.98        233.16        42.20 o                         
  12   2  -7        253.84        302.74        40.84 o                         
  -9   5   4        428.71        436.69        44.29 o                         
  -8   2   2       5927.95       6423.57        59.67 o                         
  -3  -1  -1         77.40         49.93        79.66 o                         
  -2  10   5         51.33         16.35        40.58 o                         
   5   7   2         30.49         69.98        41.43 o                         
   6  10   2        321.45        400.54        38.49 o                         
   8   4  -1        927.03       1011.89        36.99 o                         
  10   0  -8        194.50        201.83        36.35 o                         
  10   2  -4        864.31        865.59        47.58 o                         
  11   1  -7        835.98        844.45        39.53 o                         
  11   7  -2        161.64         81.09        33.64 o                         
  13   3  -7         31.11          8.88        29.30 o                         
  13   5  -5        408.79        474.41        33.66 o                         
 -11   3   1         84.93         52.52        43.78 o                         
  -8   0  -4         52.13         49.59        31.30 o                         
  -8   0  -2        631.60        678.63        48.68 o                         
  -7   1   1        180.80        127.94        58.84 o                         
  -5  -1  -6        786.83        784.11        38.18 o                         
  -4   8   5        263.21        209.30        68.42 o                         
  -2  -2  -6        911.22        810.54        41.81 o                         
   7   7   1        805.54        971.23        41.84 o                         
   9   1  -4       2460.44       2808.77        53.24 o                         
   9   5  -1          3.18         22.72        49.24 o                         
  11   3  -4        960.03       1085.31        49.48 o                         
 -11   7   4        189.31        198.42        38.76 o                         
  -9   1  -4          6.58         27.45        44.30 o                         
  -9   1  -1        146.21        178.03        45.86 o                         
  -5  -1  -2       1655.81       1557.91        40.65 o                         
  -2  -2  -5       5237.18       5778.14        48.43 o                         
   2  -2  -8        114.16        102.97        48.74 o                         
   5   1  -1         93.92        136.50        68.11 o                         
   8   2  -2       5935.88       6548.27        57.34 o                         
   9   3  -2         40.79         72.51        51.92 o                         
  12   4  -4         57.13         51.29        47.29 o                         
  13   3  -6        617.08        680.28        44.59 o                         
  -9   1  -2         24.86          9.11        45.83 o                         
  -9   3   2         41.38         59.97        46.07 o                         
  -8   8   5       1079.74       1133.00        34.84 o                         
  -7   5   4       1113.24       1213.51        40.30 o                         
  -5  -1  -5        138.73        157.82        40.60 o                         
   0  -2  -7        323.63        345.58        48.16 o                         
   2  10   4        568.83        483.62        35.33 o                         
   6   8   2          5.88         32.63        38.13 o                         
   7  -1  -5        373.56        316.81        49.88 o                         
   8   0  -4        162.02        134.62        55.64 o                         
  10   4  -2        482.77        500.06        48.34 o                         
  10   6  -1       1219.84       1413.53        47.02 o                         
  13   5  -4        772.17        950.04        49.24 o                         
  14   4  -6        314.59        365.09        44.27 o                         
 -11   3  -2        306.84        213.92        45.36 o                         
 -11   3  -1        143.88        133.75        46.04 o                         
 -10   2  -3        156.30         97.28        31.98 o                         
 -10   2  -1         81.36         80.96        35.76 o                         
  -9   9   5          6.70         10.45        33.77 o                         
  -6   0  -6         25.58        -44.21        37.25 o                         
  -6   2   2         76.85        115.93        56.46 o                         
   7   1  -2       2561.23       2402.99        45.61 o                         
   8   8   1          1.60         18.76        40.79 o                         
   9  -1  -8        211.61        193.12        41.07 o                         
  10   0  -6       1869.53       1848.59        43.68 o                         
  11   5  -2        196.39        225.68        47.02 o                         
 -11   5   2        188.44        206.22        44.68 o                         
  -3  -1  -7        120.73        107.74        35.52 o                         
   9  -1  -9         51.26         58.30        39.11 o                         
  11   7  -1        448.81        534.10        45.87 o                         
  12   2  -5        242.80        297.08        45.45 o                         
  -8   6   4        175.95        153.69        50.53 o                         
  -6   8   5        380.52        422.05        40.11 o                         
  -5   1   1         90.89        145.36        68.77 o                         
  -5   5   4       2584.17       2458.84        50.21 o                         
   0  -2  -6       1106.48       1187.88        46.24 o                         
   7   9   2         61.23         59.37        36.35 o                         
   9  -1  -7        388.48        409.89        40.71 o                         
  11   1  -5        295.87        348.35        47.63 o                         
  12   6  -2        722.04       1021.57        46.22 o                         
  13   3  -5         32.42         26.06        32.74 o                         
 -10   8   4        163.99         46.80        36.94 o                         
  -9   3   1         78.97         33.32        44.40 o                         
  -6   0  -4        545.90        272.70        39.92 o                         
  -6   0  -2        399.14        405.61        51.79 o                         
   6   4   1        623.59        643.08        51.41 o                         
   7   5   1       1248.78       1400.03        46.71 o                         
  14   4  -5        552.03        512.00        33.85 o                         
 -10   4   1         54.55         94.17        47.83 o                         
  -9   7   4       1024.16       1037.26        42.39 o                         
  -7   1  -5        607.02        576.24        44.03 o                         
  -7   9   5        383.27        453.91        40.83 o                         
  -4   2   2         68.15         45.95        73.37 o                         
  -3  -1  -6        262.91        248.91        40.00 o                         
  -1  -1  -8        111.25         69.94        36.89 o                         
   1   7   4         82.02         83.75        35.41 o                         
   2  -2  -7        107.41         94.51        49.87 o                         
   2   8   4        112.29        100.45        37.74 o                         
   5   3   1       1970.33       2081.46        57.22 o                         
   5   5   2       1100.61       1192.81        44.67 o                         
   6  -2  -7        364.40        377.58        49.91 o                         
   9  -1  -6         43.33         57.79        51.59 o                         
  13   1  -7         15.20          9.35        39.42 o                         
  -7   1  -4       1068.87       1149.52        46.12 o                         
  -7   1  -1         53.06         66.02        34.84 o                         
  -7   3   2       1861.53       1953.44        54.88 o                         
   4   4   2        694.27        669.92        36.25 o                         
   8   2  -1        176.09        118.97        53.08 o                         
   9   3  -1         76.21         97.41        33.23 o                         
  10   4  -1         51.90         44.87        47.82 o                         
  12   0  -8         67.10         48.13        34.26 o                         
  12   2  -4        173.93        189.08        44.42 o                         
  -8   2  -1          3.52         39.43        44.97 o                         
  -7   1  -2        639.64        617.33        48.74 o                         
  -3  -1  -5       2323.62       2132.96        46.73 o                         
   1  -1  -9        422.37        413.82        39.30 o                         
   3   9   4        394.48        381.41        39.42 o                         
   6  -2  -8        971.11       1013.39        60.51 o                         
   9   7   1         42.65         37.68        41.67 o                         
  11   1  -4        850.26        969.10        47.13 o                         
  11   5  -1        255.02        249.55        43.77 o                         
  -9   3  -2        423.96        442.34        44.59 o                         
  -9   3  -1        204.36        179.78        44.59 o                         
  -8   2  -2       1237.35       1323.66        46.35 o                         
  -8   4   2       3358.25       3715.86        50.17 o                         
  -3   1   1        231.65        265.89       105.39 o                         
   4   2   1        200.96        171.16        60.85 o                         
  10   2  -2        476.90        449.33        45.99 o                         
  11   3  -2       1418.77       1621.54        49.08 o                         
  12   4  -2        603.42        655.36        48.93 o                         
  13   1  -6        310.06        322.22        41.03 o                         
 -10   6   2        877.21        911.57        30.97 o                         
  -9   5   2        224.72        263.24        44.28 o                         
  -6   2   1         93.79         70.68        40.52 o                         
  -6   6   4        337.16        370.69        45.45 o                         
  -2   0  -8        955.81       1043.24        35.54 o                         
  -1  -1  -7       1542.64       1513.25        37.96 o                         
   1   1   1         76.44         39.16       125.25 o                         
   3   3   2       1235.29       1065.96        41.22 o                         
   7   1  -1        178.65        173.43        41.13 o                         
   8   8   2        211.03        198.39        34.90 o                         
   9  -1  -5       3142.71       3365.42        47.31 o                         
  10   0  -4       2484.23       2690.26        46.60 o                         
  12   6  -1        265.38        284.46        32.44 o                         
  -9   9   4        280.19        293.52        37.46 o                         
  -5   9   5        232.00        250.85        42.75 o                         
   0  10   5        320.43        168.42        36.86 o                         
   2  -2  -6       1573.14       1630.56        58.69 o                         
   9   1  -2         49.89        -14.96        36.38 o                         
  11  -1  -9        839.14        777.14        32.96 o                         
  12   0  -6         45.80         -0.29        27.50 o                         
  13   5  -2        747.26        781.50        35.13 o                         
  14   2  -5        443.57        339.25        42.83 o                         
 -10   6   1       1235.14       1422.14        43.31 o                         
  -8   8   4        868.41        844.37        38.83 o                         
  -7   7   4        220.17        269.29        37.34 o                         
  -6  10   5         73.81         48.05        33.61 o                         
  -4   0  -2       5258.09       5259.72        60.87 o                         
   0   2   2       1189.25       1121.20       102.12 o                         
  11  -1  -7        835.98        821.51        38.89 o                         
  13   1  -5        208.20        205.74        44.07 o                         
  -7   3   1         47.13         93.94        36.94 o                         
  -4   0  -4       1857.51       2210.68        48.13 o                         
   8  -2  -7        375.53        415.25        51.03 o                         
   8   4   1        369.46        403.40        44.06 o                         
   9   5   1        267.89        290.40        43.83 o                         
 -10   8   2         52.79         -6.78        39.63 o                         
  -7   3  -5         33.00         17.82        44.41 o                         
  -6   2  -5        254.65        274.29        43.08 o                         
  -5   1  -5        138.73        153.39        29.37 o                         
  -5   1  -1       1858.24       1954.64        59.53 o                         
  -1  -1  -6        303.81        317.85        42.39 o                         
   1  -1  -8        816.44        881.30        46.05 o                         
   4  -2  -4        528.46        555.20        85.45 o                         
   7   3   1          4.20        -10.98        46.59 o                         
   7   5   2        347.17        390.18        41.16 o                         
   8  -2  -8       1242.69       1327.18        43.63 o                         
   8   0  -2        379.07        313.37        38.13 o                         
   9  -1  -4       2460.44       2868.82        51.02 o                         
  10   6   1        848.69        726.70        43.76 o                         
  -8   4  -4       1079.87        947.18        46.82 o                         
  -5   1  -4        693.79        749.59        46.15 o                         
  -5   3   2       3271.19       2798.27        62.08 o                         
   3   7   4        785.95        909.35        33.10 o                         
   8   6   2        134.09        209.45        39.47 o                         
  11   3  -1         81.49        129.22        30.92 o                         
  12   4  -1        149.81        149.59        46.39 o                         
  14   2  -4        700.87        787.69        44.20 o                         
  -9   5  -2        163.34        130.76        31.42 o                         
  -9   5  -1        275.63        285.32        44.76 o                         
  -9   7   2        656.47        763.05        41.77 o                         
  -8  10   4        160.39        175.29        33.13 o                         
  -7   3  -4        672.81        680.32        40.87 o                         
  -6   2  -4        116.29         68.38        45.74 o                         
  -5   1  -2       1655.81       1702.34        54.12 o                         
   3   1   1         76.51        -13.82        76.43 o                         
   6   2   1         52.87         58.94        53.99 o                         
   9   7   2        571.88        556.44        38.55 o                         
  13   1  -4       1857.29       1872.71        31.69 o                         
  13   3  -2        256.98        247.93        47.10 o                         
  -8   4  -2        578.56        602.83        45.13 o                         
  -8   4  -1        370.61        378.20        44.80 o                         
  -7   3  -1          5.18          7.03        48.60 o                         
  -6   2  -1         51.43         39.46        36.82 o                         
  -4   2  -7         56.85         76.70        40.47 o                         
  -1  -1  -4        407.29        367.22        66.66 o                         
   6  -2  -4       2552.41       2586.23        69.64 o                         
   8  -2  -5       3220.89       3341.30        56.55 o                         
   9   1  -1          7.43         39.89        51.26 o                         
  11  -1  -5        295.87        296.74        39.06 o                         
  12   2  -2        917.37        966.05        34.54 o                         
  13  -1  -8        412.49        404.55        34.66 o                         
  -8   6   2        234.35        242.13        31.13 o                         
  -7   9   4        107.03        143.24        44.20 o                         
  -6   2  -2        245.36        211.90        35.02 o                         
  -6   4   2        939.18        887.79        54.42 o                         
  -2   0  -6       1818.58       2043.07        43.08 o                         
   3  -1  -9         16.61         31.85        33.31 o                         
  10  -2  -8        167.54        147.20        43.51 o                         
  10  -2  -7        860.72        859.94        46.25 o                         
  11   1  -2        951.74       1048.90        34.46 o                         
  13  -1  -7         15.20         40.10        34.92 o                         
  14   0  -6         78.08         40.23        28.56 o                         
  -9   7   1        180.99        192.60        31.40 o                         
  -4   2   1        183.15        157.68        75.38 o                         
  -4   6   4        540.28        621.55        45.64 o                         
   1   9   5         81.73         56.36        31.66 o                         
  -9   7  -1         45.00         16.14        45.15 o                         
  -9   9   2         16.69        -10.47        37.84 o                         
  -4  10   5        565.18        366.39        40.57 o                         
  -3   1  -6        262.91        326.12        39.55 o                         
  -3   9   5        411.93        362.18        57.14 o                         
   0   0  -8        276.25        280.23        37.18 o                         
   1  -1  -7        268.61        303.84        46.66 o                         
  10  -2  -9        359.56        390.12        40.86 o                         
  10  -2  -6        183.15        159.19        41.41 o                         
  10   0  -2        785.44        782.42        47.67 o                         
  11  -1  -4        850.26        939.63        45.08 o                         
  13  -1  -6        310.06        335.19        39.21 o                         
  13   1  -3        152.97        188.00        31.48 o                         
  -8   6   1        175.29        169.20        32.07 o                         
  -5   7   4        222.95        255.21        44.00 o                         
  -4   2  -6        598.53        594.15        30.18 o                         
   1   5   4        580.04        599.13        43.03 o                         
   4   2   2       1498.49       1615.42        57.21 o                         
   5   7   4        400.22        372.59        42.45 o                         
   8   4   2        566.96        693.96        40.86 o                         
   9   3   1        204.37        192.67        33.30 o                         
   9   5   2        161.36        151.83        40.37 o                         
  11   5   1        326.27        332.98        31.70 o                         
  -9   9   1          9.61         39.45        40.36 o                         
  -7   5  -4          7.10          4.23        45.52 o                         
  -7   5   1       1113.39       1304.67        48.25 o                         
  -5   3   1       1449.83       1505.77        59.10 o                         
  -2   2  -8        490.28        581.93        35.80 o                         
  -1   1  -8        111.25         71.07        34.85 o                         
   3  -1  -1        225.31         88.82       107.50 o                         
   6   8   4        171.75        174.62        31.08 o                         
   8   2   1          2.29         43.57        45.14 o                         
  10  -2  -5       1427.54       1542.87        43.43 o                         
  12   2  -1         73.52         63.83        31.86 o                         
  -8   6  -1        184.77        145.72        42.48 o                         
  -6   4   1         20.82        -57.62        51.46 o                         
  -2   0  -4         97.30        112.41        52.34 o                         
  -1   1   1        459.36        536.37       210.69 o                         
   7   3   2       1039.56       1025.46        31.06 o                         
  11   1  -1        148.79        113.03        46.58 o                         
  12  -2  -8         38.09         11.84        33.22 o                         
  14   0  -4        484.89        353.43        42.63 o                         
  14   2  -2        410.54        221.38        48.29 o                         
  -7   5  -3        285.05        291.58        33.45 o                         
  -6   4  -4         62.49         48.40        43.60 o                         
  -4   2  -5        528.47        482.02        30.46 o                         
   3   9   5        343.67        187.95        32.51 o                         
   9  -1  -2         49.89         33.23        34.46 o                         
  12  -2  -9       1383.50       1349.17        32.84 o                         
  12  -2  -6        176.88        168.22        37.28 o                         
  13   1  -2        944.69       1000.09        47.65 o                         
  -8   8   1       1025.30       1052.42        42.59 o                         
  -8  10   2        682.30        723.96        34.56 o                         
  -7   7   2        962.26        965.65        42.88 o                         
  -6  10   4        472.78        622.05        35.58 o                         
  -5   3  -4        721.73        685.82        44.80 o                         
   6   2   2        259.59        211.08        48.61 o                         
   7  -1  -1        178.65        175.85        57.38 o                         
  12   0  -2        569.88        553.87        45.24 o                         
  -5   5  -6        524.02        592.30        43.27 o                         
  -3   1  -4       2564.25       2294.59        38.64 o                         
  -3   1  -1         77.40         30.74        51.98 o                         
   1  -1  -6       2116.42       2295.70        39.04 o                         
  13  -1  -4       1857.29       1855.60        32.75 o                         
  -8   8  -1          0.69         18.82        31.13 o                         
  -8  10   1        971.60        991.40        38.79 o                         
  -3   1  -2       3363.12       3138.26        61.55 o                         
  -2   2  -7        548.79        595.50        39.87 o                         
  -1   1  -7       1542.64       1616.24        39.84 o                         
   1   1  -9        422.37        448.51        33.09 o                         
   3  -1  -8        641.62        663.67        36.13 o                         
   6   6   4        197.22        175.65        35.50 o                         
  10   4   2        328.88        358.00        40.14 o                         
  11   3   1        139.61        162.27        30.19 o                         
  -7   7   1       1495.42       1847.15        42.58 o                         
  -5   3  -2       5087.71       5102.56        53.30 o                         
  -5   3  -1       1976.47       1729.42        39.17 o                         
  -4   2  -3       2105.93       1866.42        38.26 o                         
  -4   2  -2       1463.61       1399.34        56.64 o                         
  -4   2  -1        205.41        147.16        41.22 o                         
   6  -2  -2         70.55         41.30        56.19 o                         
   9   3   2        417.65        426.83        41.43 o                         
  10   2   1         78.94         66.10        30.28 o                         
  11  -1  -2        951.74       1143.55        47.19 o                         
  13   1  -1         25.42         44.63        47.07 o                         
  14  -2  -7        103.44         52.66        23.49 o                         
  -7   7  -2        551.53        708.05        41.94 o                         
  -7   9   2        864.24       1007.57        38.56 o                         
  -6   6  -4        199.92        177.74        47.16 o                         
  -5   5  -5        204.98        212.54        41.81 o                         
  -5   9   4        263.33        254.68        31.70 o                         
   1   7   5         32.74         36.91        37.71 o                         
   3   1   2       3378.58       3252.89        63.85 o                         
   4   8   5         86.23         54.87        32.71 o                         
   5   5   4       1649.19       1748.68        39.42 o                         
   9  -3  -6        255.57        268.06        50.96 o                         
   9  -1  -1          7.43         57.10        48.68 o                         
   9   5   3        441.98        461.13        36.71 o                         
  12  -2  -4        173.93        183.66        41.52 o                         
  14  -2  -6       1076.94       1082.23        37.04 o                         
  -3   3  -6        284.58        278.39        41.03 o                         
   0   0  -6        967.00        985.89        42.88 o                         
   3   7   5        132.16        144.89        36.76 o                         
   5   1   2       1659.70       1695.29        53.22 o                         
   8   2   2       1219.55       1213.80        31.39 o                         
   9  -3  -7         14.43         44.17        47.36 o                         
   9  -3  -5        192.91        174.01        42.72 o                         
   9   1   1        147.27        112.84        32.23 o                         
  -7   9   1        146.60        143.75        39.51 o                         
  -6   6   1       4273.05       4538.21        49.63 o                         
  -5  11   4         73.23        118.63        28.30 o                         
  -1   1  -6        303.81        305.69        43.83 o                         
   1  -1  -5        553.78        546.52        51.94 o                         
   4  -2  -2         69.34         29.89        76.74 o                         
   7  -3  -5        110.49         75.15        51.81 o                         
  11  -3  -7        230.91        250.89        36.03 o                         
  11  -3  -6       1193.87       1236.68        38.79 o                         
  14  -2  -5        443.57        385.35        40.18 o                         
  -7   9  -1         32.17         24.25        39.11 o                         
  -6   6  -2        544.96        649.55        44.57 o                         
  -5   5  -4       1623.25       1844.55        47.40 o                         
  -4   4  -5        115.14        123.42        31.03 o                         
  -3   5  -7         85.45         95.69        43.87 o                         
  -1   3  -8        543.90        578.70        38.04 o                         
   2   0  -8        293.73        313.37        31.98 o                         
   4   4   4         79.44         75.26        38.68 o                         
   7  -3  -6        153.71        163.73        51.98 o                         
  11  -3  -8        343.90        366.41        44.12 o                         
  11  -3  -5        271.77        264.34        38.08 o                         
  -6   6  -1       1825.75       1954.26        44.74 o                         
  -5   7  -5         67.31        100.66        44.59 o                         
  -4   8   4        134.38        130.34        43.16 o                         
  -1   3   3        582.56        423.55       119.39 o                         
   1   1  -8        816.43        873.78        34.55 o                         
   7  -3  -4        233.19        237.57        50.48 o                         
   7   1   2        656.49        625.82        43.01 o                         
   7   5   4          4.57        -38.01        33.90 o                         
  11  -1  -1        148.79        153.48        31.43 o                         
  12   2   1         71.71         47.62        29.80 o                         
  13  -3  -8        792.65        528.26        39.38 o                         
  13  -3  -7         31.11         16.96        33.66 o                         
  13  -1  -2        944.69        880.98        33.15 o                         
  14  -2  -4        700.87        821.04        41.29 o                         
  -5   5   1        931.10        984.50        51.90 o                         
  -4   4  -4         82.13        112.88        45.41 o                         
  -3   3  -5         11.03         16.40        30.36 o                         
   1   1   2       2957.78       2627.73        84.21 o                         
   2   6   5         83.11         70.58        38.96 o                         
   5  -1  -9        619.11        565.51        40.66 o                         
   5   7   5         61.08         76.39        28.50 o                         
   6  -2  -1         98.12         64.75        56.79 o                         
   6   4   4         59.73         32.40        35.92 o                         
   8  -2  -1        176.09        129.55        50.26 o                         
   9  -3  -8        810.27        781.42        48.09 o                         
  11  -3  -4        960.03       1087.56        37.72 o                         
  11   1   1        506.09        580.96        42.39 o                         
  -5   5  -2       1066.29       1137.74        48.40 o                         
  -2   2  -5       5237.18       5686.09        49.93 o                         
  -2   4  -7          9.37         -7.74        42.16 o                         
   0   4   4        738.62        665.84        58.50 o                         
   4   6   5        566.82        565.31        40.48 o                         
  13  -3  -5         32.42         -5.50        38.13 o                         
  -6   8  -2          3.93         27.83        30.02 o                         
  -6   8  -1        292.40        241.27        41.93 o                         
  -6   8   1          5.30         25.10        26.04 o                         
  -5   5  -1        954.94        947.53        49.04 o                         
  -5   7  -4        402.83        404.84        46.98 o                         
  -4   4   1        491.74        482.57        57.96 o                         
  -4  10   4        940.39        942.82        39.00 o                         
  -2  10   5         51.33         45.51        41.59 o                         
  -1   1  -5       2175.10       2278.81        48.73 o                         
   1  -1  -4        319.03        306.11        59.15 o                         
   9   1   2         25.93        -35.07        42.12 o                         
  11  -3  -9        344.90        265.92        42.65 o                         
  12  -2  -2        917.37        920.84        30.59 o                         
  -6  10   1        109.10         94.75        37.87 o                         
  -5   7   2        760.25        696.57        41.89 o                         
  -4   4  -3       2591.95       2309.01        36.84 o                         
  -4   6  -5        562.38        480.47        29.99 o                         
  -3   3  -4        785.02        723.19        48.37 o                         
  -3   7   4       2099.69       2480.74        53.73 o                         
  -1   3  -7          4.35         14.86        40.14 o                         
   1   3  -9        596.54        475.46        38.15 o                         
   3  -1  -7        276.82        253.98        42.15 o                         
  10  -2  -1         83.84         46.93        32.34 o                         
  13  -1  -1         25.42         -6.18        32.29 o                         
  -6  10  -1        321.23        333.81        29.11 o                         
  -4   4  -2        679.65        731.65        49.89 o                         
  -3   3   1        718.28        646.94        78.35 o                         
  -1   5  -8        190.76        202.33        42.55 o                         
   6   0   2        402.72        343.66        34.37 o                         
   6   6   5        210.27        242.64        31.83 o                         
   7  -3  -7        205.49        152.16        61.15 o                         
   7  -1   1         52.89         46.42        34.03 o                         
   9  -3  -2         40.79         47.99        45.71 o                         
  -4   4  -1        242.05        310.20        55.83 o                         
  -4   8  -5         80.87         75.41        42.39 o                         
  -3   3  -3        378.49        336.50        51.93 o                         
  -2   4  -6       1926.62       1974.52        45.09 o                         
   0   2  -7        323.63        324.50        39.56 o                         
   2   2  -9        805.78        783.46        33.09 o                         
   3   1  -9         16.61         42.78        37.65 o                         
   3   5   5       1415.27       1312.94        33.92 o                         
   8   0   2        630.91        774.69        44.63 o                         
   9  -1   1        147.27        138.57        45.06 o                         
  12  -2  -1         73.52         42.50        44.63 o                         
  13  -3  -3          8.72         -8.06        40.39 o                         
  14  -2  -2        410.54        547.68        44.55 o                         
  -5   7  -2         36.51         31.22        31.19 o                         
  -5   7   1        167.43        214.39        42.96 o                         
  -5   9   2        352.86        322.88        37.57 o                         
  -2   6  -7        480.69        275.23        27.66 o                         
  -1   1  -4        407.29        405.95        55.76 o                         
   1   1  -7        268.62        289.46        38.83 o                         
   5   5   5        202.04        178.17        34.26 o                         
  11  -3  -2       1418.77       1474.55        45.73 o                         
  11   1   2        151.08        146.35        27.90 o                         
  12  -4  -6         60.94         56.32        34.76 o                         
  -5   7  -1        341.05        238.08        30.67 o                         
  -5  11   2        362.43        177.23        23.73 o                         
  -3   3  -2       1180.38       1100.93        56.54 o                         
   0   4  -8        516.27        498.58        39.07 o                         
   0   6   5       1484.06       1383.90        58.38 o                         
   6  -2  -8        971.11        954.46        69.06 o                         
  10  -4  -6        194.88        121.74        36.34 o                         
  10  -4  -5        637.25        604.94        41.73 o                         
  10  -4  -4        747.95        692.59        41.93 o                         
  12  -4  -7         51.69         37.63        36.50 o                         
  12  -4  -5        220.78        206.49        38.04 o                         
  -5   9   1       1210.99       1296.26        39.17 o                         
  -5  11   1        548.30        648.81        36.33 o                         
  -4   6   2        370.08        413.09        48.59 o                         
  -4   8  -4        947.05       1020.12        47.43 o                         
  -3   3  -1        360.39        430.69        60.76 o                         
   1   3   4        321.40        308.23        41.18 o                         
   3  -1   1         76.51         19.21        52.23 o                         
   7  -3  -1         43.96         45.56        51.97 o                         
   9  -3  -1         76.21         71.63        47.66 o                         
  10   0   2       1296.23       1180.07        31.48 o                         
  11  -1   1        506.09        582.76        45.36 o                         
  12  -4  -4         57.13         17.92        40.82 o                         
  13  -3  -2        256.98        181.53        44.33 o                         
  14  -4  -6        314.59        322.92        34.99 o                         
  -5  11  -1         80.96         21.02        29.86 o                         
  -3   5  -4       1079.88       1238.77        46.26 o                         
  -3   7  -5        126.93        157.42        44.76 o                         
  -2   4  -5        745.57        783.51        45.57 o                         
  -1   5  -7        650.19        729.77        43.33 o                         
   1   5   5        248.29        233.78        42.25 o                         
   4   2   4        834.30        798.62        28.61 o                         
   4   4   5        120.83        124.90        34.73 o                         
   5  -3  -2       3314.73       2914.54        62.90 o                         
   6   2   4        116.36        102.87        28.00 o                         
   8  -4  -4       4302.64       4248.37        46.39 o                         
  10  -4  -7       1584.83       1488.81        45.64 o                         
  11  -3  -1         81.49        135.02        44.07 o                         
  12  -4  -8         84.26         70.30        35.86 o                         
  -4   6  -2       1866.03       1934.72        49.95 o                         
  -3   9   4        502.59        516.81        30.28 o                         
  -2   2  -2       4589.24       4171.50        67.12 o                         
  -2   6  -6        228.36        220.57        29.82 o                         
   6   4   5        143.58        151.21        34.66 o                         
   7  -1   2        656.50        621.81        32.77 o                         
   8  -4  -5       1454.95       1510.25        44.33 o                         
   8  -2   1          2.29         16.79        43.99 o                         
   8   2   4        157.07         25.91        39.88 o                         
  14  -4  -4        724.38        838.02        40.66 o                         
  -4   6  -1       2693.97       2803.42        50.64 o                         
  -4   6   1       1572.10       1530.82        50.81 o                         
  -4  12   2        860.89       1137.77        37.37 o                         
  -2   6   4        179.67        206.09        59.39 o                         
   0   6  -8         29.34         46.21        40.52 o                         
   1  -1  -2        161.61        164.74       168.13 o                         
   5  -3  -5        422.45        435.71        74.60 o                         
   6  -2   1         52.87         42.66        36.26 o                         
   9  -1   2         25.93        -20.41        44.00 o                         
  10  -2   1         78.94         23.11        45.01 o                         
  -4   8  -2        777.76        908.68        44.85 o                         
  -4   8   2        370.74        391.95        41.75 o                         
  -1   7  -7        644.14        722.04        45.92 o                         
   2   2  -8        114.16        132.35        35.50 o                         
   2   2   4       1025.52        980.62        48.00 o                         
   2   4  -9        142.18        271.30        37.40 o                         
   2   4   5        724.46        794.85        36.89 o                         
   5  -3  -1       1420.96       1351.18        59.92 o                         
  10  -4  -2        482.77        471.43        31.63 o                         
  13  -3  -1         20.35         36.27        31.95 o                         
  -4  10  -2        354.61        275.49        43.10 o                         
  -4  12   1        359.08        366.07        33.56 o                         
  -2   4  -4       5299.88       5961.29        53.60 o                         
  -1   1  -2       2967.68       2821.53        86.35 o                         
  -1   3  -5        195.21        185.77        48.59 o                         
   1  -1  -1        457.01        370.16       210.46 o                         
   1   1  -6       2116.42       2281.66        42.39 o                         
   2   8   6        169.09         -5.75        38.30 o                         
   3   7   6        335.99        201.05        33.32 o                         
   5   1   4        692.02        733.10        42.41 o                         
   5   3   5        183.56        187.94        36.76 o                         
   8  -4  -6       1585.02       1536.72        42.12 o                         
  11  -1   2        151.08        185.59        43.38 o                         
  12  -4  -2        603.42        591.15        30.01 o                         
  -4   8  -1        380.41        476.89        42.61 o                         
  -4  10  -1        257.59        285.41        41.56 o                         
  -3   5   2       2497.33       2544.16        56.53 o                         
  -3   9  -4        385.23        347.36        33.38 o                         
  -2   6  -5         93.27         75.60        34.09 o                         
  -1   5  -6        510.98        497.24        29.98 o                         
   2   0  -6        624.21        640.39        45.19 o                         
   4  -2   1        200.96        126.65        59.37 o                         
   4   6   6        129.01         95.76        34.45 o                         
   7   3   5         30.47         25.54        36.04 o                         
  10  -4  -1         51.90         50.29        46.93 o                         
  12  -2   1         71.71         36.12        32.13 o                         
  13  -5  -5        408.79        358.88        36.56 o                         
  -3   5  -2        990.72        888.74        38.44 o                         
  -2   8  -5       1129.66       1346.59        48.21 o                         
  -1   1  -1         73.89         48.59       121.44 o                         
   1   5  -8       1178.30       1398.62        43.35 o                         
   3  -1  -6        752.40        784.95        51.46 o                         
   3  -1   2       3378.57       3237.48        62.18 o                         
   3   3  -9        265.94        335.71        33.78 o                         
   3   3   5         12.70         38.44        37.38 o                         
   4   0  -8        553.36        624.61        41.33 o                         
   8  -4  -1        927.03       1031.96        49.40 o                         
   8  -2   2       1219.55       1343.52        44.80 o                         
  11  -5  -5        230.15        256.01        38.70 o                         
  11  -5  -4        954.74       1084.24        40.11 o                         
  12  -4  -1        149.81        141.52        47.29 o                         
  13  -5  -6        128.13        130.34        36.10 o                         
  13  -5  -4        772.17        935.44        40.79 o                         
  -1   7  -6        516.88        669.39        43.06 o                         
  -1   9   5        381.67        318.45        45.96 o                         
   0   2  -5        232.09        269.25        53.48 o                         
   0   6  -7        214.24        234.89        42.57 o                         
   1   3  -7        225.45        248.54        43.05 o                         
   3   1   4       2559.81       2690.43        47.95 o                         
   6  -2   2        259.59        266.32        48.82 o                         
   7  -3   1          4.20         25.04        49.51 o                         
   9  -3   1        204.37        194.32        45.17 o                         
  10  -4  -8        614.95        585.06        41.56 o                         
  10  -2   2        830.67       1042.81        45.52 o                         
  11  -5  -6       1478.31       1734.19        35.35 o                         
  13  -5  -7         42.59         66.45        30.16 o                         
  -3   5  -1       2270.48       1860.77        42.76 o                         
  -3  11  -2        590.62        569.00        42.87 o                         
  -2   6  -4        557.46        635.62        47.13 o                         
  -1   3  -4        322.94        342.69        54.08 o                         
   6   0   4        550.19        525.96        38.02 o                         
  11  -3   1        139.61        187.40        45.96 o                         
  13  -5  -3        330.83        382.37        43.55 o                         
  -3   7  -2       3498.75       3526.08        51.49 o                         
  -3   9  -2        367.73        334.05        45.02 o                         
  -3  11   2        183.19        247.01        36.67 o                         
  -2  10   4         29.88         41.09        35.49 o                         
  -1   5  -5        239.61        261.75        45.99 o                         
   0   4  -6        105.95        124.26        45.00 o                         
   0   8  -7        170.64         83.28        31.40 o                         
   2   6   6        226.25        210.37        44.93 o                         
   4   2  -9        415.50        489.75        29.85 o                         
   4   2   5        522.81        523.47        39.88 o                         
   6  -4  -4        996.33       1007.90        47.97 o                         
   8   0   4         57.89         37.57        26.19 o                         
  11  -5  -2        196.39        235.29        44.87 o                         
  -3  11  -1        342.54        363.43        29.28 o                         
   2   4  -8         64.61         83.13        40.92 o                         
   3   5   6          3.15         -4.17        32.41 o                         
   6  -4  -1         24.75          8.62        37.45 o                         
   9  -5  -5        589.50        592.30        40.92 o                         
  11  -5  -7        810.66        870.57        44.21 o                         
  13  -5  -2        747.26        846.25        33.22 o                         
  -3   9   2        234.07        234.59        40.37 o                         
  -2   4  -2        921.80        922.38        61.31 o                         
   3   5  -9        365.39        446.57        38.81 o                         
   4  -2   2       1498.49       1476.77        42.25 o                         
   4   0   4       1860.37       2052.82        34.13 o                         
   4   4   6        139.49        149.26        36.04 o                         
   5  -3   1       1970.33       1887.50        40.90 o                         
   7   1   5        605.57        770.32        39.98 o                         
   9  -3   2        417.66        483.80        44.94 o                         
  -3   7   1       2264.09       2473.89        47.69 o                         
  -3   9   1        380.37        417.32        41.51 o                         
  -1   7  -5         31.95         32.91        33.49 o                         
  -1   9  -5         77.65         45.88        34.12 o                         
   0   6  -6        802.47        833.05        45.87 o                         
   1   5  -7        294.96        315.62        29.72 o                         
   2  -2  -1        431.36        194.74       109.40 o                         
   5   1  -9        619.11        672.59        32.57 o                         
   5   1   5        137.62        150.42        39.53 o                         
   7  -3   2       1039.56        987.45        31.30 o                         
   7  -1   4       1062.91       1065.65        45.11 o                         
   9  -5  -1          3.18        -50.87        49.75 o                         
  10  -4   1        522.88        506.53        47.23 o                         
  10  -2   3        155.29        113.69        45.56 o                         
  11  -3   2        295.70        221.95        46.64 o                         
  -2  12   2         90.57        112.06        34.39 o                         
  -1   3  -3        210.14        174.65        59.28 o                         
   0   8  -6        879.55       1222.96        47.79 o                         
   1   3  -6        611.38        674.34        49.04 o                         
   1   7   6        509.08        271.09        52.62 o                         
   2   6  -8        155.55        252.21        44.27 o                         
   5   3   6        463.34        511.08        37.24 o                         
   8  -4  -7        240.79        158.55        58.55 o                         
   9  -5  -6         25.08        -24.09        45.24 o                         
   9  -1   4          7.74         35.35        42.10 o                         
  12  -6  -5          9.86         41.41        36.56 o                         
  12  -6  -4         17.58         -6.14        39.29 o                         
  12  -6  -3         82.47        130.60        41.81 o                         
  -2   4  -1        589.34        566.48        62.09 o                         
  -2  12  -1          5.79        -15.62        29.45 o                         
  -2  12   1        129.29         90.07        33.85 o                         
  -1   5  -4        571.97        640.14        36.42 o                         
   1   3   5        192.87        194.35        37.42 o                         
   1   7  -7        852.95        840.17        30.35 o                         
   2   2   5       5257.31       5822.12        44.71 o                         
   3   1  -7        276.82        304.02        36.78 o                         
   3   3  -8        913.93       1025.26        37.45 o                         
   5  -1   4        692.02        626.22        43.13 o                         
   7  -5  -2       1769.31       1830.05        51.55 o                         
  -2   6  -2        298.14        313.36        52.47 o                         
  -2  10  -2        463.04        377.33        35.13 o                         
  -1  11   4        617.18        581.18        31.53 o                         
   4   4  -9          5.23          3.92        35.31 o                         
   5  -3   2       4993.88       5106.61        41.86 o                         
   6  -4  -5         74.30         44.40        52.03 o                         
   6  -4   1        623.59        614.48        53.20 o                         
   8  -2  -9        816.70        868.57        62.81 o                         
  10  -6  -4        637.20        739.14        40.78 o                         
  12  -6  -6         96.28        112.30        33.41 o                         
  12  -6  -2        722.04        897.01        44.67 o                         
  -2   8  -2        522.34        504.27        34.56 o                         
  -1   7  -4         86.72         63.80        33.00 o                         
   1  -1   1         76.44         33.23        85.85 o                         
   1   1   4        407.26        356.17        64.94 o                         
   2   4  -7         75.17         88.40        38.48 o                         
   2   4   6       1921.65       1887.63        44.91 o                         
   3  -3  -1        713.76        507.68        80.85 o                         
   3   1   5       2324.22       2327.02        44.80 o                         
   3   3   6        282.15        284.46        43.08 o                         
   6   2   6         39.00         31.60        35.48 o                         
   7  -5  -4       1124.64       1186.64        44.38 o                         
   7  -1  -9        597.57        632.59        46.51 o                         
   8  -2   4        157.07         23.99        41.72 o                         
   9  -3   3         53.87         80.13        30.78 o                         
  10  -6  -2        875.83       1003.01        44.79 o                         
  10  -4   2        328.88        352.02        32.71 o                         
  -2   4   1       1221.49        957.01        50.74 o                         
  -2   6   3        577.44        589.71        39.67 o                         
  -2  10   2        854.37        985.48        39.54 o                         
   0   4   5        177.35        151.14        59.83 o                         
   0   6  -5       1475.00       1541.04        48.82 o                         
   0   8  -5        413.23        502.00        47.99 o                         
   2  -2   1       1090.48        949.83        61.72 o                         
   2   0   4         90.47         90.16        54.28 o                         
   6  -2   4        116.35        103.99        45.94 o                         
   9  -5   1        267.89        322.92        44.79 o                         
  10  -6  -5        819.73        837.81        38.27 o                         
  11  -5  -8       1516.77       1657.83        47.46 o                         
  -2   6  -1          4.23          6.18        38.60 o                         
  -2   8   3       1613.68       1440.39        36.71 o                         
  -2  10   1       1509.14       1788.91        40.58 o                         
  -1   3  -2        434.31        376.83        67.25 o                         
   0  10   5        320.43        224.71        33.35 o                         
   2   2  -6       1573.14       1672.82        48.21 o                         
   3   5  -8        121.97         75.26        30.31 o                         
   4   2  -8        279.04        236.79        33.58 o                         
   4   2   6        619.13        650.45        37.50 o                         
   7  -1   5        605.57        762.66        43.38 o                         
  12  -6  -7        176.06        210.06        38.64 o                         
  -1  11  -2        330.88        283.31        31.10 o                         
   1   1  -4        319.03        232.83        55.17 o                         
   1   7  -6         94.60         50.08        32.63 o                         
   2   6  -7        336.89        362.17        31.74 o                         
   2   8  -7        284.03        318.05        44.72 o                         
   3  -3   1        365.75        300.05        63.08 o                         
   3  -1   4       2559.81       2529.00        53.63 o                         
   3   7  -8        679.79        693.01        33.26 o                         
   4  -4  -1        492.07        412.35        60.03 o                         
   5   1   6        773.07        726.24        38.66 o                         
   5   3  -9        707.72        768.48        31.50 o                         
   6  -4   2        745.10        694.76        35.71 o                         
   7  -5   1       1248.78       1362.97        46.75 o                         
   8  -6  -2        251.62        252.54        45.43 o                         
  -2   6   2       1499.81       1542.74        60.22 o                         
  -2   8   2       1179.13       1182.14        41.73 o                         
   0   2  -3       2988.19       2965.95        71.71 o                         
   1   3  -5        410.71        466.37        55.69 o                         
   2  -2   2       4577.53       4015.56        73.10 o                         
   5  -1   5        137.62        107.06        41.88 o                         
   9  -5   2        161.36        173.20        47.40 o                         
  10  -6  -6        733.22        756.76        45.45 o                         
  -2   6   1       1919.99       1881.95        55.57 o                         
  -2   8   1        560.47        413.34        30.61 o                         
  -1   9   4        115.49        185.77        41.01 o                         
  -1  11  -1        128.22        142.58        32.85 o                         
   4  -4  -2       1029.25        905.89        63.40 o                         
   4  -2   4        834.30        800.47        45.82 o                         
   7  -5  -5        279.94        268.17        55.50 o                         
   7  -3   4        680.00        700.07        30.48 o                         
   8  -6  -4        156.90         93.71        51.80 o                         
  11  -7  -4        184.78        225.82        38.53 o                         
  11  -7  -2        161.64        145.87        43.05 o                         
  -1   5  -2         63.50         82.41        60.85 o                         
  -1  11   1        279.46        360.27        36.69 o                         
  -1  11   2       1429.50       1609.42        35.14 o                         
   0   6  -4        622.39        601.55        52.45 o                         
   0  12  -2        524.55        628.06        44.85 o                         
   3  -3   2       1235.29       1130.83        60.59 o                         
   3   3  -7        294.35        285.53        42.39 o                         
   4  -4   1        248.18        230.62        43.34 o                         
   7  -5   2        347.17        389.47        47.65 o                         
  10  -6   1        848.70        804.08        35.15 o                         
  11  -7  -1        448.81        612.97        44.68 o                         
  -1   3  -1       1976.20       1541.65        62.82 o                         
   1   5  -5        285.75        341.55        50.22 o                         
   2   4  -6        775.10        745.78        48.33 o                         
   3   1   6        278.66        331.04        41.50 o                         
   3   9  -7        109.47         17.94        43.29 o                         
   4   4  -8        773.81        803.96        38.39 o                         
   5  -5  -1        969.94        913.07        38.96 o                         
   5  -3   4        706.90        809.56        49.42 o                         
   5   1  -8       1014.40       1016.83        37.51 o                         
   6  -2   5        257.90        301.49        33.08 o                         
   8  -6   1        194.53        141.58        48.26 o                         
   9  -5  -7        188.54        151.25        52.40 o                         
  -1   9  -1        600.32        661.45        47.86 o                         
   1   7  -5        489.48        514.24        33.65 o                         
   2   2   6        878.89        818.56        38.36 o                         
   2   8  -6        808.49       1310.49        47.53 o                         
   3   5  -7        497.91        447.28        46.93 o                         
   4  -4   2        694.27        739.08        55.00 o                         
   4   0   6        103.91         82.38        40.40 o                         
   4   6  -8        342.46        332.38        41.71 o                         
   5  -5  -2        647.84        628.13        56.71 o                         
   9  -5   3        441.98        468.97        32.04 o                         
   0  12   1       1846.79       2221.21        34.08 o                         
   1  -1   3       1437.71       1398.87        48.80 o                         
   1   1   5       2163.44       2217.06        45.83 o                         
   2   6  -6         27.93         54.49        34.63 o                         
   3  -1   5       2324.22       2229.05        34.92 o                         
  -1   5  -1       1071.54       1073.30        61.62 o                         
  -1   7  -1        425.17        453.70        56.54 o                         
  -1   7   4        554.27        623.70        51.83 o                         
   0   4  -3       1656.42       1524.13        45.69 o                         
   0  10  -2         37.90         88.58        47.67 o                         
   1   3   6         62.91         47.07        47.35 o                         
   1   9  -4        108.84        167.53        49.53 o                         
   2  10  -5         55.96         90.84        49.88 o                         
   3   3   7        179.35        180.03        44.33 o                         
   4  -2   5        522.81        531.66        44.41 o                         
   5  -1   6        773.07        668.53        44.47 o                         
   6  -6  -1       4227.80       4581.47        53.30 o                         
   6  -4   4         59.73         21.74        46.24 o                         
   8  -6  -5        375.46        363.75        50.25 o                         
   8  -6   2        134.09        206.91        34.98 o                         
  11  -7  -6         45.21         54.49        42.72 o                         
  -1   9   1       1609.32       1763.94        43.25 o                         
  -1   9   2       1466.53       1494.33        43.25 o                         
   0   2  -2       1136.52       1185.81        94.08 o                         
   0   6  -3       1768.70       1696.19        40.14 o                         
   0  10   4        460.67        584.62        39.43 o                         
   1   3  -4       1904.69       2068.05        63.75 o                         
   6  -6  -2       4680.93       4962.71        54.53 o                         
   6  -6   1       1803.56       2211.36        49.51 o                         
   9  -7   1         42.65         49.61        49.10 o                         
  -1   5   4       2354.18       2455.72        78.28 o                         
   0  10  -1         81.53        116.62        40.50 o                         
   1   7  -4        558.19        623.37        49.24 o                         
   2  -2   4       1025.52        929.98        56.88 o                         
   2   0  -4        439.60        513.08        63.87 o                         
   3   9  -6        542.82        749.30        49.33 o                         
   4   2  -7       1429.75       1513.61        40.91 o                         
   5   3  -8        902.68        973.01        36.63 o                         
   6  -2   6         39.00         48.91        43.12 o                         
   6   0  -8        479.98        527.60        50.69 o                         
   6   6  -9         73.56         84.14        41.18 o                         
  10  -8  -2         56.75         25.16        44.02 o                         
   0   8  -2         65.47        199.59        52.65 o                         
   0   8   5        420.20        482.19        49.76 o                         
   1  -1   4        407.26        408.05        61.40 o                         
   1   1  -3       3009.78       2762.91        76.39 o                         
   1   5  -4       2318.83       2357.21        56.58 o                         
   2   4   7          8.49          6.57        40.44 o                         
   2   8  -5        729.80        692.08        35.58 o                         
   3  -3   4        817.06        881.71        51.26 o                         
   3  11  -5        252.97         38.12        49.40 o                         
   4   8  -7        832.25        921.65        49.34 o                         
   5   7  -8        466.69        523.74        43.48 o                         
   6  -6   2        541.68        585.51        48.69 o                         
   7  -7  -1       1495.19       1710.27        45.58 o                         
   7  -5   4          4.57        -13.84        49.41 o                         
   7   1  -9        597.57        685.06        36.55 o                         
   9  -7   2        571.88        612.84        53.12 o                         
  10  -8  -1        225.98        241.78        34.62 o                         
  10  -6  -7         25.07         32.28        42.40 o                         
   0   2   5        228.92        215.33        40.11 o                         
   2   4  -5        397.01        459.28        56.40 o                         
   2   6  -5        322.39        393.92        49.37 o                         
   2  10  -4         24.92        -35.74        51.11 o                         
   3  -3  -3        844.66        833.75       105.71 o                         
   3  -1   6        278.66        284.13        41.21 o                         
   3   3  -6       1951.55       2016.33        50.48 o                         
   3   7  -6        989.19       1134.10        48.95 o                         
   4  -4   4         79.44         82.30        47.37 o                         
   5   5  -8       1591.67       1766.36        44.70 o                         
   6  -4   5        143.58        158.17        44.97 o                         
   6  -2  -7        364.40        408.86        65.60 o                         
   7  -7  -2        934.53        949.49        46.33 o                         
   7  -7   1        805.54        952.10        48.54 o                         
   9  -7  -5        238.06        246.65        47.86 o                         
  -1   7   1        553.99        565.82        51.28 o                         
   0   6  -2       5160.99       5757.57        63.98 o                         
   1  11  -1        288.75        385.41        41.82 o                         
   1  11   4        141.53        100.49        23.57 o                         
   2  12  -2         83.86         45.85        41.55 o                         
   4   4  -7        972.99        889.74        30.92 o                         
   4   6  -7        359.44        315.67        31.73 o                         
  -1   3   1       2453.76       2469.62        95.32 o                         
  -1   7   2        593.18        623.92        45.90 o                         
   0  10   1         93.52         87.94        39.16 o                         
   0  10   2         36.65         65.09        34.88 o                         
   7  -7   2        549.79        641.54        49.93 o                         
   8  -8  -1       1046.98       1104.99        47.92 o                         
   0   0   4       6106.98       6180.85        63.79 o                         
   0   8  -1        802.90        747.92        37.20 o                         
   1   1   6        311.10        324.01        39.93 o                         
   2  -2   5       5257.31       5863.39        53.72 o                         
   2   2   7        541.28        577.75        38.31 o                         
   3  -3   5         12.70         22.11        47.06 o                         
   3   9  -5        396.93        418.28        35.20 o                         
   3  11  -4        178.99        108.52        36.30 o                         
   5  -3   6        463.34        538.15        33.82 o                         
   6   8  -8        718.94        249.14        46.18 o                         
   7   3  -9        548.22        603.66        33.24 o                         
   8  -8  -2        790.04        925.83        43.21 o                         
  -1   5   1       3142.15       2690.93        66.36 o                         
   1   9  -2       1484.68       1455.50        53.48 o                         
   2  -4   1        592.60        464.71        66.23 o                         
   3  -5   1       2271.80       2134.68        62.35 o                         
   3  -5   2        975.47        936.51        56.55 o                         
   4  -4   5        120.83         88.18        47.16 o                         
   6  -6   4        197.22        211.55        47.82 o                         
   7   5  -9        593.32        659.46        26.81 o                         
  11  -7  -7        881.16        716.96        43.44 o                         
   1   5  -3       2932.76       3436.92        65.88 o                         
   1  11   2        347.44        281.99        30.53 o                         
   4   8  -6        340.69        357.51        32.91 o                         
   5  -5   5        202.04        230.44        44.46 o                         
   5   7  -7       2272.23       2704.88        47.62 o                         
   6   6  -8         87.69         54.39        39.94 o                         
   7  -1  -8         30.05         -4.88        53.65 o                         
   8  -8   2        211.03        249.52        48.46 o                         
  -1   5   2        916.39        961.61        55.48 o                         
   0   4   6        120.88        100.09        46.30 o                         
   2  -4   3       3013.59       3214.64        43.86 o                         
   2   6  -4        166.66        157.24        55.91 o                         
   2  12   1          7.39        -31.14        30.55 o                         
   3  -1   7        121.25        109.29        40.96 o                         
   3   7  -5        238.11        290.00        52.49 o                         
   4  -2   7         57.57         64.99        40.84 o                         
   5  -7   1        364.26        359.93        49.27 o                         
   6  -6  -4        356.52        359.05        58.43 o                         
   6   4  -8        701.24        752.27        38.94 o                         
   9  -9  -2         20.64         30.10        40.99 o                         
   9  -9  -1         10.21         59.93        45.74 o                         
   0   2  -1        190.00        159.30        92.62 o                         
   0   8   4        661.48        700.02        43.10 o                         
   1  -3   1       1979.46       1617.92        91.48 o                         
   1   3   7          5.16         15.72        43.06 o                         
   1   9  -1       1607.20       1898.42        49.51 o                         
   1   9   5         81.73         58.04        34.41 o                         
   2  -2   6        878.90        899.09        42.54 o                         
   2   2  -4       2054.31       2066.74        63.17 o                         
   2  10  -2        830.41        869.29        48.78 o                         
   3  -3   6        282.15        294.08        44.83 o                         
   3   9  -4        494.75        520.47        51.73 o                         
   4   6  -6        101.76        131.75        49.53 o                         
   5  -7   2         30.49         70.09        49.32 o                         
   5  -5  -4       2557.87       2447.82        63.55 o                         
   5   5  -7        505.87        556.56        44.91 o                         
   6  -6   5        210.27        254.74        45.57 o                         
   7  -7  -4        223.54        265.85        53.59 o                         
   7  -5  -6        118.03         99.38        78.16 o                         
   8  -6  -6        238.41        292.53        50.36 o                         
   0   2   6       1147.31       1060.54        48.04 o                         
   0   4  -1        828.16        775.52        77.68 o                         
   0   8   1        822.08        781.75        47.93 o                         
   1   7  -2        584.77        589.79        57.18 o                         
   2  -4   4       5310.10       5239.76        43.46 o                         
   2   4  -4       3699.98       3519.03        64.06 o                         
   3  -5  -1       1398.58       1232.15        64.73 o                         
   3  -5   4       1040.32       1052.42        49.87 o                         
   3   5  -5       3111.20       3043.38        55.53 o                         
   4  -4   6        139.49        109.41        42.57 o                         
   5  -7  -1        185.36        152.85        35.31 o                         
   5   3  -7        153.11        175.04        43.36 o                         
   0   8   2         76.86        144.61        51.30 o                         
   1  -3   4        321.40        348.73        57.02 o                         
   1  -1   6        311.10        295.69        46.43 o                         
   3   3  -5          2.59        -14.09        57.81 o                         
   3  11  -2        183.00        205.29        44.81 o                         
   4  -6   4         88.49         73.63        35.99 o                         
   4   4  -6       1575.75       1652.08        51.03 o                         
   5  -5   6        511.64        550.86        47.43 o                         
   6  -8  -1          3.84        -14.56        42.95 o                         
   6   8  -7        671.74        755.09        35.70 o                         
   8  -8  -4        887.48        944.70        42.35 o                         
   8   4  -9         80.96         75.60        34.58 o                         
   9  -7  -6        766.73        751.35        50.53 o                         
  -1   3   3        582.56        570.65       131.45 o                         
   0   8   3        186.29        157.28        34.89 o                         
   1   1   7       1537.14       1487.05        37.51 o                         
   3  -5   5       1415.27       1315.53        51.25 o                         
   4   8  -5        253.78        244.61        49.18 o                         
   4  12  -2        870.91        791.82        43.05 o                         
   6  10  -6         32.35         30.16        34.60 o                         
   7  -9   1         34.24         15.09        48.34 o                         
   0  -2   3       2994.44       3018.95        75.28 o                         
   1  -3   5        192.86        172.49        52.71 o                         
   3  -3   7        179.35        144.55        46.71 o                         
   4  -6   5        566.82        456.95        47.02 o                         
   5  -7  -2        773.59        839.30        50.51 o                         
   5  11  -4         69.82         76.83        47.70 o                         
   7  -9  -1        139.81        117.56        46.89 o                         
   7  -9   2         61.23         82.68        47.71 o                         
   9  -1  -9         51.26         44.37        52.52 o                         
  10  -8  -6        334.55        394.71        43.06 o                         
   0  -2   4       3892.42       3658.03        66.52 o                         
   1   5  -2        879.84        941.84        65.52 o                         
   1   9   1        597.55        654.52        44.11 o                         
   2  -4  -1       1258.47       1093.33        82.16 o                         
   2   6  -3        554.09        598.50        59.29 o                         
   3  11  -1        209.88        209.88        42.39 o                         
   5   7  -6        213.66        214.04        34.80 o                         
   6  -8  -2        146.51        165.91        42.24 o                         
   6  -8   4        171.75        143.60        52.39 o                         
   6   6  -7         25.92        -68.33        46.00 o                         
   7  -3  -7        205.49        199.26        74.29 o                         
   7   1  -8         30.05         18.96        39.70 o                         
   9  -9  -4        277.95        314.59        38.85 o                         
   1   7  -1        572.85        522.25        42.93 o                         
   2   0   8        966.18        936.01        49.87 o                         
   2   8  -2       1174.59       1177.32        40.81 o                         
   4  12  -1        359.21        272.28        27.88 o                         
   5  -7   5         61.08         78.74        34.24 o                         
   5  -1  -6       2677.99       2597.39        62.66 o                         
   5   9  -5        248.99        245.38        35.14 o                         
   7  -9  -2        881.01        988.32        43.34 o                         
   8  -2  -8       1242.69       1361.51        61.54 o                         
   0  -2   5        228.92        251.52        56.29 o                         
   1   1  -2        161.61          0.60       113.59 o                         
   1   9   2        257.02        182.92        37.88 o                         
   2  -4   6       1921.65       1996.96        35.91 o                         
   2  10   4        568.83        463.05        26.62 o                         
   3  -7   2       3532.68       3102.37        57.21 o                         
   3  -5   6          3.15         57.78        31.66 o                         
   4  -6   6        129.01        106.32        49.04 o                         
   4   6  -5       1062.44       1018.24        52.84 o                         
   6   8  -6       1050.31       1262.55        48.44 o                         
   6  10  -5         66.70         61.72        51.13 o                         
   8 -10  -1        973.94        979.53        31.82 o                         
   9   5  -9        327.03        396.25        40.74 o                         
  -1   1   4        304.68        249.28        67.04 o                         
   1  -3   6         62.91         92.62        33.05 o                         
   2  -6   2        302.92        277.32        57.43 o                         
   2  10   1       1326.75       1190.01        37.61 o                         
   3  -7   1       1778.48       1988.16        54.93 o                         
   4  -8   1        395.00        444.72        53.86 o                         
   4   8  -4        129.98        167.49        50.73 o                         
   5   5  -6       2278.24       2435.88        52.82 o                         
   6   4  -7        751.20        750.63        30.42 o                         
   8 -10  -2        677.49        616.84        41.50 o                         
   8   6  -8        542.64        544.22        46.12 o                         
   9   1  -9         51.26         82.16        45.01 o                         
   0   2   7        324.27        296.30        41.64 o                         
   2  -6   1          6.56          1.14        60.42 o                         
   2  -6   4        579.92        616.02        48.74 o                         
   2   4  -3       5970.05       6176.91        68.32 o                         
   2  10   2        462.06        390.75        31.89 o                         
   3  -7   4        785.95        939.03        51.58 o                         
   3   5  -4       2262.99       1885.45        42.72 o                         
   3   9  -2        247.89        268.87        37.23 o                         
   5  -9   1       1588.57       1886.82        50.36 o                         
   5  -9   2        727.85        854.82        50.38 o                         
   6   2  -7        364.40        404.49        39.71 o                         
   7   9  -6        163.30        160.66        51.85 o                         
   9   3  -9        628.04        641.26        23.65 o                         
   1  -5   2         60.23         28.77        65.11 o                         
   1  -5   4        580.05        615.41        53.08 o                         
   1   1   8        115.73        125.09        36.33 o                         
   2  -6   5         83.11         82.24        53.20 o                         
   2  -4   7          8.49        -18.42        49.07 o                         
   2  -2   8        490.96        511.27        40.36 o                         
   2   8  -1        594.84        644.21        52.83 o                         
   3  -5   7         86.77         73.75        46.13 o                         
   4  -8   4        947.13       1001.71        36.37 o                         
   4   4  -5       2446.64       2694.31        61.02 o                         
   5   3  -6        761.11        784.05        50.22 o                         
   5   9  -4        278.32        222.89        51.46 o                         
   7  -7  -5        456.25        424.69        55.81 o                         
   8  -8  -5       1068.89       1154.94        42.39 o                         
  -1   1   5        549.54        553.46        47.13 o                         
   0   6   5       1484.06       1396.57        57.39 o                         
   1  -5   5        248.29        238.90        50.17 o                         
   1  -3   7          5.16        -11.05        44.16 o                         
   1   7   6        509.08        305.41        42.15 o                         
   3  -7   5        132.16        155.41        33.27 o                         
   5   1  -6       2677.99       2799.34        48.33 o                         
   5   7  -5        236.40        235.38        37.23 o                         
   5  11  -2        355.12        440.53        45.44 o                         
   6 -10   2        321.45        364.58        48.82 o                         
   8   4  -8        677.67        712.14        40.13 o                         
   9  -9  -5          7.77         -1.46        37.57 o                         
   9   7  -8        516.89        560.76        34.34 o                         
  10  -2  -9        359.56        402.57        49.57 o                         
   0  -4   4        738.62        721.46        58.54 o                         
   1  -5   1       1086.93       1040.24        67.03 o                         
   1  -1   8        115.74        128.00        39.28 o                         
   1   5  -1       3191.92       2727.66        52.74 o                         
   2   6  -2       1518.13       1419.30        46.49 o                         
   3   3  -4        678.10        735.80        63.46 o                         
   3   9  -1        366.68        413.50        48.98 o                         
   6  10  -4        482.53        417.65        37.03 o                         
   7   5  -7        251.66        219.67        45.06 o                         
  -1  -1   4        304.68        208.13        63.63 o                         
  -1   3   5        413.96        399.75        77.39 o                         
   0  -4   3       1709.30       1552.28        47.37 o                         
   0  -4   5        177.35        174.44        52.62 o                         
   1  -5   6        514.78        562.76        48.68 o                         
   3  -7   6        335.99        390.32        50.44 o                         
   4  -8  -1        750.21        820.91        52.60 o                         
   6   8  -5        373.37        343.78        52.97 o                         
   8   0  -8        858.36        947.61        43.03 o                         
  10   4  -9        167.62        199.33        32.98 o                         
  -1  -1   5        549.54        515.03        53.84 o                         
   0  -2   7        324.27        312.50        43.30 o                         
   0   6   3       1763.02       1616.97        50.04 o                         
   1   7   1        444.54        393.96        51.97 o                         
   7   9  -5        380.03        496.28        50.95 o                         
   0  -4   6        120.88        160.26        48.99 o                         
   0   4   7        745.17        771.88        59.76 o                         
   2   8   6        169.09         69.56        26.95 o                         
   7 -11  -1        215.20        313.45        44.21 o                         
   7   3  -7        205.49        211.17        42.58 o                         
   8   6  -7        690.44        760.26        46.21 o                         
   8  10  -5        652.24        739.31        34.73 o                         
   9   5  -8        176.44        148.74        30.79 o                         
  10   2  -9        359.56        362.90        33.31 o                         
   0   0   8        292.40        316.74        43.21 o                         
   1  -5   7        662.37        725.38        47.60 o                         
   2  -8   4        112.29        116.34        51.29 o                         
   3   7  -2       3611.56       3845.21        46.28 o                         
   5   5  -5        332.11        301.66        40.45 o                         
   6   4  -6         48.74        136.81        49.57 o                         
   1   7   2        727.37        768.71        44.20 o                         
   2  -8   2        518.03        589.51        37.80 o                         
   2  -8   5       1131.07       1204.70        51.72 o                         
   2   8   1        513.23        532.52        43.43 o                         
   5  -9  -2        344.00        366.32        45.18 o                         
   5   7  -4        217.32        197.18        36.14 o                         
   6 -10  -2        137.48        171.56        42.93 o                         
   6  -8  -4        710.47        764.70        55.09 o                         
   7  -1  -7          2.06        -10.39        60.68 o                         
   8 -10  -4        152.93        194.31        37.91 o                         
   9  -3  -8        810.27        810.23        63.96 o                         
   9   7  -7        606.17        619.34        45.49 o                         
   9   9  -6        306.36         45.13        34.86 o                         
  10   6  -8        205.34        179.06        31.76 o                         
  -1  -3   5        413.97        412.47        55.68 o                         
   0  -4   7        745.18        704.46        46.24 o                         
   0  -2   8        513.93        516.07        38.38 o                         
   1  -7   5         32.74         44.93        35.26 o                         
   1   3  -1       2432.87       2291.35       105.88 o                         
   2   4  -2       6362.51       5743.27        74.78 o                         
   2   6  -1       1876.04       1718.96        46.93 o                         
   3  -9   1        655.09        682.11        34.00 o                         
   4 -10   1        254.03        340.92        35.52 o                         
   4  -8  -2        380.30        421.44        50.65 o                         
   4   8  -2        380.30        406.52        51.64 o                         
   5  11   1         71.16         29.14        31.69 o                         
   6   8  -4        710.47        734.94        50.90 o                         
   7 -11  -2        766.00        939.36        42.05 o                         
   7   1  -7          2.06         -2.69        39.75 o                         
   7  11  -2        766.00        863.62        44.16 o                         
   9   3  -8        810.27        806.05        37.51 o                         
  -1  -3   3        582.56        445.23        72.50 o                         
  -1  -3   6        609.86        603.29        49.38 o                         
  -1  -1   7        270.33        305.09        43.42 o                         
  -1   1   7        270.33        319.25        50.31 o                         
   0  -6   4        609.77        585.88        54.61 o                         
   0  -4   1        854.81        687.84        82.24 o                         
   1  -7   6        509.08        644.67        50.64 o                         
   1  -5   8        196.63        304.26        47.84 o                         
   1   7   5         32.74         41.20        34.81 o                         
   2  -8   1        513.23        500.00        38.78 o                         
   3   9   1        655.09        612.85        38.25 o                         
   4   4  -4       3560.85       3428.57        65.58 o                         
   4  10   1        254.02        233.28        35.20 o                         
   5   9  -2        344.00        340.74        51.34 o                         
   6   6  -5        995.56        995.75        51.71 o                         
   6  10  -2        137.48        164.93        43.18 o                         
  11  -3  -9        344.90        266.69        49.42 o                         
  11   3  -9        344.90        301.38        32.59 o                         
  -1  -1   2        152.63        114.97       123.30 o                         
   0  -6   6        799.50        830.96        50.47 o                         
   1   7   3        165.39        207.92        36.25 o                         
   3   9   5        343.67        164.53        17.82 o                         
   4  10   2        370.63        343.13        29.71 o                         
   7   5  -6        118.03        115.10        49.83 o                         
   8   4  -7        240.79        207.03        39.97 o                         
  -1  -3   7        220.25        285.21        40.50 o                         
   0  -4   8        494.80        473.99        43.69 o                         
   1  -7   1        444.54        443.58        60.39 o                         
   1  -7   7        633.33        702.02        50.13 o                         
   1   7   4         82.02         48.18        30.42 o                         
   3   7  -1       2247.98       2435.60        60.24 o                         
   5   3  -5        422.45        437.33        41.43 o                         
   7   7  -5        456.25        492.08        35.74 o                         
   8   8  -5       1068.89       1187.30        48.68 o                         
   9   1  -8        211.61        197.38        37.36 o                         
   9   9  -5          7.77         29.50        49.89 o                         
  10   4  -8        614.95        602.61        42.06 o                         
 -10   8   5        229.46        287.35        56.54 o                         
  -8   4   6       1591.92       1766.02        58.08 o                         
  -8   4   7        238.34        198.32        54.49 o                         
  -7   3   5        115.57        101.81        65.13 o                         
  -7   3   6        155.70        181.74        61.28 o                         
  -7   3   7        208.47        226.28        59.74 o                         
  -6   2   6        699.57        750.53        42.61 o                         
  -4   2   9        425.35        466.80        46.42 o                         
  -3   1   8        634.57        632.53        48.17 o                         
   5   1  -4       1361.02       1245.83        70.97 o                         
   7   7  -8        216.64        123.64        42.06 o                         
   9   1  -5       3142.71       3296.31        65.63 o                         
  10   2  -6        183.15        147.07        60.56 o                         
  11  -1  -1        148.79        138.97        49.15 o                         
  11   1  -5        295.87        286.22        55.35 o                         
  -7   5   2       1784.25       1889.92        69.60 o                         
  -5   9  -2        729.29        444.85        64.32 o                         
  -2   0   6        643.04        634.29        58.79 o                         
   6   8  -8        718.94        422.18        41.29 o                         
  11   3  -7        230.91        198.54        57.66 o                         
  13   1  -5        208.20        215.49        55.77 o                         
  13   3  -7         31.11        -19.83        63.89 o                         
  14   0  -2         97.69        129.06        47.09 o                         
  -8  10   1        971.60       1087.94        51.64 o                         
   8   0  -4        162.02         82.75        44.88 o                         
  11  -1  -2        951.74       1066.82        53.69 o                         
  11  -1   2        151.08         97.40        38.22 o                         
  12   0  -4         67.68        178.66        58.68 o                         
  14   2  -6       1076.94        954.24        43.73 o                         
  -9   7   5        236.49        264.08        62.86 o                         
  -9   9   3        138.95        -31.52        40.22 o                         
  -8   6   9        203.41        175.56        59.48 o                         
  -6   4   9        888.04        960.51        58.22 o                         
  -4   2   8        280.08        292.43        54.59 o                         
   1  -1   5       2163.44       2132.15        64.06 o                         
   3   5  -6        159.00        138.71        59.86 o                         
   4   4  -6       1575.75       1722.83        54.53 o                         
   6  -2   1         52.87         41.52        71.43 o                         
   6  -2   2        259.59        195.79        61.21 o                         
   7   1  -5        373.56        349.49        67.78 o                         
  12   4  -8         84.26         95.48        66.80 o                         
  -9   7   7        586.68        684.85        63.89 o                         
  -7   5   9        582.15        594.07        44.07 o                         
  -6  10  -1        321.23        329.09        59.99 o                         
  -3   1   2       4142.76       4209.14       140.71 o                         
  -3   1   7        274.86        276.55        43.61 o                         
  -2   2   9        809.41        795.04        48.50 o                         
  -1   1   8        813.11        895.93        56.27 o                         
   3   3  -5          2.59        -17.55        65.07 o                         
   8  -2   1          2.29          9.75        49.68 o                         
   9  -1   4          7.74         12.01        44.06 o                         
  -9   9   4        280.19        338.15        59.69 o                         
  -8   6   4        175.95        105.01        46.59 o                         
  -8   6   8        563.22        405.17        65.48 o                         
  -2   0   4        437.77        532.36        89.82 o                         
   5   3  -6        761.11        787.27        54.59 o                         
  10   4  -8        614.95        579.79        46.69 o                         
  11   1  -6       1453.43       1408.62        45.51 o                         
  12   2  -7        253.84        238.73        63.03 o                         
  13   1  -6        310.06        355.76        65.04 o                         
  -8   6   5        351.32        332.96        63.72 o                         
  -8   6   7        700.94        772.01        62.34 o                         
  -7   5   8        598.86        611.28        58.94 o                         
  -6   4   8        675.25        742.52        60.80 o                         
  -4   2   2         68.15         10.46       103.68 o                         
   0   2   9        429.34        268.24        50.04 o                         
   1   3  -4       1904.69       1974.10       100.62 o                         
   4   2  -5       5607.18       5899.91        70.25 o                         
   6   0  -4       2697.52       2374.86        59.78 o                         
   8  -2  -1        176.09        151.56        64.15 o                         
   9   1  -6         43.33        -32.00        65.80 o                         
  10   2  -7        860.72        901.02        65.08 o                         
  13  -1  -3        152.97        112.62        57.82 o                         
  13   3  -8        792.65        665.76        63.75 o                         
  -9   9   5          6.70         44.02        40.24 o                         
  -7   5   4       1113.24       1188.44        68.32 o                         
  -5   7  -1        341.05        238.08        60.48 o                         
  -4   2   7       1431.44       1474.76        45.98 o                         
  -3   1   6        788.61        843.80        47.75 o                         
  -3   3   9        256.62        241.92        51.79 o                         
   1   1   8        115.73        106.51        50.08 o                         
   3  -1  -1        225.31        173.11       148.22 o                         
   6   2  -6        659.43        744.05        68.88 o                         
   6   6  -8         87.69         31.91        46.43 o                         
  10  -2  -1         83.84          7.86        58.18 o                         
  11  -1  -4        850.26        945.25        61.88 o                         
  -7   5   5        275.05        282.88        63.90 o                         
  -7   9   1        146.60         99.55        51.97 o                         
  -5   3   7        147.00        134.13        64.02 o                         
  -2   8  -4        120.03         64.17        95.57 o                         
   2   2  -4       2054.31       2185.25        82.46 o                         
   3   7  -7         76.30          8.46        66.54 o                         
   8   4  -8        677.67        781.61        52.03 o                         
  13  -1  -4       1857.29       1950.41        56.91 o                         
  -8   8   4        868.41        853.14        60.43 o                         
  -6   4   4        964.84       1099.85        71.58 o                         
  -6   4   6         57.23        117.39        63.28 o                         
  -6   6   9         79.13        119.61        58.04 o                         
  -5   5   9        148.69         64.05        60.73 o                         
  -4   2   6       1459.26       1608.89        71.92 o                         
  -4   4   9          5.84          9.75        54.95 o                         
  -2   2   8        114.73        130.21        52.92 o                         
   0   0   6        942.62        988.77        62.47 o                         
   1  -1   4        407.26        445.32        87.60 o                         
   2   0  -2        936.60        615.12       162.16 o                         
   4  -2   1        200.96         80.17        90.79 o                         
   8   2  -7        375.53        402.53        62.59 o                         
  10  -2  -2        476.90        446.90        63.58 o                         
  -8   8   5       1079.74       1164.16        55.89 o                         
  -8   8   6        669.07        943.52        65.63 o                         
  -8   8   7        696.04        615.17        44.88 o                         
  -7  11   1        220.20        265.49        49.41 o                         
  -6   4   5         67.83         72.90        70.46 o                         
  -5   3   6        757.40        775.48        66.55 o                         
  -4   2   3       2321.79       2090.01        66.54 o                         
   7   1  -6        148.25        173.17        67.85 o                         
   8   6  -9        204.47        180.39        43.26 o                         
   9   3  -8        810.27        866.29        61.93 o                         
  10  -2   2        830.67       1086.20        51.03 o                         
  10   0  -6       1869.53       1912.56        63.89 o                         
  11   1  -7        835.98        830.34        45.23 o                         
  12  -2  -2        917.37       1016.04        55.19 o                         
  12  -2  -1         73.52         81.38        46.79 o                         
  12   2  -8         38.09         46.76        62.86 o                         
  14   0  -6         78.08         49.85        61.06 o                         
  -5   3   5        422.22        459.23        71.46 o                         
  -4   2   4        514.47        540.51        80.75 o                         
  -1   3   9        605.94        618.15        48.54 o                         
   7  -1  -4       1942.73       2050.21        76.26 o                         
  11  -1  -5        295.87        296.85        58.69 o                         
  -8  10   4        160.39        158.74        41.59 o                         
  -7   7   3         80.75         62.59        43.76 o                         
  -7   7   7         83.39        196.58        62.98 o                         
  -3   3   8        890.28        951.71        38.82 o                         
   1   7  -6         94.60         52.47        72.73 o                         
   9   1  -7        388.47        366.41        65.77 o                         
  10   2  -8        167.54        117.65        61.78 o                         
  10   4  -9        167.62        210.31        36.35 o                         
  12  -2   1         71.71         41.42        41.75 o                         
  -7   7   6        105.05        120.97        61.48 o                         
  -5   9  -1       1605.52       1751.44        65.54 o                         
  -2   4   9        142.55        127.30        49.61 o                         
   6  -2  -2         70.55         62.39        76.97 o                         
  14  -2  -2        410.54        532.73        48.07 o                         
  -7   7   5        462.51        472.67        44.50 o                         
  -6   6   7         25.19        -26.32        61.36 o                         
  -3   5   9        354.99        298.17        51.60 o                         
  -2   2   7        101.34         50.08        56.89 o                         
   0   2   8        513.93        523.68        47.26 o                         
   8   0  -6       1178.15       1208.33        65.65 o                         
  10  -2  -4        864.31       1037.97        58.97 o                         
  14  -2  -3         10.60        -56.39        37.59 o                         
  -7   9   7         21.57        -28.18        43.00 o                         
  -6   8   1          5.30        -41.07        55.56 o                         
  -6   8   8        722.77        220.26        62.61 o                         
  -5   5   7        493.97        565.48        63.38 o                         
  -5  11  -1         80.96         35.74        54.02 o                         
   4   0  -4       1017.20        985.31        59.16 o                         
  11  -1  -6       1453.43       1512.34        59.33 o                         
  11   1  -8       1221.87       1267.44        57.61 o                         
  -7   9   4        107.03        162.39        54.52 o                         
  -7   9   5        383.27        521.77        56.29 o                         
  -7   9   6        171.81        149.09        61.29 o                         
  -6   6   3       1655.14       1377.96        47.02 o                         
  -6   6   6       1052.69       1034.65        44.07 o                         
  -4   4   7        958.59        893.48        57.34 o                         
  -3   3   7        305.82        272.40        56.83 o                         
  -1   1   6       2097.20       2207.91        58.76 o                         
   1   1   7       1537.14       1621.68        44.58 o                         
   2   8  -7        284.03        144.80        64.52 o                         
   6   2  -7        364.40        445.02        52.18 o                         
   7   3  -8        449.12        485.63        45.58 o                         
   9  -3  -1         76.21         67.19        56.47 o                         
  12  -2  -5        242.80        282.16        54.88 o                         
  12   2  -9       1383.50       1355.71        42.57 o                         
  -6   6   4        337.16        314.76        42.66 o                         
  -6   6   5       1022.18       1020.30        43.00 o                         
  -6  10   1        109.10        138.23        49.20 o                         
  -5   5   2        634.76        563.02        71.43 o                         
  -5   7   8        449.99        509.04        57.23 o                         
  -4  10  -2        354.61        261.87        61.58 o                         
  -3   9  -3        125.59         82.08        59.97 o                         
  -1   3   8       1052.03       1071.23        48.34 o                         
   2   0   6       1817.57       1988.06        58.33 o                         
   3  -1  -2       4067.16       3602.89        95.16 o                         
   5   5  -8       1591.67       1946.89        50.31 o                         
   7  -1  -5        373.56        354.62        66.28 o                         
   8  -2  -4       4649.50       4748.33        69.15 o                         
   8   2  -8       1242.69       1383.11        52.67 o                         
   8   4  -9         80.96         92.23        42.93 o                         
   9  -3  -2         40.79         30.97        56.47 o                         
  11  -3  -2       1418.77       1762.20        54.54 o                         
  11  -3  -1         81.49         56.64        49.75 o                         
  -5   5   6       2263.39       2495.01        44.76 o                         
  -4   4   1        491.74        479.93        81.19 o                         
  -4   6   8        343.52        244.26        56.19 o                         
  -2   2   6       1553.92       1621.18        61.70 o                         
  -2   4   8         67.30         88.97        54.72 o                         
   4  -2  -1        183.50        129.05       105.24 o                         
   4   2  -6       1481.27       1583.80        53.72 o                         
   9  -3   1        204.37        161.93        42.69 o                         
  12   0  -8         67.10         77.11        60.77 o                         
  13  -3  -2        256.98        320.19        49.27 o                         
  13  -1  -7         15.20         24.20        40.90 o                         
  -5   5   5        326.67        266.64        65.30 o                         
  -3   3   6       1948.00       2038.97        63.38 o                         
  -3   5   8        109.90         69.55        54.18 o                         
   5   1  -6       2677.99       2799.54        66.18 o                         
   6   6  -9         73.56         79.05        52.54 o                         
   7  -3  -1         43.96         55.94        65.78 o                         
   7  -3   1          4.20         28.97        58.86 o                         
  10   2  -9        359.56        371.83        58.55 o                         
  13  -3  -1         20.35         12.33        44.25 o                         
  -6   8   4        722.07        791.15        59.79 o                         
  -6  10   2        147.41        119.14        53.33 o                         
  -5   7   7       2279.39       2520.81        46.50 o                         
   3   1   7        121.25         94.98        46.17 o                         
   3   5  -7        497.91        478.35        52.30 o                         
  11  -3  -4        960.03       1034.05        55.72 o                         
  11  -3   1        139.61        112.01        50.08 o                         
  12  -2  -6        176.88        157.66        37.80 o                         
  13  -3  -4        171.71        148.17        54.18 o                         
  -6  10   5         73.81         20.24        56.62 o                         
  -4   4   5       2442.09       2966.77        68.80 o                         
  -1   1   5        549.54        581.11        68.34 o                         
   0   2   7        324.27        284.38        51.03 o                         
   1   3   8        531.13        481.67        46.21 o                         
   6   0  -6       2584.97       2718.40        51.07 o                         
   7  -3  -2       1882.09       1946.42        71.11 o                         
   8  -2  -5       3220.89       3425.38        67.14 o                         
  10   0  -8        194.50        206.83        61.10 o                         
  11   1  -9        839.14        807.09        60.52 o                         
  -5   7   6        198.55        259.99        60.37 o                         
  -5   9   7        792.87        645.82        39.84 o                         
  -4   6   7        367.99        414.40        42.52 o                         
  -3   3   5          1.43         15.85        69.39 o                         
  -2   2   5       3790.03       3886.32        72.87 o                         
   2   4  -6        775.10        772.57        70.16 o                         
   4   0   6        103.91        122.73        51.68 o                         
   9  -3  -4        751.96        686.36        58.81 o                         
  13  -1  -8        412.49        435.76        43.55 o                         
  14  -2  -7        103.44         80.33        57.00 o                         
  -4   4   3       3249.08       3161.92        77.24 o                         
  -4   4   4       3563.73       3281.81        54.23 o                         
  -3   3   1        718.28        642.15       105.39 o                         
  -3   5   7        502.36        450.35        60.01 o                         
  -3   7   8        678.46        566.15        61.04 o                         
  -2   4   7         72.14         49.21        50.61 o                         
  -2   6  -3        293.95        297.27        91.44 o                         
  -1   3   7        220.25        246.84        54.36 o                         
   3   1  -5       6267.16       5907.91        66.65 o                         
   4  -2  -2         69.34          9.88        97.89 o                         
   5  -1   5        137.62        141.14        65.14 o                         
   7  -1  -6        148.25        199.19        63.66 o                         
  11  -3  -5        271.77        229.85        57.55 o                         
  -5   9   6        195.96        179.36        60.81 o                         
  -5  11   1        548.30        671.82        50.94 o                         
  -4   6   6        110.07         82.42        61.68 o                         
  -4   8   7        848.05        719.82        60.57 o                         
  -2   6   8        163.83         23.10        56.76 o                         
  -1   5   8       1172.39        953.03        53.76 o                         
   1   1   6        311.10        290.79        48.24 o                         
   2   2  -5       3788.37       3860.89        86.34 o                         
   6   0   6         25.51         -6.07        44.34 o                         
  11  -1  -8       1221.87       1212.60        59.76 o                         
  13  -3  -6        617.08        690.07        58.75 o                         
  -5   7   3        959.02        748.00        43.60 o                         
  -4  10  -1        257.59        257.54        48.22 o                         
  -3   3   4        742.32        768.63        52.18 o                         
  -1   1   4        304.68        282.79        77.69 o                         
   3  -1  -3       2782.73       2463.76       104.28 o                         
   6   2  -8        971.11        970.89        47.53 o                         
   7   3  -9        548.22        558.83        40.96 o                         
   8   2  -9        816.70        852.50        49.15 o                         
  10  -4  -2        482.77        491.90        55.22 o                         
  10  -4  -1         51.90         22.88        52.78 o                         
  12  -4  -2        603.42        748.26        51.07 o                         
  -5   9   2        352.86        389.90        50.44 o                         
  -3   3   2       2601.14       2172.25        67.98 o                         
  -3   3   3        860.65        797.26        78.93 o                         
  -3   5   6        162.29        137.38        61.65 o                         
   5  -1  -5       2003.08       1892.62        54.49 o                         
   7   1  -8         30.05         18.52        34.02 o                         
   8  -2  -6       4117.27       4051.64        66.46 o                         
   9   1  -9         51.26         53.58        40.15 o                         
  10  -2  -7        860.72        906.83        60.12 o                         
  11  -3  -6       1193.87       1243.40        58.35 o                         
  11  -3   2        295.70        193.48        42.45 o                         
  14  -4  -4        724.38        761.31        53.67 o                         
  -4   6   5       1044.61        925.16        65.71 o                         
  -4   8   6        344.88        199.74        59.43 o                         
  -3   7   7         68.28         -2.86        40.06 o                         
   0   2   6       1147.31       1144.36        56.25 o                         
   5   3  -8        902.68        955.87        45.35 o                         
   7  -3  -4        233.19        241.24        68.28 o                         
   8   0  -8        858.36        917.30        43.42 o                         
  13  -3  -7         31.11         23.90        59.33 o                         
  -3   9   7        103.33        -90.94        60.63 o                         
  -3  11  -2        590.62        603.47        48.42 o                         
  -2   2   1        419.44        271.40       101.52 o                         
  -2   2   3       5132.64       4912.85        99.97 o                         
  -2   4   6        773.31        794.91        59.88 o                         
  -2   6   7        332.71        373.84        61.03 o                         
  -1   3   6        609.86        693.58        61.33 o                         
   0   6   8         33.42         -5.90        55.18 o                         
   5   1  -7       2477.28       2584.37        54.66 o                         
   6  -2  -5        474.05        461.56        70.77 o                         
   8  -4  -2       3376.46       3740.25        64.17 o                         
   8  -4  -1        927.03       1047.16        58.99 o                         
  10  -4  -4        747.95        736.60        61.27 o                         
  12  -4  -5        220.78        259.42        54.63 o                         
  14  -4  -5        552.03        536.80        38.64 o                         
  -4   6   2        370.08        408.57        69.86 o                         
  -4   6   4        540.28        553.96        50.15 o                         
  -4   8   5        263.21        233.46        60.98 o                         
  -3   9  -2        367.73        393.14        51.62 o                         
  -1   1   3       3002.53       2809.85       107.02 o                         
  -1   5   7        289.53        281.20        57.56 o                         
   0   4   7        745.17        744.35        56.84 o                         
   1   3   7          5.16         56.64        51.00 o                         
   3   7  -8        679.79        452.20        65.56 o                         
   4   2  -7       1429.75       1491.76        50.61 o                         
   4   2   7         57.56         22.81        46.54 o                         
   5  -3  -2       3314.73       3068.63        85.80 o                         
   9  -3  -6        255.57        272.51        56.92 o                         
  11  -3  -7        230.91        184.62        60.85 o                         
  11  -1  -9        839.14        763.13        61.72 o                         
  14  -4  -6        314.59        380.63        53.42 o                         
  -3   5   5       3145.08       3349.62        52.35 o                         
  -3   7   6       1010.85        888.90        61.19 o                         
  -2   8   7        281.88        -43.94        58.54 o                         
   1   3  -5        410.71        457.80        78.28 o                         
   4   4  -8        773.81        822.69        51.62 o                         
   5   5  -9        143.58         49.72        53.47 o                         
  12  -4  -6         60.94         55.23        55.14 o                         
  -4   8   1        745.48        812.94        62.02 o                         
  -4  10   1        350.87        383.60        53.50 o                         
  -3   9   6        542.19        348.05        64.11 o                         
   3   1   6        278.66        267.71        51.83 o                         
   7  -3  -5        110.49         52.91        74.39 o                         
  10  -4   1        522.88        535.63        50.83 o                         
  10  -2  -8        167.54        113.07        42.52 o                         
  -4   8   2        370.74        355.14        56.00 o                         
  -4  10   2        485.38        506.94        54.72 o                         
  -3   5   4       2182.47       2114.39        73.68 o                         
  -2   4   5        388.17        452.28        71.99 o                         
  -2   6   6         25.39         39.89        63.87 o                         
  -1   1   1        459.36        302.44       194.90 o                         
  -1   1   2        152.63        205.95       143.66 o                         
  -1   7   7        864.28        104.80        62.21 o                         
   1   1   5       2163.44       2159.36        71.32 o                         
   3   3  -7        294.35        254.77        69.39 o                         
   4   0  -6        508.89        443.10        67.52 o                         
   5  -1  -6       2677.99       2584.22        73.88 o                         
   8  -4  -4       4302.64       4281.34        70.05 o                         
   8  -4   1        369.46        390.07        58.89 o                         
  13  -5  -4        772.17        952.17        56.91 o                         
  13  -5  -3        330.83        421.68        52.15 o                         
  -3   7  -1       1792.96       1976.19        59.63 o                         
  -3   7   5        236.03        161.50        60.69 o                         
  -1   3   5        413.96        460.40        73.06 o                         
   1   5  -6        974.20       1078.45        93.15 o                         
   2   0  -4        439.60        562.93        78.24 o                         
   7   1  -9        597.57        660.78        49.92 o                         
   8   2 -10        208.54        221.13        44.34 o                         
   9   1 -10        440.51        397.68        35.66 o                         
  10   0 -10        101.28         28.34        57.64 o                         
  11  -5  -4        954.74        965.39        55.27 o                         
  11  -5  -2        196.39        284.74        53.82 o                         
  12  -4  -7         51.69         58.72        60.04 o                         
  -3   9  -1        644.53        696.17        57.04 o                         
  -2   8   6        800.23        697.23        61.37 o                         
  -2  10   6         77.55        -24.46        62.00 o                         
  -1   5   6        946.54       1131.70        62.43 o                         
   0   2   5        228.92        205.78        67.50 o                         
   0   6   7        224.55        261.08        63.56 o                         
   1   5   7        662.37        624.17        60.56 o                         
   2   4   7          8.49        -17.42        50.83 o                         
   4  -2  -4        528.46        515.56        80.59 o                         
   6  -4  -2        895.33        775.25        77.58 o                         
   6  -2  -6        659.43        767.28        49.36 o                         
   7   3 -10        545.48        574.05        40.35 o                         
   9  -3  -7         14.43         49.12        45.60 o                         
   9  -1  -9         51.26         21.06        56.97 o                         
  11  -5  -1        255.02        294.14        50.73 o                         
  -3   5   2       2497.33       2597.82        78.78 o                         
  -3   7   4       2099.69       2419.35        65.92 o                         
  -1  11  -4        135.98        103.36        54.75 o                         
   0   8   7        163.01        107.83        61.07 o                         
   2   2   6        878.89        753.58        54.41 o                         
   6   0  -8        479.98        506.57        52.64 o                         
   6   2  -9       1338.39       1542.92        42.71 o                         
   7  -1  -8         30.05         19.82        58.47 o                         
   9  -5  -2        224.38        235.51        59.43 o                         
  11  -5  -5        230.15        292.57        55.44 o                         
  13  -5  -6        128.13        126.74        56.44 o                         
  -2   4   4       3745.00       3967.65        59.95 o                         
  -2   6   5        334.32        375.51        64.10 o                         
   1   3   6         62.91        110.13        56.17 o                         
   5  -3  -4       2649.50       2798.14        80.74 o                         
   5   1  -8       1014.40       1058.08        48.72 o                         
   8  -2  -8       1242.69       1306.12        61.41 o                         
   9  -5  -4        445.22        493.27        58.34 o                         
   9  -5  -1          3.18        -42.79        54.88 o                         
  10  -4  -7       1584.83       1824.34        60.98 o                         
  12  -4  -8         84.26        125.94        60.03 o                         
  -3  11   1        221.42        217.44        37.03 o                         
  -2   4  -1        589.34        489.98        86.99 o                         
  -2   8   5        716.12        704.47        58.13 o                         
  -2  10   5         51.33         54.78        60.38 o                         
  -1   7  -4         86.72         63.83        72.40 o                         
  -1   7   6         95.70        108.90        60.73 o                         
  -1   9   6         49.18         53.47        62.30 o                         
   1   1  -4        319.03        234.62        72.99 o                         
   3   5  -8        121.97         97.11        68.17 o                         
   5   3  -9        707.72        784.49        51.46 o                         
  -3   7   1       2264.09       2478.80        65.85 o                         
  -3   7   2       3664.51       4004.00        64.86 o                         
  -3   9   1        380.37        339.47        50.08 o                         
  -3   9   2        234.07        228.17        58.84 o                         
  -3   9   3         12.38        233.97        43.94 o                         
  -2  12  -1          5.79         13.78        49.02 o                         
  -1   3   4       1876.13       2045.69        77.90 o                         
  -1   9  -4        524.24        540.99        58.79 o                         
   2   2  -6       1573.14       1649.65        64.82 o                         
   2   6   7        479.38        120.80        56.97 o                         
   3   5   7         86.77         98.89        53.21 o                         
   8  -4  -6       1585.02       1659.11        58.62 o                         
   9  -5  -5        589.50        597.05        58.03 o                         
  -2   4   3       5906.55       6202.21        61.06 o                         
  -2   6  -2        298.14        241.59        55.48 o                         
  -2  10  -2        463.04        482.66        46.26 o                         
  -1   5   5        292.49        309.21        59.95 o                         
   1  -1  -1        457.01        195.00       186.76 o                         
   2  -2  -1        431.36        373.93       137.90 o                         
   4  -2  -5       5607.17       5907.92        75.04 o                         
   4   2  -8        279.04        255.77        49.96 o                         
   5  -1  -7       2477.28       2609.84        61.72 o                         
   6  -4   1        623.59        639.58        54.49 o                         
   6  -2  -7        364.40        373.83        59.09 o                         
  12  -6  -4         17.58         40.35        53.11 o                         
  12  -6  -3         82.47        107.53        49.96 o                         
  -2   6   4        179.67        171.09        43.98 o                         
  -2   8   4       1645.85       1360.83        52.71 o                         
  -2  12   1        129.29         90.27        48.30 o                         
  -2  12   2         90.57        -21.81        53.07 o                         
   0   2   4       3892.41       3506.53        70.82 o                         
   0   8   6        890.57         80.76        58.33 o                         
   2   0   4         90.47         53.99        52.64 o                         
   3  -1  -5       6267.15       6207.11        75.89 o                         
   7  -5  -2       1769.31       1899.87        62.08 o                         
   7  -3  -7        205.49        184.43        58.64 o                         
   8   0 -10       1129.66       1131.42        48.18 o                         
   9  -1 -10        440.51        399.43        52.48 o                         
  10  -4  -8        614.95        537.01        55.19 o                         
  11  -5  -7        810.66        803.62        42.10 o                         
  12  -6  -5          9.86         -4.22        35.84 o                         
  12  -6  -2        722.04       1028.15        42.48 o                         
  -1   9   5        381.67        312.43        37.48 o                         
 -11   5   7        613.14        467.92        45.73 o                         
  -9   7   2        506.66        500.03        35.95 o                         
  -6   6  -1       1409.10       1675.77        42.05 o                         
  -5   3  -6        361.63        356.88        27.63 o                         
  -4   4  -4         63.39         86.26        41.50 o                         
  -3 -11   5        192.63        123.80        34.43 o                         
  -2  -6   5        258.03        174.62        38.40 o                         
  -1  -5  -8        147.23         70.67        23.14 o                         
   1  -9  -6         34.43         19.23        42.06 o                         
   1  -7   1        343.09        235.35        44.36 o                         
   1  -5   1        838.88        716.98        52.03 o                         
   2  -8  -4       1284.29       1212.31        37.62 o                         
 -11   7   4        146.11        130.26        30.10 o                         
  -9   7   1        139.68        123.81        36.98 o                         
  -8   4   6       1228.64       1077.40        61.55 o                         
  -7  -5   9        449.30        447.96        20.25 o                         
  -7   5  -4          5.48         11.26        42.65 o                         
  -7   5   4        859.20        894.71        45.31 o                         
  -4  -6   7        284.01        271.80        32.36 o                         
  -3  -7   6        780.17        732.03        23.39 o                         
  -3  -5   6        125.25        127.73        36.37 o                         
  -2  -8   5        552.70        541.19        35.03 o                         
  -1  -7   4        427.78        427.46        37.45 o                         
  -1  -5   4       1816.94       1666.09        44.74 o                         
  -1   1  -5       1678.73       1619.93        32.12 o                         
   0 -10   2         28.28         28.15        35.92 o                         
 -10   6   5        640.00        632.59        34.80 o                         
  -6  -2   8        737.18        899.03        32.64 o                         
  -5   5  -2        822.96        940.09        45.70 o                         
  -4  -8   7        654.52        601.37        31.22 o                         
  -4   2  -6        461.94        503.74        38.51 o                         
  -3  -9   6        418.46        415.00        33.95 o                         
  -3   3  -4        605.88        694.03        45.58 o                         
  -2  -4   5        299.59        315.38        31.64 o                         
  -1  -9   4         89.13         77.38        39.66 o                         
   1  -9   1        461.19        517.23        38.29 o                         
   2  -6  -1       1447.92       1515.24        49.07 o                         
 -11   7   3        225.03        169.78        35.03 o                         
  -7  -3   9        424.05        481.01        32.37 o                         
  -5  -7   8        347.30        372.99        32.32 o                         
  -5  -1   7       1913.08       1954.34        34.28 o                         
  -5   5  -1        737.02        789.11        47.79 o                         
  -4  -4   7        739.83        710.01        33.47 o                         
   0  -2  -6        853.97        897.47        37.37 o                         
 -12   6   6         74.21         72.56        29.52 o                         
 -11   7   2        122.42         48.77        35.58 o                         
  -8   6  -1        142.61        172.60        42.02 o                         
  -6   2  -6         28.96         10.28        38.18 o                         
  -6   4  -4         48.23         71.66        41.18 o                         
  -5   3  -5        140.86         76.84        28.91 o                         
  -3   1  -6        202.91        236.85        27.77 o                         
  -2   2  -4        810.30        796.65        49.29 o                         
  -1   1  -4        314.34        256.86        53.81 o                         
   0  -2   2        917.86        826.59        59.80 o                         
   2 -10  -2        640.91        693.26        35.63 o                         
  -8   6   2        180.87        214.52        41.60 o                         
  -6  -6   9         61.07         71.35        32.53 o                         
  -4   4  -2        524.55        457.71        50.44 o                         
  -4   4   1        379.52        313.84        56.07 o                         
  -3  -1  -7         93.18         56.46        35.01 o                         
  -2   0  -6       1403.57       1224.88        39.02 o                         
  -1 -11   4        476.33        538.34        37.28 o                         
  -1  -3  -7          3.36        -14.77        31.38 o                         
  -1  -1  -6        234.48        230.61        39.13 o                         
  -1  -1   3       2317.34       1969.14        72.56 o                         
   0 -12   2        398.98        359.66        26.78 o                         
   0  -4   3       1319.23       1083.15        37.28 o                         
   1 -11   1         96.46        104.47        35.95 o                         
   1  -7   2        561.38        459.29        32.12 o                         
   1  -3   1       1527.74       1215.96        82.21 o                         
   2 -10  -4         19.23         19.91        32.55 o                         
   2 -10  -1       1179.92       1209.45        36.08 o                         
   2  -8  -5        563.25        556.91        44.67 o                         
  -9   1   9         39.10         45.26        53.78 o                         
  -8   6   1        135.29         94.50        40.60 o                         
  -7   5  -2        267.12        317.04        44.06 o                         
  -6   4   4        744.66        746.34        53.05 o                         
  -4   2  -5        407.87        458.77        45.27 o                         
  -4   4  -1        186.81        195.51        57.36 o                         
   0  -8  -7        131.70         14.99        37.41 o                         
   1  -9   2        198.36        154.84        30.41 o                         
   1  -5   2         46.49         20.84        54.28 o                         
   2  -4  -1        971.28        903.30        64.94 o                         
 -10   2   9        277.58        268.61        55.52 o                         
  -6  -4   9        685.39        778.55        34.52 o                         
  -5  -3   8        725.30        761.04        33.92 o                         
  -5   1  -6        607.27        555.28        36.95 o                         
  -3  -7   7         52.70         -9.11        33.55 o                         
  -3   3   1        554.37        435.45        78.95 o                         
  -2  -8   6        617.61        617.47        27.29 o                         
  -2  -6   6         19.59         51.94        27.26 o                         
  -2  -2   5       2925.12       2988.74        51.94 o                         
  -1  -9   5        294.57        377.99        41.61 o                         
  -1  -7   5        362.35        365.05        28.14 o                         
   1  -3  -5        316.98        350.96        45.36 o                         
  -9   5  -2        126.07        138.72        47.73 o                         
  -4  -6   8        265.13        306.88        35.09 o                         
  -4  -2   7       1104.78       1052.14        35.79 o                         
  -4   0   6        404.95        351.40        40.74 o                         
  -3   3  -2        911.01        876.37        43.97 o                         
  -2 -10   6         59.85        -17.55        27.24 o                         
  -1  -5   5        225.74        157.02        43.52 o                         
   0  -6   4        470.62        499.95        46.46 o                         
   1 -11   2        268.15        315.13        37.91 o                         
 -12   6   5          8.69         -4.52        32.23 o                         
 -10   6   1        953.28       1024.73        42.57 o                         
 -10   6   3        521.40        676.41        38.08 o                         
  -9   5   5        467.58        469.40        47.91 o                         
  -6   2  -5        196.54        203.71        41.17 o                         
  -4   0  -6         85.79         41.13        40.01 o                         
  -3   3  -1        278.15        262.00        62.82 o                         
  -2  -4   6        596.84        594.03        42.33 o                         
  -2   2   1        323.72        289.24       106.51 o                         
   0 -10   4        355.54        298.13        27.23 o                         
   2 -12  -2         64.72        109.74        30.49 o                         
   2  -6   1          5.06         -0.14        52.52 o                         
 -12   6   1        205.61        110.48        41.94 o                         
  -7  -1   9        463.40        565.45        35.86 o                         
  -4  -2  -7         43.87         28.88        34.52 o                         
  -2   0   4        337.87        270.27        64.39 o                         
   2 -10   1       1023.98       1260.31        39.53 o                         
 -12   6   4         13.01         -1.10        35.71 o                         
  -9   5  -1        212.73        259.29        44.33 o                         
  -7   1   8         23.59         42.10        55.31 o                         
  -7   5   1        859.31        894.46        48.05 o                         
  -6   0  -6         19.74         11.35        40.45 o                         
  -6   4  -2        569.34        523.26        34.16 o                         
  -5  -5   9        114.76         93.13        33.02 o                         
  -4  -4   8        609.66        572.58        35.95 o                         
  -4   2  -4        636.84        596.16        34.16 o                         
  -3  -3  -7        137.42        117.14        35.13 o                         
  -1  -1  -5       1678.73       1654.73        46.85 o                         
   0  -4   4        570.06        509.77        51.96 o                         
   0  -2  -5        179.12        159.54        42.55 o                         
   2 -10  -5         43.19         19.47        33.75 o                         
   3  -9  -2        191.32        173.37        38.68 o                         
 -13   5   7         31.92         52.41        37.01 o                         
 -12   6   3         65.64         79.17        27.34 o                         
 -10   4   7       1233.80       1238.85        55.34 o                         
  -5   1  -5        107.07         76.84        43.12 o                         
  -3  -3   7        236.03        194.53        40.32 o                         
  -3  -1  -6        202.91        192.40        26.92 o                         
  -3  -1   6        608.64        616.69        39.34 o                         
  -2  -8   7        217.55        202.03        37.07 o                         
  -2  -4  -7          7.23         -2.85        34.28 o                         
  -2   2  -1        860.72        911.10        91.23 o                         
  -1  -9   6         37.96         34.35        38.91 o                         
  -1  -7   6         73.86        110.00        38.51 o                         
  -1  -3   5        319.50        393.30        54.55 o                         
  -1   1  -2       2290.44       2358.93        65.00 o                         
   0  -8   5        324.31        394.55        43.82 o                         
   0  -2   3       2311.09       2282.62        70.38 o                         
   2  -8   2        399.81        470.45        44.12 o                         
   3  -9  -1        283.01        303.97        40.44 o                         
   3  -7  -3        496.71        599.78        35.84 o                         
 -12   4   8         63.10         28.11        43.08 o                         
 -10   4  -2        248.72        133.38        46.80 o                         
  -6  -2   9       1026.23       1335.53        33.32 o                         
  -6   0   8        367.59        368.76        34.52 o                         
  -3  -7   8        523.63        564.80        38.70 o                         
  -2  -6   7        256.78        284.07        41.68 o                         
  -2  -2  -6        703.27        680.59        41.20 o                         
   0 -10   5        247.31        373.66        40.06 o                         
   0  -6   5       1145.39       1035.45        46.73 o                         
   0  -4  -6         81.77        107.50        36.00 o                         
   2 -12   1          5.70         20.74        27.64 o                         
   2 -10   2        356.62        413.72        29.13 o                         
   2  -6   2        233.79        190.03        51.76 o                         
  -9   3  -3         42.58        -68.84        47.02 o                         
  -9   5   4        330.88        335.28        41.55 o                         
  -8   2   8        965.00       1003.52        62.61 o                         
  -7   1  -5        468.50        459.34        27.96 o                         
  -6   2  -4         89.75         39.26        32.58 o                         
  -5   3   4       2048.33       2182.21        82.30 o                         
  -3   1  -4       1979.07       2070.11        39.13 o                         
  -1  -5   6        730.54        743.91        44.40 o                         
  -1  -3  -6         50.58         49.46        37.44 o                         
   1  -9   4        393.69        479.79        30.59 o                         
   2  -4   1        457.36        474.59        62.77 o                         
   3 -11  -2        141.24         67.29        32.45 o                         
   3 -11  -1        161.99        214.84        34.24 o                         
  -5  -3   9        551.75        609.32        33.99 o                         
  -5  -1   8        775.55        770.38        33.19 o                         
  -5   3  -2       3926.67       4100.38        41.55 o                         
  -1  -1   4        235.15        210.29        58.67 o                         
  -1   1  -1         57.03         25.91        87.56 o                         
   1 -11   4        109.23        143.15        29.33 o                         
 -11   5   1        191.36        263.60        43.40 o                         
 -11   5   5        178.95        166.12        46.32 o                         
  -9   5   2        173.44        172.88        44.19 o                         
  -8   4  -1        286.03        249.85        49.85 o                         
  -2  -4   7         55.68         34.16        39.58 o                         
  -2  -2   6       1199.31       1243.46        46.55 o                         
  -2   0  -4         75.10         41.63        54.19 o                         
   1  -7  -6         73.01         71.71        52.27 o                         
   1  -5   4        447.68        456.09        52.10 o                         
   3  -9   1        505.60        507.83        33.52 o                         
   3  -5  -2       1936.29       2037.95        62.39 o                         
   3  -5  -1       1079.42       1162.29        59.06 o                         
 -13   5   6         99.87         67.97        33.34 o                         
  -4  -2   8        216.17        179.50        33.31 o                         
  -3  -5  -7         65.95         32.29        31.31 o                         
  -1  -7   7        667.05        653.94        40.11 o                         
   0  -8   6        687.34        967.23        43.47 o                         
   3  -7  -4       1620.62       1637.95        52.77 o                         
 -13   5   3        264.89        207.89        42.01 o                         
 -11   5   3        419.46        559.73        41.38 o                         
 -11   5   4        747.08        774.03        40.79 o                         
  -9   1  -4          5.08          8.11        43.51 o                         
  -6  -2  -6         28.96        -31.81        38.81 o                         
  -5   3  -1       1525.43       1642.13        59.54 o                         
  -3  -1  -5       1793.36       1960.62        45.90 o                         
   1  -9   5         63.08         79.13        32.47 o                         
   1  -7   5         25.27         10.86        45.19 o                         
   2  -4   2        676.65        603.33        61.89 o                         
   3 -11  -4        138.14         89.41        26.61 o                         
   3  -9   2        269.46        287.79        44.77 o                         
 -13   5   4        587.23        449.90        38.74 o                         
  -7   3   6        120.17         99.89        89.61 o                         
  -4  -4   9          4.50         25.71        26.06 o                         
  -2  -6   8        126.44         87.68        39.02 o                         
  -1  -3   6        470.68        551.78        45.78 o                         
  -1  -1  -4        314.34        314.89        56.02 o                         
   0  -6   6        617.05        617.68        32.08 o                         
   0  -2   4       3004.15       3130.64        63.63 o                         
   2  -8   4         86.66        151.99        47.39 o                         
   3  -7   2       2726.50       3129.69        51.68 o                         
  -3  -3  -6        219.64        203.70        40.01 o                         
  -3  -3   8        687.11        646.28        39.07 o                         
   3  -5   1       1753.36       1855.40        62.45 o                         
   4 -10  -2        379.26        488.36        36.46 o                         
   4  -8  -1        579.01        654.35        43.99 o                         
  -8   4   1        706.64        832.75        49.50 o                         
  -7   3  -1          4.00         13.54        52.62 o                         
  -5  -1  -5        107.07         88.37        41.13 o                         
  -5   1   7       1913.09       1961.04        48.56 o                         
  -3  -1   7        212.13        204.13        35.93 o                         
  -2  -2  -5       4042.03       4654.12        49.12 o                         
   0  -2  -4       3001.57       3146.02        55.16 o                         
   1  -5   5        191.63        178.82        47.16 o                         
   1  -3  -4       1470.02       1578.03        58.64 o                         
   4 -12  -1        277.24        282.16        36.74 o                         
 -10   4   1         42.11         54.95        46.89 o                         
 -10   4   6        137.79        163.06        46.77 o                         
  -9   3  -1        157.73        160.79        46.34 o                         
  -8   4   4       3371.22       3322.94        55.98 o                         
  -3  -5   9        273.98        303.03        38.89 o                         
  -2  -4  -6       1486.95       1354.64        38.70 o                         
   1  -9   6        159.42        121.58        44.28 o                         
   4  -8   1        304.86        316.27        46.35 o                         
 -12   4   7         40.40         29.47        34.97 o                         
 -10   2  -2        619.17        542.90        34.93 o                         
  -8   0  -4         40.24         23.11        30.80 o                         
  -6   0  -4        421.32        442.17        44.80 o                         
  -6   2  -2        189.37        182.86        54.07 o                         
  -5   3   1       1118.97       1054.22        62.12 o                         
  -2  -4   8         51.94         19.51        41.33 o                         
  -2  -2   7         78.22        104.07        41.26 o                         
  -1  -1   5        424.13        432.16        54.27 o                         
   0  -4   6         93.30         89.56        46.86 o                         
   1  -7   6        392.91        374.35        45.68 o                         
   1  -3   4        248.05        242.86        40.22 o                         
   2  -8   5        872.96       1044.86        46.64 o                         
   3  -5   2        752.86        696.07        54.29 o                         
   4  -6  -1       1226.51       1199.96        53.75 o                         
 -12   4   2        466.97        446.17        30.27 o                         
  -4  -4  -6        102.25         73.11        36.85 o                         
  -4   2  -1        158.54        183.97        45.71 o                         
  -1  -3  -5        150.66        156.09        38.05 o                         
   0  -6   7        173.31        183.04        40.41 o                         
   1  -1   1         59.00         77.92       132.72 o                         
   3  -9   4        304.46        378.06        47.50 o                         
 -12   2  -1         54.51         71.16        30.67 o                         
  -6  -2  -5        196.54        237.00        43.52 o                         
  -5  -1   9        476.69        446.38        29.73 o                         
  -3   1  -2       2595.64       2121.15        46.94 o                         
   0  -2   5        176.68        121.89        56.02 o                         
   2  -6   5         64.14         24.03        49.08 o                         
   4  -6   1       2085.48       1973.84        54.14 o                         
 -14   4   6        243.66        150.29        33.13 o                         
 -13   3   1         15.17        -10.96        30.32 o                         
 -12   4   3        343.65        343.26        31.60 o                         
 -12   4   6         47.25         53.90        38.23 o                         
 -11   1  -2        117.41         65.73        47.31 o                         
 -10   4   5        506.94        565.35        42.12 o                         
  -9  -1  -4          5.08         -9.77        29.38 o                         
  -4  -2   9        328.29        374.90        32.70 o                         
  -3  -1  -4       1979.07       2072.25        53.22 o                         
  -1  -3   7        169.98        189.87        41.12 o                         
   0  -4  -5        124.86        131.24        45.36 o                         
   1  -5  -5        220.54        211.31        53.20 o                         
   1  -5   6        397.30        398.56        47.92 o                         
   2  -4   4       4098.30       4523.26        56.88 o                         
   3  -9  -5        306.35        308.45        46.58 o                         
   3  -7   4        606.59        731.50        50.34 o                         
   4 -10  -4        726.57       1032.81        39.68 o                         
   5 -11  -1        438.82        495.43        37.98 o                         
   5  -9  -1        926.73       1181.12        38.98 o                         
 -12   4   4         46.38         50.01        41.12 o                         
 -12   4   5        168.61        200.91        38.77 o                         
 -10   2  -1         62.80         88.65        46.08 o                         
  -7  -1  -4        824.95        965.58        44.93 o                         
  -5  -5  -6        404.43        336.61        38.45 o                         
  -3  -5  -6          2.26         27.50        37.28 o                         
  -3  -3   9        198.06        269.08        37.33 o                         
   1  -9  -6         34.43         16.18        49.93 o                         
   1  -1   2       2282.80       2388.05        96.93 o                         
   2  -8   6        130.51        217.33        44.15 o                         
   5 -11  -2        274.08        339.79        33.43 o                         
   5  -9  -2        265.50        299.93        39.49 o                         
 -13   3   2        180.46        203.87        45.82 o                         
  -9   1  -2         19.19        -34.02        48.09 o                         
  -8   2  -1          2.71          9.30        49.49 o                         
  -7  -3  -5         25.47          4.97        39.25 o                         
  -7   3   1         36.37         40.52        55.21 o                         
  -6   2  -1         39.69         10.93        39.72 o                         
  -5  -1  -4        535.46        463.13        46.59 o                         
  -3  -3  -5          8.51         12.97        43.06 o                         
   0  -4   7        575.12        540.59        43.23 o                         
   1  -7   7        488.80        506.30        32.02 o                         
   1  -3   5        148.85        136.41        35.92 o                         
   2  -2  -1        332.92        290.47       115.72 o                         
   4  -6   2       1419.52       1452.18        38.53 o                         
   5 -11   1         54.92         22.46        43.30 o                         
   5  -9   1       1226.05       1489.42        45.69 o                         
  -9   3   1         60.95         70.82        48.21 o                         
  -6   2   7        273.87        292.30        69.47 o                         
  -5  -3  -5        140.86        111.79        40.49 o                         
  -2  -6  -6        176.25        153.56        43.61 o                         
  -2  -4   9        110.02         50.38        39.32 o                         
   0  -6   8         25.79         18.61        39.87 o                         
   2  -2   2       3532.91       3428.03        74.25 o                         
   3  -7   5        102.00         85.49        45.28 o                         
   3  -3   1        282.28        259.66        67.98 o                         
   4  -8  -4        100.31         63.23        44.36 o                         
   5  -7  -1        143.06        134.91        45.30 o                         
 -11   3   8        285.42        210.44        41.07 o                         
  -9   3   7         11.86          8.93        60.95 o                         
  -8  -2  -4        121.91         44.00        44.19 o                         
  -4  -6  -6        102.60         59.01        35.14 o                         
  -4   0   8        435.76        458.99        39.04 o                         
  -2  -2   8         88.55         69.10        37.51 o                         
  -2   0   6        496.29        474.86        39.43 o                         
  -1  -1   6       1618.61       1725.25        47.99 o                         
   2  -4   5        559.13        554.56        49.76 o                         
   3  -5   4        802.92        887.53        34.35 o                         
   5  -9   2        561.75        674.95        31.19 o                         
   5  -7   1        281.13        284.12        46.43 o                         
 -11   3   2       1093.06       1046.22        47.96 o                         
 -10   0  -2       1016.56       1077.32        46.66 o                         
  -7   3   2       1436.72       1587.29        59.52 o                         
  -3   1  -1         59.74         49.02        80.94 o                         
  -1  -7  -6        398.92        338.64        40.56 o                         
   0  -2   6        885.48        942.02        47.96 o                         
   1  -1   3       1109.62       1263.20        69.94 o                         
   3  -3   2        953.39        769.31        67.19 o                         
   5  -7  -2        597.05        605.90        41.89 o                         
 -14   2   2        317.66        290.99        44.46 o                         
 -13   3   8        602.21        540.47        38.78 o                         
 -12   2   1         55.58         92.41        43.76 o                         
  -9   3   2         31.94          0.42        48.35 o                         
  -6  -4  -5        108.95         51.88        40.78 o                         
  -2  -4  -5        575.43        572.85        52.39 o                         
  -1  -3   8        811.95        813.13        42.15 o                         
   2  -2   3        406.18        406.76        62.85 o                         
   4  -4   1        191.55        213.41        62.06 o                         
   5  -7   2         23.53         76.62        47.18 o                         
   6 -10  -1         90.77         84.04        40.88 o                         
 -13   3   4        119.14         52.37        42.02 o                         
 -10  -2  -3        120.63        -60.78        41.54 o                         
  -9   1  -1        112.85        194.22        47.01 o                         
  -7   3   5         89.20         62.61        55.13 o                         
  -4  -4  -5         88.86         39.41        42.12 o                         
  -4  -2  -4        636.84        630.86        46.03 o                         
  -4   2   1        141.36        143.91        83.11 o                         
  -3  -7  -6        250.16        242.49        32.02 o                         
  -3   1   6        608.64        574.47        43.50 o                         
   4  -6   4         68.29         23.15        48.68 o                         
   4  -4  -1        379.78        314.43        64.95 o                         
   6 -10  -2        106.10        131.48        42.91 o                         
 -13   3   5         22.54         32.45        38.02 o                         
 -11  -1  -2        117.41         81.74        32.91 o                         
  -8   0  -2        487.47        576.98        46.43 o                         
  -7   3   4        179.38        212.79        62.43 o                         
  -5   1   8        775.55        773.42        40.39 o                         
   0  -4   8        381.89        360.42        40.86 o                         
   2  -6   7        369.98        414.99        44.50 o                         
   3  -3   3        292.98        253.58        40.90 o                         
   4  -4   2        535.83        585.90        41.50 o                         
   5 -11  -4         53.88         64.53        32.46 o                         
   6 -10   2        248.09        188.12        42.57 o                         
   6  -8  -1          2.97          2.45        41.90 o                         
 -14   2   3          7.73         29.64        45.08 o                         
 -13   3   6        483.63        520.41        37.41 o                         
 -13   3   7         25.91         19.13        34.68 o                         
 -10   2   1         63.73         41.22        48.89 o                         
  -5   1  -1       1434.18       1460.50        45.30 o                         
  -4   0  -2       4058.17       4030.49        62.01 o                         
   1  -1  -1        352.72        199.80       251.22 o                         
   1  -1   4        314.32        327.53        43.27 o                         
   2  -2   4        791.49        823.76        57.22 o                         
   6  -8   1        225.98        273.44        31.53 o                         
 -12   2   2        712.01        673.71        33.28 o                         
 -11   3   7        177.33        208.43        39.77 o                         
  -9   3   6        203.77        193.84        53.88 o                         
  -6   0  -2        308.06        281.47        37.66 o                         
  -5  -5  -5        158.20        169.74        36.98 o                         
  -1  -3  -4        249.24        287.32        50.39 o                         
  -1  -1   7        208.64        250.41        40.54 o                         
   0  -2   7        250.27        249.99        37.08 o                         
   5  -9  -4        214.81        187.05        37.78 o                         
   5  -5  -1        748.59        779.50        57.11 o                         
   6  -8  -2        113.08        113.90        41.21 o                         
   6  -8   2          4.54         33.21        44.84 o                         
 -11   3   6        912.46        978.83        39.60 o                         
  -9  -1  -2         19.19        -14.43        45.51 o                         
  -9   3   4        581.56        583.82        44.75 o                         
  -9   3   5        143.49        162.20        55.16 o                         
  -8  -4  -4        833.44        772.65        44.08 o                         
  -8   2   1        134.69         89.78        56.15 o                         
  -6   2   1         72.39         86.99        57.95 o                         
  -5  -3  -4        557.03        578.44        41.89 o                         
  -3  -1   9         12.92         38.22        38.74 o                         
  -2  -2   9        624.70        623.62        35.97 o                         
  -1  -9  -6        165.70         84.78        32.55 o                         
  -1  -5  -5        184.93        178.81        37.15 o                         
   1  -3   7          3.98         29.21        43.38 o                         
   3  -3   4        630.60        655.25        36.82 o                         
   5  -7   4        308.89        356.85        33.86 o                         
  -4   2   2         52.60          2.62        80.61 o                         
  -3  -3  -4        605.88        656.68        47.56 o                         
  -1  -3   9        467.66        436.27        36.26 o                         
   4 -10  -5        439.49        311.95        45.62 o                         
   4  -4  -2        794.37        740.55        56.83 o                         
   4  -4   4         61.31        105.98        48.85 o                         
 -13   1   2        742.52        572.20        42.96 o                         
 -12   2   3         40.77         78.84        44.04 o                         
 -11  -1  -1        391.89        407.02        47.53 o                         
 -11   1   1        114.39        101.21        47.91 o                         
 -10   2   2        373.24        324.81        33.49 o                         
  -9  -3  -3         42.58         -7.10        29.17 o                         
  -1   1   3       2317.34       2032.10        76.43 o                         
   1  -1   5       1669.73       1673.55        38.91 o                         
   5  -7   5         47.14         31.03        50.64 o                         
   5  -5  -2        500.00        419.03        67.01 o                         
   6  -6  -1       3262.99       3530.77        50.47 o                         
   7 -11  -2        591.19        815.84        36.10 o                         
   7  -9  -1        107.90         71.49        41.24 o                         
   7  -9   1         26.43         29.71        43.48 o                         
 -12  -2  -1         54.51         23.97        44.66 o                         
 -11  -3  -2        236.82        161.67        44.98 o                         
  -6  -4  -4         48.23         34.03        41.11 o                         
   3  -3   5          9.80          6.74        50.65 o                         
   6  -8   4        132.56         89.43        48.14 o                         
   6  -6   2        418.06        391.59        34.25 o                         
 -14   0   2         72.48        -36.50        46.00 o                         
  -8   2   2       4575.16       5003.88        56.62 o                         
  -4  -6  -5        434.04        378.66        37.38 o                         
  -3   1   7        212.13        222.41        42.27 o                         
  -1  -1  -2       2290.44       2093.71        90.14 o                         
  -1   1   2        117.80         97.24       121.15 o                         
  -1   1   4        235.15        206.34        68.63 o                         
   0  -6  -5       1138.39       1071.54        46.34 o                         
   3  -5   7         66.97         56.21        44.42 o                         
   4  -4   5         93.26         58.92        48.60 o                         
   5  -5   4       1272.84       1328.97        37.38 o                         
   7  -9  -2        679.96        622.22        37.75 o                         
 -14   2   7         79.28         73.57        34.66 o                         
 -12   2   4        131.55        102.79        31.22 o                         
 -10   2   9        277.58        256.27        53.37 o                         
  -7  -5  -4          5.48        -18.06        41.88 o                         
  -6   2   2         59.31         51.23        59.35 o                         
  -5  -7  -5         51.95         77.14        38.43 o                         
  -2  -6  -5         71.98         26.52        43.57 o                         
  -1  -1   8        627.55        652.27        37.19 o                         
   0  -2   8        396.65        390.74        27.97 o                         
   1  -3   8        409.93        439.01        39.16 o                         
   6  -6  -2       3612.71       4029.36        49.20 o                         
   7  -7  -1       1153.98       1207.00        44.27 o                         
   7  -7   1        621.71        691.97        34.11 o                         
 -12   2   9       1067.91        994.63        39.97 o                         
  -9  -1  -1        112.85        151.36        47.09 o                         
  -9   1   1          6.03        -12.71        50.44 o                         
  -8  -2  -2        954.98       1243.94        47.31 o                         
  -5  -1  -2       1277.94       1306.09        56.02 o                         
  -4  -4  -4         63.39         96.44        42.07 o                         
   0  -4  -4        595.69        581.47        52.74 o                         
   1  -1   6        240.10        258.80        43.05 o                         
   2  -2   6        678.33        699.06        29.97 o                         
   3  -3   6        217.76        215.92        45.34 o                         
   6 -10  -4        372.41        460.84        30.62 o                         
   6  -6   4        152.21        124.27        50.43 o                         
   8 -10  -1        751.68        740.91        37.92 o                         
 -13  -1   1         20.46         52.74        34.15 o                         
 -12   2   5        188.31        190.59        39.77 o                         
  -8  -4  -3        205.58        204.29        44.42 o                         
  -3  -1  -2       2595.64       2583.55        65.82 o                         
  -2   0   8        234.15        233.61        36.20 o                         
   0   0   6        727.51        755.48        43.05 o                         
   4  -6  -4        409.82        418.45        60.71 o                         
   4  -2   2       1156.53       1114.15        63.43 o                         
   5  -3   1       1520.69       1641.89        62.42 o                         
 -10  -2  -1         62.80        110.32        46.49 o                         
  -9  -5  -3        347.68        356.70        31.82 o                         
  -3  -7  -5         97.96         94.62        38.17 o                         
  -2  -4  -4       4090.41       4372.52        46.92 o                         
  -1   1   5        424.13        422.48        52.22 o                         
   4  -4   6        107.66         60.29        30.74 o                         
   5  -7  -4        167.72        176.25        50.27 o                         
   6  -4   1        481.29        521.90        54.49 o                         
   7  -7  -2        721.27        866.44        43.64 o                         
   8  -8   1          1.23        -21.28        41.55 o                         
 -13   1   4       1453.97       1397.77        33.48 o                         
 -12   0   2        431.75        349.75        45.81 o                         
 -12   2   8         28.04         56.20        42.19 o                         
 -11  -3  -1        111.05         62.25        47.93 o                         
 -10   2   4        685.89        681.99        46.25 o                         
  -7   1   1        139.54        124.82        57.52 o                         
  -5  -5  -4       1252.81       1311.98        41.84 o                         
  -4  -8  -5         62.41         65.58        35.73 o                         
   3  -1   2       2607.56       2340.44        47.90 o                         
   6  -6   5        162.28        220.17        49.78 o                         
   6  -4   2        575.07        658.24        37.78 o                         
   8  -8  -1        808.06       1075.95        43.16 o                         
   8  -8   2        162.88        102.40        45.26 o                         
 -12   2   7        192.72        182.86        35.50 o                         
  -6  -6  -4        154.30        128.63        41.47 o                         
   0  -2   9        331.37        352.18        35.53 o                         
   1  -7  -5        377.78        365.35        53.33 o                         
   1  -1   7       1186.36       1200.63        39.93 o                         
   3  -3   7        138.42        118.29        43.06 o                         
   3  -1   1         59.05        -11.07        57.96 o                         
   7  -5   1        963.80       1046.78        48.30 o                         
 -14   0   4        361.70        266.85        42.82 o                         
  -9   1   2         41.93         77.55        51.75 o                         
  -6  -2  -2        189.37        200.30        35.37 o                         
  -1  -7  -5         24.66          4.30        32.02 o                         
  -1  -1   9        326.81        307.31        35.07 o                         
   3  -1   4       1975.65       2103.45        40.47 o                         
   5  -3   4        545.59        590.44        34.86 o                         
   6  -4  -1         19.10        -62.59        56.32 o                         
   8  -8  -2        609.75        709.45        38.74 o                         
 -14  -2   2        317.66        355.74        44.89 o                         
 -13   1   5        157.42        127.36        30.15 o                         
 -11  -1   1        114.39        162.25        46.37 o                         
  -5   1   1         70.15         27.97        72.85 o                         
  -3  -5  -4        833.45        891.20        42.50 o                         
  -3   1   1        178.79        110.32       111.20 o                         
  -3   1   8        489.76        532.47        33.21 o                         
  -1   1   6       1618.61       1665.10        41.35 o                         
   4  -2   5        403.50        406.17        46.59 o                         
   5  -3  -1       1096.69       1072.73        61.95 o                         
   6  -4   4         46.10          3.64        35.62 o                         
   7  -5  -1        858.11        999.87        49.28 o                         
   8  -6   1        150.13        185.92        46.08 o                         
   9  -9  -1          7.88         36.99        38.21 o                         
 -10   2   6        157.63        136.07        50.31 o                         
 -10   2   8        126.84         82.71        43.17 o                         
  -7  -3  -2        797.31        839.10        46.34 o                         
  -3  -9  -5        264.31        298.81        40.94 o                         
   2   0   4         69.82         45.60        54.20 o                         
   3  -1   5       1793.82       1966.25        47.24 o                         
   8  -6   2        103.49        161.71        34.07 o                         
 -13  -3   1         15.17         -6.37        46.90 o                         
 -13   1   6        232.64        238.92        35.18 o                         
 -11   1   4        639.69        719.20        43.48 o                         
 -10   2   7        659.61        656.45        45.92 o                         
  -4   2   4        397.07        434.66        98.77 o                         
   2  -2   8        378.92        399.45        36.00 o                         
   6  -4   5        110.82        147.15        48.08 o                         
   7  -9  -4         76.11        107.92        38.19 o                         
   8  -6  -1        144.37        141.57        43.10 o                         
   9  -9  -2         15.93          2.76        35.66 o                         
 -10   0   2        594.10        623.96        48.89 o                         
  -9  -5  -2        126.07        122.70        41.05 o                         
  -7   1   2       2000.92       1946.68        60.50 o                         
  -6  -8  -4        129.54         46.58        38.49 o                         
  -6   2   4       1991.64       2016.03        72.48 o                         
  -5  -7  -4        310.90        299.87        38.13 o                         
  -4  -6  -4         72.70        107.91        39.49 o                         
  -4  -2  -2       1129.61       1097.82        41.82 o                         
   1  -1   8         89.32         97.08        35.56 o                         
   4  -2   6        477.84        453.70        43.57 o                         
   9  -7   1         32.91         49.88        31.13 o                         
 -14  -2   3          7.73         19.95        46.20 o                         
 -13   1   7         12.68        -17.35        35.26 o                         
  -1  -5  -4        441.44        470.69        37.74 o                         
  -1   1   7        208.64        207.90        48.94 o                         
   0  -8  -5        318.93        324.98        42.48 o                         
   4  -2  -1        141.63         29.56        58.67 o                         
   5  -3   6        357.61        354.32        28.97 o                         
   6  -4  -2        691.01        693.32        53.22 o                         
   7  -5  -2       1365.54       1415.75        48.13 o                         
   9  -7  -1        133.59        172.17        41.30 o                         
 -14   0   6         62.21         78.57        37.20 o                         
 -13   1   8        314.07        271.65        34.32 o                         
 -11  -1   2        731.31        806.91        46.59 o                         
   0   0   8        225.67        201.19        35.01 o                         
   1  -5  -4       1789.66       1826.43        57.24 o                         
   8  -6  -2        194.20        179.71        43.33 o                         
 -12   0   4         51.63         56.80        28.50 o                         
 -11   1   5        228.94        214.02        42.31 o                         
  -9  -1   1          6.03         16.62        49.79 o                         
  -1  -9  -5         59.93         90.88        39.24 o                         
   2   0   6       1402.79       1319.60        41.16 o                         
   4  -2   7         44.43         11.74        40.39 o                         
   5  -9  -5        192.16        113.18        57.71 o                         
   6  -2   2        200.35        229.84        53.97 o                         
   7  -3   1          3.24         13.65        51.83 o                         
   7  -3   2        802.32        830.39        35.49 o                         
   8 -10  -4        118.03        115.48        27.92 o                         
   8  -4   1        285.15        257.52        48.05 o                         
   8  -4   2        437.57        574.71        49.24 o                         
   9  -7  -2        498.07        517.37        39.59 o                         
  10  -8  -1        174.41         63.89        40.57 o                         
  -5  -3  -2       3926.66       3945.81        56.38 o                         
  -3  -1  -1         59.74         76.44        75.84 o                         
  -3   1   9         12.92         25.01        33.44 o                         
  -2  -2  -2       3541.95       3344.38        72.09 o                         
   6  -2   1         40.80         16.70        40.34 o                         
   6  -2   4         89.80         30.20        48.56 o                         
   9  -5   1        206.75        206.82        44.79 o                         
  -9  -7  -2        433.69        441.68        28.96 o                         
  -2  -6  -4        430.24        472.00        39.54 o                         
   5  -3  -2       2558.29       2234.02        60.68 o                         
   5  -1   4        534.10        502.84        46.66 o                         
   6 -10  -5         51.48         18.70        42.11 o                         
   7  -3   4        524.82        607.90        34.26 o                         
   8  -4   4        833.63        658.25        48.14 o                         
   9  -5   2        124.54         98.53        31.91 o                         
 -12  -4   1        115.03         67.53        32.10 o                         
 -11  -3   1         65.55         58.18        32.04 o                         
 -11   1   6       1125.16        998.96        40.47 o                         
 -10  -6  -1        662.18        586.86        42.70 o                         
  -8  -6  -2        100.52        134.44        45.13 o                         
  -8   0   2        275.46        358.17        53.37 o                         
  -7  -5  -2        267.12        300.55        40.39 o                         
  -7  -3  -1          4.00        -22.50        47.37 o                         
  -6  -4  -2        569.34        581.54        32.02 o                         
  -6   2   5        361.62        366.57        61.27 o                         
  -4  -8  -4        730.92        783.07        39.00 o                         
  -1   1   8        627.55        686.22        35.92 o                         
   5  -1   1       1442.29       1503.76        64.26 o                         
   6  -2   5        199.04        188.42        42.82 o                         
   7  -3   5         23.51         31.99        42.14 o                         
  10  -8  -2         43.80         10.30        37.78 o                         
  10  -6   1        655.02        574.09        44.06 o                         
  -8  -4  -1        286.03        246.41        46.79 o                         
   1   1   6        240.10        247.59        40.95 o                         
   4   0   4       1435.82       1629.11        48.59 o                         
   5  -1   5        106.21        114.41        39.79 o                         
   7  -7  -4        172.53        193.71        42.03 o                         
   8  -4  -1        715.48        727.94        33.98 o                         
   9  -5  -1          2.45        -41.28        40.56 o                         
 -13  -1   5        157.42        182.62        40.82 o                         
  -2   2   6       1199.31       1206.59        51.90 o                         
   0 -10  -5        239.64        168.35        34.13 o                         
   4   0   2       4036.86       4149.32        60.64 o                         
   7  -3  -1         33.93         57.10        39.37 o                         
   8  -8  -4        684.95        720.86        33.73 o                         
 -14  -2   5        345.90        321.62        42.54 o                         
 -11   1   8        942.98        974.95        44.19 o                         
 -11   1   9        650.64        629.20        38.31 o                         
   1   1   2       2282.80       2163.90        90.57 o                         
   5  -1   6        596.65        657.87        36.78 o                         
   6  -6  -4        275.16        298.00        44.89 o                         
   6  -2   6         30.10         41.00        29.38 o                         
   9  -9  -4        214.52        233.12        38.39 o                         
 -13  -5   2        586.59        521.41        33.28 o                         
 -12   0   6         35.02         -7.19        37.87 o                         
 -10   0   4       1934.97       2044.14        46.22 o                         
  -9  -1   2         41.93         31.36        34.76 o                         
  -9   1   5       2416.54       2598.10        43.43 o                         
  -8  -8  -2        163.95        106.62        41.63 o                         
  -4   2   8        216.17        231.63        46.93 o                         
  -3  -3  -2        911.01        963.85        57.61 o                         
  -1  -1  -1         57.03         60.97       121.97 o                         
   2   0   8        745.69        644.21        34.51 o                         
   6  -2  -1         75.73         78.15        58.12 o                         
   9  -5  -2        173.18        156.60        42.45 o                         
  11  -7  -1        346.39        374.29        29.95 o                         
 -13  -1   6        232.64        219.25        42.05 o                         
 -12  -4   2        466.97        451.35        44.70 o                         
 -11  -3   2       1093.06       1163.56        45.44 o                         
 -10  -2   2        373.24        349.97        45.41 o                         
  -7  -1   1        139.54        114.28        41.05 o                         
  -6   2   6        539.92        551.10        62.68 o                         
  -4  -2  -1        158.53        189.48        58.30 o                         
  -3  -9  -4        297.32        382.92        38.14 o                         
  -2   2   7         78.22         80.34        47.96 o                         
  -1   1   9        326.81        308.81        31.76 o                         
   0  -6  -4        480.36        546.05        36.48 o                         
   3  -1  -1        173.89         25.29       108.34 o                         
   4   0   6         80.20         83.62        29.21 o                         
   8  -4  -2       2605.94       2857.33        48.68 o                         
   8  -2   2        941.24       1141.45        47.61 o                         
   9  -3   1        157.73        199.61        47.44 o                         
   9  -3   2        322.34        320.70        46.39 o                         
  10  -6  -2        675.96        740.37        40.13 o                         
  10  -4   1        403.55        396.51        44.89 o                         
  10  -4   2        253.83        205.78        47.43 o                         
 -11  -5   1        191.36        231.12        41.77 o                         
  -9  -7  -1         34.73         45.88        42.12 o                         
  -7  -7  -2        425.66        474.48        42.86 o                         
   3   1   5       1793.82       1995.03        45.77 o                         
   7  -1   2        506.68        399.13        49.46 o                         
   8  -2   1          1.77        -56.30        45.90 o                         
   8  -2   4        121.23         72.44        46.42 o                         
  11  -7  -2        124.75        121.51        38.68 o                         
  11  -5   1        251.81        258.02        44.29 o                         
 -12  -2   4        131.55        148.78        42.88 o                         
 -10  -4   1         42.11         92.89        43.63 o                         
  -1  -7  -4         66.93         45.87        37.23 o                         
   1   1   8         89.32         92.49        34.41 o                         
   7  -3  -2       1452.59       1528.82        53.94 o                         
   7  -1   4        820.35        859.60        45.61 o                         
 -13  -1   7         12.68         29.86        35.96 o                         
 -12   0   8         50.37         57.79        33.95 o                         
  -9  -3   1         60.95         16.09        31.53 o                         
  -9   1   6         32.89         28.88        51.34 o                         
  -8  -6  -1        142.61        159.89        30.83 o                         
  -7   1   4       1512.03       1627.81        58.86 o                         
  -5  -5  -2        822.96        923.62        45.75 o                         
  -5  -3  -1       1525.42       1644.44        55.72 o                         
   0   2   5        176.68        139.80        46.71 o                         
   0   2   6        885.49        942.10        53.47 o                         
   2 -10  -5         43.19         -8.04        37.34 o                         
   3   1   6        215.07        197.59        38.18 o                         
   4  -2  -2         53.52         28.65        69.13 o                         
   7  -1   1         40.82         -8.66        39.09 o                         
  10  -4  -1         40.06         40.74        44.08 o                         
  -7  -5  -1        955.56       1038.92        33.66 o                         
  -6  -4  -1        477.39        532.40        49.84 o                         
  -6   2   7        273.87        315.09        62.73 o                         
  -2   2   8         88.55         58.38        44.50 o                         
   0   2   4       3004.15       2724.00        72.12 o                         
   3   1   2       2607.57       2548.73        64.13 o                         
   6   0   2        310.82        308.44        51.64 o                         
   6   0   4        424.63        460.78        34.35 o                         
   7  -9  -5        293.31        193.08        38.74 o                         
   9  -3  -1         58.81         50.86        43.61 o                         
 -14  -4   5        427.74        447.41        44.67 o                         
 -12  -6   2        547.11        597.92        45.31 o                         
  -7  -9  -2         44.02         22.18        26.92 o                         
   0   2   7        250.27        222.37        46.73 o                         
   3   1   7         93.58         92.81        34.00 o                         
 -13  -3   5         22.54          6.48        40.64 o                         
 -12  -2   5        188.31        177.85        41.80 o                         
 -11  -1   5        228.94        231.00        39.38 o                         
  -4   2   9        328.29        305.54        46.81 o                         
  -2 -10  -4        438.14        546.12        35.29 o                         
   5  -1  -1         72.49         63.36        71.19 o                         
   6   0   6         19.69         37.06        39.40 o                         
   8  -6  -4        121.10        128.32        35.09 o                         
   8  -2  -1        135.91        125.69        52.09 o                         
 -11  -5   2        145.44        149.64        45.22 o                         
  -9   1   7        297.77        302.27        38.79 o                         
  -8  -8  -1          0.53        -59.50        40.06 o                         
  -6  -8  -2          3.03         46.73        40.87 o                         
   2   2   5       4057.57       4510.02        46.08 o                         
   5   1   4        534.10        530.94        44.24 o                         
   5   1   5        106.21         90.31        39.15 o                         
  10  -2   2        641.11        574.68        48.64 o                         
  11  -5  -2        151.57        168.21        27.42 o                         
  11  -3   1        107.75        121.23        48.37 o                         
  11  -3   2        228.22         68.96        49.75 o                         
 -14  -4   6        243.66        205.89        40.70 o                         
 -10  -6   1        953.27        969.02        42.82 o                         
 -10  -4   2        389.58        384.65        44.79 o                         
  -7  -1   2       2000.92       1826.43        56.38 o                         
  -1  -9  -4        404.60        461.39        41.94 o                         
   0   2   8        396.65        376.98        43.90 o                         
   2   2   4        791.49        765.38        49.80 o                         
   2   2   6        678.32        705.34        40.66 o                         
   6  -2  -2         54.45         42.88        54.95 o                         
   9  -1   2         20.02         -9.74        45.81 o                         
   9  -1   3        416.35        432.74        46.16 o                         
  10  -2   1         60.93         34.82        31.77 o                         
  -9  -3   2         31.94          1.79        47.70 o                         
  -9   1   8        160.99        180.78        37.59 o                         
  -9   1   9         39.10         46.99        32.80 o                         
  -8   0   4        103.09        174.01        50.72 o                         
  -2   2   9        624.70        657.85        39.81 o                         
   5   1   2       1280.94       1302.74        54.63 o                         
   5   1   6        596.65        522.91        38.87 o                         
   6  -8  -5        288.17        230.74        61.27 o                         
   9  -3  -2         31.48         23.41        31.35 o                         
   9  -1   4          5.97         26.90        29.22 o                         
 -12  -2   6        137.51        160.92        41.92 o                         
 -11  -1   6       1125.16       1151.39        41.03 o                         
  -9  -5   1          2.14         -8.97        41.54 o                         
  -7   1   5        286.15        290.22        47.37 o                         
  -5  -7  -2         28.18         10.46        26.85 o                         
  -5  -1   1         70.15        100.61        45.23 o                         
   0  -8  -4        501.73        512.36        41.88 o                         
   2  -6  -4        128.63        159.56        52.64 o                         
   2   2   7        417.75        480.52        35.13 o                         
   3 -11  -5        195.24         89.71        36.47 o                         
   3   1   1         59.05        -47.60        76.94 o                         
   7  -5  -4        867.99        923.57        44.11 o                         
   7  -1  -1        137.88        150.97        59.06 o                         
   8   0   2        486.94        614.29        45.95 o                         
   8   0   4         44.68         58.97        40.03 o                         
   9  -9  -5          5.99         -0.44        31.99 o                         
  12  -4  -1        115.62        117.28        44.04 o                         
 -11  -7   2        122.42         79.12        46.60 o                         
 -11  -3   4        746.28        719.66        45.31 o                         
  -9  -1   4       1913.69       2184.39        50.19 o                         
  -8  -4   1        706.64        778.59        47.62 o                         
  -2  -2  -1        860.72        805.57        83.37 o                         
  -1 -11  -4        104.95        146.91        30.65 o                         
   1   1   1         59.00         59.54       124.78 o                         
   8  -8  -5        824.96        884.74        43.33 o                         
  11  -7  -4        142.61         73.45        34.15 o                         
  11  -3  -1         62.89         42.06        30.31 o                         
 -13  -5   5        318.84        319.06        46.49 o                         
 -10  -8   1        178.73         53.35        28.60 o                         
  -7  -3   1         36.37         52.64        49.66 o                         
  -6  -6  -1       1409.10       1376.70        32.28 o                         
  -6  -2   1         72.39        101.99        55.18 o                         
   4   2   4        643.91        642.36        45.23 o                         
   4   2   5        403.50        427.82        37.08 o                         
   5   1   1       1442.29       1490.04        58.63 o                         
   7   1   4        820.35        981.23        42.97 o                         
   8  -2  -2       4581.28       4967.15        54.55 o                         
 -13  -3   7         25.91         -5.86        38.96 o                         
 -12  -2   7        192.72        212.83        39.17 o                         
 -11  -5   3        419.46        336.25        34.56 o                         
  -7  -9  -1         24.83         14.79        28.41 o                         
  -5  -9  -2        562.86        745.65        40.15 o                         
  -5  -5  -1        737.02        718.59        51.17 o                         
  -3  -5  -2        764.63        698.70        50.72 o                         
  -2  -4  -2        711.44        574.73        40.37 o                         
   2   2   8        378.92        349.85        31.99 o                         
   7   1   2        506.68        376.03        48.13 o                         
   7   1   5        467.38        390.19        40.27 o                         
  13  -5  -2        576.74        495.06        40.56 o                         
 -12  -4   5        168.61        197.52        41.00 o                         
 -10   0   8        144.64        166.99        32.91 o                         
  -4  -4  -1        186.81        187.89        56.08 o                         
  -3  -3  -1        278.15        320.92        63.66 o                         
   4 -10  -5        439.49         59.35        47.26 o                         
   9  -5  -4        343.62        339.84        36.01 o                         
  11  -3  -2       1095.00       1134.80        43.22 o                         
  -9  -7   1        139.68        154.55        29.64 o                         
   4   2   7         44.43          5.20        33.31 o                         
   9  -1  -1          5.73          1.76        32.11 o                         
  10  -8  -5        180.83        107.65        33.41 o                         
  10   0   2       1000.42       1234.52        45.99 o                         
  11  -1   1        390.60        460.70        33.13 o                         
 -12  -2   8         28.04         13.24        35.74 o                         
 -11  -3   5        210.89        170.70        28.61 o                         
   6   2   4         89.80         85.57        44.68 o                         
   7   1   1         40.82          4.37        35.93 o                         
  10  -2  -2        368.07        321.70        43.44 o                         
  12  -6  -4         13.57         -0.25        34.76 o                         
  13  -3  -1         15.71         29.46        40.92 o                         
 -11  -1   9        650.64        720.98        40.49 o                         
  -9  -9   1          7.42         12.46        37.78 o                         
  -9  -5   2        173.44        147.28        31.85 o                         
  -8  -2   3        171.75        127.03        36.85 o                         
  -7   1   6        115.02        123.47        34.68 o                         
   1   3   6         48.55         60.43        49.76 o                         
   2   2   2       3532.91       3497.92        72.34 o                         
   4   2   2       1156.52       1108.90        40.95 o                         
   6   2   6         30.10          9.34        34.79 o                         
   9  -7  -5        183.73        186.62        38.39 o                         
   9   1   4          5.97        -43.72        40.03 o                         
  12  -2  -1         56.75         97.82        42.59 o                         
 -12  -4   6         47.25         83.19        41.46 o                         
 -10  -8   2         40.74        -14.13        32.49 o                         
  -8  -6   1        135.29        134.57        32.38 o                         
  -6 -10  -1        247.93        321.04        36.43 o                         
  -5   1   4       1017.16        992.63        60.31 o                         
  -4   0   2       2460.44       2259.43        85.11 o                         
  -1   3   7        169.99        181.24        49.29 o                         
   1   3   5        148.85        132.64        42.71 o                         
   1   3   7          3.98        -15.88        36.14 o                         
   7  -7  -5        352.13        325.53        51.11 o                         
   7  -1  -2       1976.75       1967.96        57.23 o                         
  11  -5  -4        736.87        686.60        36.29 o                         
 -13  -5   7         31.92         23.63        40.88 o                         
 -12  -6   5          8.69         28.91        44.53 o                         
  -8  -4   2       2591.88       2505.10        36.50 o                         
  -4 -10  -2        273.69        312.05        35.41 o                         
   1  -9  -4         84.00        104.17        37.63 o                         
   3   3   5          9.80         14.98        41.54 o                         
   3   3   6        217.76        194.51        40.11 o                         
   6   2   2        200.35        223.80        34.69 o                         
   9   1   1        113.66        142.39        45.83 o                         
  11  -1  -1        114.83        144.71        45.39 o                         
  13  -3  -2        198.34        255.63        43.83 o                         
 -11  -3   6        912.46        975.09        43.19 o                         
 -10  -4   4        552.58        566.43        47.07 o                         
  -7  -5   1        859.31        990.07        46.97 o                         
  -3  -7  -2       2700.31       3109.35        46.59 o                         
   1   3   8        409.93        326.98        41.26 o                         
   3   3   4        630.60        691.19        46.88 o                         
   3   3   7        138.42        150.57        33.36 o                         
   5  -9  -5        192.16        111.53        59.76 o                         
   8   2   4        121.23         80.87        39.96 o                         
   9  -1  -2         38.51         42.92        33.41 o                         
  10  -4  -4        577.26        537.82        39.68 o                         
  11  -7  -5        223.26        208.48        30.50 o                         
  12  -2  -2        708.02        856.10        42.22 o                         
 -12  -4   7         40.40         66.33        41.61 o                         
  -9  -7   2        506.66        531.72        44.85 o                         
  -8  -8   1        791.32        918.06        41.33 o                         
  -8   0   6        933.38        861.51        39.19 o                         
   1   3   4        248.05        230.60        52.81 o                         
   5   3   5        141.67         83.15        39.42 o                         
   6  -4  -4        768.96        715.25        48.47 o                         
 -11  -5   5        178.94        172.05        43.87 o                         
  -9  -3   4        581.56        575.80        46.15 o                         
  -9  -1   6         32.89         38.99        41.11 o                         
  -7   1   7          1.82         19.66        40.92 o                         
  -6  -2   2         59.31         41.37        38.55 o                         
  -5  -9  -1       1239.13       1415.77        38.48 o                         
   4   2   1        155.10        103.12        59.16 o                         
   5   3   6        357.60        322.98        36.50 o                         
   6   2   1         40.80         51.88        51.76 o                         
  11   1   2        116.60        106.00        44.96 o                         
 -12  -6   6         74.21         45.23        44.79 o                         
 -11  -3   7        177.33        127.43        42.24 o                         
  -9  -9   2         12.88        -13.61        45.02 o                         
  -8 -10   1        749.88        594.27        31.00 o                         
  -8  -2   4       3542.36       3693.92        54.96 o                         
  -6  -4   1         16.07          0.51        52.28 o                         
  -6   0   4       2125.90       1938.87        57.49 o                         
  10  -6  -5        632.67        580.56        31.47 o                         
  12  -4  -4         44.09         57.47        36.09 o                         
  13  -1  -1         19.62         28.54        44.87 o                         
 -12  -4   8         63.10         45.26        36.13 o                         
  -7  -1   4       1512.03       1607.45        55.21 o                         
  -3 -11  -2        455.84        188.40        35.10 o                         
  -3  -9  -2        283.81        239.19        38.14 o                         
  -2  -6  -2        230.11        216.03        47.36 o                         
   2  -8  -4       1284.29       1117.55        47.37 o                         
   7   3   4        524.82        572.27        41.20 o                         
   7   3   5         23.51         -3.33        37.78 o                         
   8   2   1          1.77         -3.83        33.47 o                         
 -10  -6   4        486.22        493.11        45.65 o                         
 -10  -4   5        506.94        550.92        42.59 o                         
  -8  -6   2        180.87        178.52        29.51 o                         
  -7  -7   1       1154.16       1112.93        45.30 o                         
   8   0  -2        292.56        207.53        51.50 o                         
  10   2   2        641.11        583.57        45.18 o                         
  12  -6  -5          7.61          5.50        32.07 o                         
  14  -2  -2        316.85        377.73        30.78 o                         
 -12  -6   7        132.67         91.42        41.30 o                         
 -11  -5   6       1137.11       1304.29        43.27 o                         
 -11  -3   8        285.42        270.66        39.90 o                         
  -9  -1   7        297.77        266.89        38.44 o                         
  -8  -4   3       2742.54       2649.91        36.89 o                         
  -7   1   8         23.59          4.77        39.20 o                         
   5   3   2       3854.25       4173.77        56.13 o                         
   9   1  -1          5.73         -3.73        47.57 o                         
  10   0  -2        606.20        580.20        44.88 o                         
  10   2   1         60.93         47.19        43.18 o                         
  11  -3  -4        740.95        736.64        38.52 o                         
  13  -1  -2        729.10        793.68        40.39 o                         
  -7 -11   1        169.95         31.16        37.82 o                         
  -7   1   9        463.40        442.03        43.53 o                         
  -4  -8  -1        293.60        298.28        41.01 o                         
  -3  -1   1        178.79        148.78       100.66 o                         
  -1  -5  -2         49.01         42.01        63.51 o                         
   0   2   2        917.86        716.04       110.59 o                         
  11  -5  -5        177.63        146.66        32.54 o                         
  14  -4  -4        559.08        610.25        25.84 o                         
 -11  -3   9        274.79        294.67        36.72 o                         
 -10  -8   4        126.57         60.05        32.32 o                         
 -10  -2   8        126.84         72.44        34.60 o                         
  -4 -10  -1        198.80        238.07        38.77 o                         
  -3   3   8        687.11        626.66        65.38 o                         
   2 -10  -4         19.23         27.49        29.72 o                         
   2   2   1        841.63        661.32        84.61 o                         
   4   4   5         93.26        100.41        38.65 o                         
   4   4   6        107.66         61.59        34.89 o                         
   5   1  -1         72.49         98.52        63.73 o                         
   7  -3  -4        179.97        201.56        39.17 o                         
   9  -5  -5        454.97        458.94        42.59 o                         
   9   3   3         41.57         62.99        27.53 o                         
  11   1  -1        114.83        109.20        44.54 o                         
  13  -3  -4        132.53         91.30        37.76 o                         
 -11  -5   7        613.14        705.35        42.12 o                         
 -10  -4   6        137.79        188.81        41.35 o                         
  -9  -1   8        160.99        180.82        33.11 o                         
  -8   0   8        689.50        692.25        32.16 o                         
  -7  -3   3         57.56         42.14        36.93 o                         
  -2  -8  -2        403.14        388.06        40.60 o                         
   2   4   5        559.13        582.50        53.38 o                         
   2   4   7          6.56          3.32        36.68 o                         
   6   4   5        110.82        124.62        37.25 o                         
   9   3   2        322.34        340.65        30.06 o                         
  12   0  -2        439.83        460.71        30.89 o                         
  13  -5  -5        315.50        328.79        35.40 o                         
 -10  -2   9        277.58        282.06        32.89 o                         
  -3   3   7        236.03        192.00        80.24 o                         
  -2 -10  -2        357.37        401.88        35.74 o                         
  -2  -4  -1        454.85        458.82        61.23 o                         
   4   4   4         61.31         63.97        31.77 o                         
   6   4   4         46.10         72.68        40.00 o                         
   7   3   1          3.24        -22.92        46.71 o                         
  10  -2  -4        667.07        710.55        40.99 o                         
  12   2   1         55.34         70.00        31.03 o                         
  -9  -1   9         39.10         48.35        31.09 o                         
  -7  -1   5        286.15        292.11        49.55 o                         
  -3   3   9        198.06        199.90        59.84 o                         
   9   3   1        157.73        154.96        31.61 o                         
  11   3   2        228.22        176.12        43.87 o                         
  12  -2  -4        134.24        117.64        38.64 o                         
  13   1  -1         19.62         72.61        48.34 o                         
 -11  -7   7        697.50        805.42        43.97 o                         
 -11  -5   8       1190.98       1391.95        41.93 o                         
  -9  -7   4        790.44        909.01        45.48 o                         
  -9  -3   6        203.77        198.99        43.76 o                         
  -8  -4   4       3371.22       3342.99        51.33 o                         
  -7  -7   2        742.67        778.68        45.99 o                         
  -6  -4   2        724.85        607.17        54.55 o                         
  -3  -7  -1       1383.80       1348.61        45.40 o                         
   0   4   7        575.12        543.13        41.89 o                         
   8   2  -1        135.91         97.75        49.48 o                         
   8   4   4        833.63        807.98        30.87 o                         
   9   1  -2         38.51         40.20        34.25 o                         
  10   2  -1         64.70         33.32        45.04 o                         
  11   1  -2        734.55        739.60        45.49 o                         
  14   0  -2         75.39         56.57        31.55 o                         
 -10  -6   6        574.40        649.65        42.87 o                         
  -9  -9   4        216.25        293.13        48.34 o                         
  -9  -5   5        467.59        503.67        45.70 o                         
  -7 -11   2        579.83        814.59        42.28 o                         
  -6 -10   1         84.20         96.42        27.41 o                         
  -1   3   4       1447.99       1531.59        76.15 o                         
   0   4   6         93.30        111.11        49.48 o                         
  11   3   1        107.75        109.92        31.03 o                         
  14  -4  -5        426.05        450.39        36.52 o                         
  14  -2  -4        540.93        545.65        40.88 o                         
  -5  -5   1        718.61        734.53        38.01 o                         
  -3  -9  -1        497.45        604.19        40.28 o                         
   3 -11  -4        138.14        134.00        31.63 o                         
   6   4   2        575.07        652.39        45.26 o                         
   8   4   2        437.57        590.82        45.49 o                         
  12   2  -1         56.75        124.52        43.61 o                         
  13   1  -2        729.10        813.05        43.35 o                         
 -10  -4   8        465.32        535.10        41.28 o                         
  -8  -2   6       3151.37       3562.60        47.90 o                         
  -1 -11  -2        255.37        303.41        36.90 o                         
  -1  -7  -2        565.19        565.70        43.31 o                         
   6   2  -1         75.73         92.53        39.98 o                         
  11  -7  -6         34.89         22.16        33.65 o                         
  11  -3  -5        209.75        192.09        38.73 o                         
  11  -1  -4        656.23        663.38        40.90 o                         
  13  -3  -5         25.02         -8.68        36.27 o                         
  -9  -7   5        182.52        235.34        43.01 o                         
  -7  -3   4        179.38        220.01        38.45 o                         
  -1  -9  -2        189.01        184.84        37.83 o                         
   3  -9  -4        381.85        424.13        35.22 o                         
   5   5   5        155.93        156.84        37.84 o                         
   5   5   6        394.88        351.40        35.35 o                         
  10  -8  -6        258.20        -11.80        42.63 o                         
  13  -1  -4       1433.45       1531.90        32.06 o                         
 -10  -6   7         18.08         26.47        29.42 o                         
 -10  -4   9        126.07        210.46        36.39 o                         
  -8  -6   4        135.80         97.48        35.32 o                         
  -6  -6   2       3591.80       3882.86        53.35 o                         
   0   4   5        136.87        112.48        40.69 o                         
   3   3   1        282.28        232.27        45.57 o                         
   3   5   6          2.43         -3.55        42.15 o                         
   4   0  -2       2460.55       2153.81        61.83 o                         
   4   4   2        535.83        487.97        36.26 o                         
   5   5   4       1272.84       1536.98        41.25 o                         
   6 -10  -5         51.48         45.49        39.83 o                         
   7   5   4          3.52          6.67        39.92 o                         
   9  -1  -4       1898.96       2073.30        47.70 o                         
  10   4   1        403.55        454.97        42.93 o                         
  12  -6  -6         74.31         36.42        27.87 o                         
  -9  -5   6         17.43         17.38        32.76 o                         
  -8 -10   4        123.79        127.05        47.20 o                         
  -8  -8   4        670.24        761.64        47.36 o                         
  -7  -1   6        115.03        128.92        39.98 o                         
  -5  -9   1        934.64       1147.90        45.22 o                         
  -5  -7   1        129.22         72.52        32.21 o                         
  -2 -12  -1          4.47        -12.31        34.85 o                         
  -2  -6  -1          3.26         17.20        52.02 o                         
   3   5   5       1092.30       1031.82        37.82 o                         
   3   5   7         66.97         54.32        31.31 o                         
   6   4   1        481.29        547.19        51.04 o                         
   7  -5  -5        216.06        199.87        58.24 o                         
   8  -4  -5       1122.92       1288.04        47.48 o                         
   9   3  -1         58.81         52.67        45.06 o                         
  12   2  -2        708.02        780.14        31.01 o                         
 -10  -6   8        154.28        127.63        44.89 o                         
  -9  -3   8        610.60        648.91        27.60 o                         
  -8  -2   7        280.31        375.77        39.60 o                         
  -6 -10   2        113.77         86.53        29.98 o                         
  -6  -8   2        123.35        149.85        45.74 o                         
  -4  -4   1        379.52        320.34        57.94 o                         
   1   3   2        318.53        257.67        70.37 o                         
   3   1  -1        173.89         94.79        75.28 o                         
   8   2  -2       4581.28       4948.35        52.58 o                         
   9  -3  -5        148.88        131.13        45.31 o                         
   9   5   3        341.11        379.00        42.23 o                         
  12  -2  -5        187.39        169.54        38.05 o                         
  12   0  -4         52.24        -15.20        39.67 o                         
  13  -5  -6         98.89        128.08        30.11 o                         
  13   3  -1         15.71        -25.58        48.43 o                         
  14   2  -2        316.85        212.19        44.96 o                         
  -9  -7   6        595.26        711.06        44.25 o                         
  -9  -3   9        477.88        567.51        33.83 o                         
  -6  -2   4       1991.64       1963.61        59.33 o                         
  -6   0   6       1966.07       2023.56        41.22 o                         
  -4   2   6       1126.25       1241.16        85.59 o                         
  -2 -10  -1       1030.28       1235.93        38.77 o                         
   0 -12  -2        404.84        431.60        37.12 o                         
   7   3  -1         33.93         73.38        51.54 o                         
   7   5   2        267.95        282.08        48.71 o                         
   9   5   2        124.54        130.20        39.55 o                         
  14   0  -4        374.24        342.74        42.37 o                         
  -9  -5   7        150.69        186.20        45.04 o                         
  -8  -6   5        271.15        299.91        46.17 o                         
  -4  -2   2         52.60         36.59        51.25 o                         
   0  -2  -1        146.64        125.04       112.23 o                         
  10   0  -4       1917.31       2053.25        44.84 o                         
  -8  -8   5        833.34        934.02        45.98 o                         
  -8  -4   6       1228.64       1355.82        47.05 o                         
  -7  -3   5         89.20        117.81        52.71 o                         
  -7  -1   7          1.82        -15.37        35.16 o                         
  -5   1   6       2056.66       2129.30        55.80 o                         
   0  -6  -2       3983.22       4305.56        55.89 o                         
   1   5   7        511.22        516.60        42.97 o                         
   9   5   1        206.75        308.21        44.62 o                         
  10  -2  -5       1101.77       1143.56        44.92 o                         
  13  -1  -5        160.68        175.16        41.07 o                         
  -9  -7   7        452.80        856.24        44.44 o                         
  -9  -5   8        127.24        113.68        41.52 o                         
  -5  -5   2        489.91        438.02        39.93 o                         
   1   5   6        397.30        411.96        36.47 o                         
   1   5   8        151.76        178.56        37.08 o                         
   4   2  -1        141.63         43.56        74.89 o                         
   4   4   1        191.55        168.33        57.23 o                         
   5   5   2        849.45        940.45        47.22 o                         
   6   6   5        162.28        224.68        37.37 o                         
  10   4  -1         40.06         12.71        45.95 o                         
  11   5   1        251.81        266.82        31.33 o                         
  12  -4  -6         47.03         37.37        34.24 o                         
  12   4  -1        115.62        101.93        47.99 o                         
  13   3  -2        198.34        245.21        33.74 o                         
  -8  -2   9        642.68        738.37        30.18 o                         
  -7  -9   4         82.61         70.58        32.53 o                         
  -5  -1   4       1017.16       1080.22        56.68 o                         
  -4 -10   1        270.80        285.51        31.59 o                         
   0  -8  -2         50.53         75.55        40.34 o                         
   0   4   4        570.06        581.73        49.36 o                         
   4 -10  -4        726.57        987.45        38.32 o                         
   4  -6  -4        409.82        450.87        56.47 o                         
   6   2  -2         54.45         50.38        57.34 o                         
   6   6   4        152.21        180.17        39.79 o                         
   7   5   1        963.80       1013.50        32.68 o                         
   8   6   3        135.37        133.98        42.11 o                         
   9   3  -2         31.48         22.47        33.78 o                         
  11  -1  -5        228.35        273.98        41.76 o                         
  13  -3  -6        476.26        442.04        45.18 o                         
  -9  -7   8        401.35        488.37        44.96 o                         
  -9  -5   9        249.39         66.35        28.62 o                         
  -8  -4   7        183.95        197.67        38.48 o                         
  -7  -1   8         23.59         49.16        41.05 o                         
  -5  -9   2        272.33        257.20        47.32 o                         
  -5  -7   2        586.75        616.37        51.68 o                         
  -4  -8   1        575.36        620.21        34.59 o                         
  -1 -11  -1         98.96         92.23        37.03 o                         
   1   5   5        191.63        149.95        50.82 o                         
   2  -6  -3        427.64        568.20        48.48 o                         
   2   4   2        676.65        610.96        60.18 o                         
   4   6   5        437.47        354.57        42.29 o                         
   4   6   6         99.57         50.68        32.23 o                         
   8   4  -1        715.48        740.51        50.31 o                         
  -8  -8   6        516.39        582.03        35.28 o                         
  -5  -3   3         58.77         31.30        40.60 o                         
   8   0  -4        125.05         67.77        49.71 o                         
  -7  -5   5        212.28        169.12        35.87 o                         
  -7  -3   6        120.17         59.88        46.92 o                         
  -7  -1   9        463.40        541.28        33.51 o                         
  -6  -4   4        744.66        792.85        54.67 o                         
  -6  -2   5        361.62        402.97        53.85 o                         
  -4 -12   2        664.43        757.44        41.71 o                         
  -3  -1   2       3197.36       3009.86        98.83 o                         
   2  -8  -3       1248.65       1512.50        38.06 o                         
   4  -8  -4        100.31         75.21        39.93 o                         
   5   3  -1       1096.69        996.34        42.78 o                         
  12   4  -2        465.72        476.55        32.45 o                         
  13   3  -3          6.73         14.18        32.76 o                         
  14  -2  -6        831.18        807.09        36.64 o                         
  14   2  -4        540.93        347.01        41.07 o                         
  -8  -8   7        537.20        613.85        46.72 o                         
  -8  -6   7        540.98        580.75        45.51 o                         
  -8  -4   8        530.91        625.28        40.24 o                         
  -7  -9   5        295.81        180.34        35.60 o                         
  -6 -10   4        364.89        447.12        52.14 o                         
  -3 -11   1        170.89        225.99        42.95 o                         
  -2   4   8         51.94         43.40        69.13 o                         
  -1  -9  -1        463.33        429.65        42.93 o                         
   1 -11  -2       1119.51       1229.26        36.35 o                         
   5   5   1        717.77        794.60        53.37 o                         
   6   6   2        418.06        452.06        40.96 o                         
   7   3  -2       1452.59       1345.12        55.38 o                         
   9   1  -4       1898.96       2032.36        51.17 o                         
  10   4  -2        372.60        397.87        33.22 o                         
  10   6   1        655.02        609.73        33.08 o                         
  11  -3  -6        921.42        818.17        44.45 o                         
  11   5  -1        196.82        263.02        49.31 o                         
  12   2  -4        134.24        102.22        42.93 o                         
  -8  -4   9         64.60         32.11        34.34 o                         
  -6   0   8        367.59        409.37        46.07 o                         
  -5   1   7       1913.09       1993.92        55.94 o                         
  -4  -4   2        792.98        829.11        63.17 o                         
  -1  -7  -1        328.14        305.31        34.16 o                         
   0 -12  -1       1420.79       1439.31        34.77 o                         
   8   6   1        150.13        166.68        44.46 o                         
   9   5  -1          2.45         -0.81        46.56 o                         
  10  -4  -6        150.41        129.52        41.88 o                         
  12  -2  -6        136.52        171.64        38.99 o                         
  -8  -6   8        434.69        457.19        43.81 o                         
  -7  -3   7        160.89        155.23        42.03 o                         
  -6  -8   4        557.29        515.63        33.81 o                         
  -6  -6   4        260.22        259.63        35.56 o                         
  -4 -10   2        374.61        453.70        45.74 o                         
  -4   0   4        784.58        771.13        67.69 o                         
  -2   4   7         55.68         48.55        75.08 o                         
   1   5   4        447.67        449.97        42.42 o                         
   2   6   6        174.62        166.00        36.71 o                         
   2   6   7        369.98        338.60        38.99 o                         
   3   5   2        752.86        732.24        51.88 o                         
   5 -11  -4         53.88         40.81        25.63 o                         
   6   4  -1         19.10        -55.42        55.64 o                         
   8  -2  -5       2485.87       2399.40        49.08 o                         
  13   1  -5        160.69        171.34        41.48 o                         
  -8  -6   9        156.99        174.42        40.14 o                         
  -7  -7   6         81.08         91.26        45.14 o                         
  -7  -5   6         85.71         59.62        34.00 o                         
  -3  -9   1        293.57        277.93        44.63 o                         
  -3  -5   1       1098.11       1113.08        59.70 o                         
   2 -12  -2         64.72        102.82        38.73 o                         
   8   4  -2       2605.93       2774.52        54.22 o                         
   9   7   2        441.37        430.32        43.63 o                         
  10   2  -4        667.07        702.41        43.64 o                         
  13  -1  -6        239.30        208.62        36.90 o                         
  13   3  -4        132.53         94.16        41.31 o                         
  -6 -10   5         56.96         54.32        33.49 o                         
  -6  -2   6        539.92        545.61        45.32 o                         
  -4  -8   2        286.13        315.19        35.31 o                         
  -4  -6   2        285.63        354.89        53.54 o                         
  -3  -7   1       1747.41       1927.18        54.83 o                         
  -2 -12   1         99.78         56.16        29.46 o                         
   1  -9  -2       1145.87       1015.59        42.16 o                         
   2   6   5         64.14          2.00        37.67 o                         
   5   7   5         47.14         65.09        36.20 o                         
   6   6   1       1391.98       1710.15        48.72 o                         
  11   5  -2        151.57        163.69        46.22 o                         
  12   6  -1        204.82        184.77        47.58 o                         
  -7  -9   7         16.65         14.89        28.73 o                         
  -7  -5   7        200.94        171.79        45.49 o                         
  -5  -1   5       1542.87       1636.32        52.60 o                         
  -5   1   8        775.55        816.12        54.01 o                         
  -5   1   9        476.69        463.26        56.71 o                         
  -4  -2   3       1791.95       1733.65        73.79 o                         
  -4   2   7       1104.78       1045.12        62.05 o                         
   0 -10  -1         62.93         53.48        38.73 o                         
   1  -5  -2        679.05        701.98        63.55 o                         
   5   7   4        308.89        324.69        36.30 o                         
   7   7   2        424.33        492.52        42.63 o                         
  11   1  -5        228.35        182.49        40.05 o                         
  13  -5  -7         32.87         31.50        35.93 o                         
  14   0  -6         60.26         46.30        38.83 o                         
  14   2  -5        342.34        317.99        44.00 o                         
  -7  -3   9        424.05        421.72        32.32 o                         
  -6  -8   5        293.69        234.46        36.37 o                         
  -6  -6   5        788.91        891.76        49.11 o                         
  -5  -3   4       2048.33       2052.44        44.40 o                         
  -3 -11   2        141.38         93.32        29.58 o                         
   1  -7  -2        451.32        467.73        44.30 o                         
   4   6   2       1419.52       1507.18        47.80 o                         
   7  -3  -5         85.28         81.79        45.43 o                         
   9  -5  -6         19.35         17.47        44.91 o                         
   9   7   1         32.91         18.88        30.97 o                         
  10   6  -1        941.47       1001.86        34.21 o                         
  11   3  -4        740.94        704.37        34.81 o                         
  -7  -7   8        170.82        108.94        47.33 o                         
  -7  -5   8        462.19        564.89        43.51 o                         
  -5  -9   4        203.23        162.76        36.90 o                         
  -2  -2   1        323.72        394.50       112.13 o                         
  -1   3   3        449.62        351.81       101.34 o                         
   1   3   1       1527.74       1333.78        88.83 o                         
   2   6   4        447.58        481.20        42.63 o                         
   9   5  -2        173.18        123.60        33.75 o                         
  11  -1  -6       1121.75       1067.36        51.67 o                         
  12   2  -5        187.39        225.94        42.20 o                         
  13   5  -3        255.33        202.20        44.70 o                         
  14   4  -4        559.08        494.02        44.57 o                         
  -7  -5   9        449.30        475.21        37.61 o                         
  -6  -2   7        273.87        299.56        38.09 o                         
  -5  -7   4        172.07        202.67        47.06 o                         
  -4   2   9        328.29        331.74        59.14 o                         
   3   7   6        259.31        244.94        39.41 o                         
   7  -9  -5        293.31        208.88        38.98 o                         
   7   7   1        621.71        691.33        46.84 o                         
  12  -6  -7        135.88          4.54        39.50 o                         
  12   0  -6         35.35        -10.60        39.32 o                         
  12   4  -4         44.09         81.30        45.23 o                         
  12   6  -2        557.27        558.12        34.26 o                         
  -6  -8   6        815.30        757.31        33.79 o                         
  -6  -4   6         44.17        -12.56        33.92 o                         
  -4   2   8        216.17        221.64        55.98 o                         
   0  -8  -1        619.67        614.19        46.42 o                         
   1 -11  -1        222.86        257.30        36.31 o                         
   2 -10  -2        640.91        689.46        39.34 o                         
   3   5   1       1753.36       1785.30        60.24 o                         
   3   7   5        102.00        113.30        35.41 o                         
   5  -9  -4        214.81        205.76        41.73 o                         
   5   1  -3       1484.41       1454.76        71.61 o                         
   5   3  -2       2558.29       2123.01        62.79 o                         
   7   1  -4       1499.39       1658.30        60.57 o                         
   8   2  -4       3588.46       3738.48        58.43 o                         
   8   6  -1        144.37        133.57        35.69 o                         
  13  -3  -7         24.01          0.80        35.35 o                         
  13   1  -6        239.30        195.88        43.31 o                         
  13   3  -5         25.02         49.76        41.81 o                         
  14  -2  -7         79.84         79.99        36.17 o                         
  -6  -6   6        812.46        634.24        34.33 o                         
  -6  -2   8        737.18        841.82        37.11 o                         
  -4  -4   3       2507.62       2623.72        64.31 o                         
  -3  -3   2       2007.55       2097.25        77.33 o                         
  -3   3   7        236.03        204.43        90.95 o                         
  -3   3   9        198.06        214.52        65.77 o                         
  -1   5   7        223.45        263.40        59.46 o                         
   0  -4  -1        639.17        593.07        73.95 o                         
   4   2  -2         53.52         87.29        75.42 o                         
   5   7   2         23.53         84.50        44.25 o                         
   6   4  -2        691.01        585.18        58.54 o                         
   8   8   2        162.88        128.57        43.76 o                         
   9   3  -4        580.36        606.48        47.74 o                         
  10   6  -2        675.96        773.41        48.90 o                         
  11   7  -1        346.39        387.63        33.98 o                         
  12  -4  -7         39.90         16.88        38.38 o                         
  -6  -8   7        498.59        445.18        34.86 o                         
  -6  -4   7        592.70        646.39        42.45 o                         
  -5  -1   6       2056.66       2198.19        44.28 o                         
  -4  -6   3         35.45         53.94        55.39 o                         
  -2  -8   1        432.57        455.61        50.18 o                         
  -1 -11   1        215.68        291.83        45.55 o                         
   3   7   4        606.59        766.94        41.80 o                         
   6   0  -4       2081.93       2083.60        59.71 o                         
   9   1  -5       2425.53       2645.00        50.49 o                         
  13   5  -4        595.95        544.99        48.16 o                         
  14   2  -6        831.18        857.72        43.89 o                         
  -6  -8   8        557.83        568.27        32.50 o                         
  -6  -6   7         19.44         75.85        43.55 o                         
  -5  -7   5        175.00        261.81        48.90 o                         
  -5  -3   5        325.87        324.71        41.39 o                         
  -3  -7   2       2828.25       2739.03        42.08 o                         
  -2   0   2        743.19        609.91       108.12 o                         
   0   2   1        140.45         86.21       121.96 o                         
   2 -12  -1         96.20         33.94        30.54 o                         
   7   5  -2       1365.54       1382.81        55.73 o                         
   8   8   1          1.23        -11.96        44.30 o                         
   9  -3  -6        197.25        156.18        45.95 o                         
   9   7  -1        133.59        171.02        46.50 o                         
  10   2  -5       1101.76       1118.43        34.69 o                         
  14   4  -5        426.05        477.15        45.60 o                         
  -6  -6   8         63.07         70.17        42.96 o                         
  -6  -4   8        521.15        527.48        38.27 o                         
  -5  -9   6        151.24         95.63        34.24 o                         
  -5  -5   5        252.12        320.13        51.38 o                         
  -3  -5   2       1927.43       1671.62        47.58 o                         
  -2  -6   1       1481.83       1490.35        62.65 o                         
  -2  -4   1        942.74        886.64        72.69 o                         
  -1   5   6        730.54        729.95        69.94 o                         
   3   3  -1        550.88        378.20        79.19 o                         
   4   4  -1        379.78        303.77        43.69 o                         
   5   5  -1        748.59        691.89        58.47 o                         
  11   3  -5        209.75        192.01        47.67 o                         
  11   7  -2        124.75        103.81        46.72 o                         
  13  -1  -7         11.73         16.20        36.50 o                         
  -4 -10   5        436.20        361.72        37.02 o                         
  -4  -8   4        103.71         84.56        35.31 o                         
  -4  -2   4        397.07        377.72        60.87 o                         
  -3   3   8        687.11        657.55        78.27 o                         
   0 -12   1       1425.34       1219.93        28.66 o                         
   4   8   5         66.56         45.74        35.96 o                         
   5   7   1        281.13        278.04        49.33 o                         
   6   8   2          4.54         29.38        42.31 o                         
   8 -10  -5        503.39        299.35        27.34 o                         
  11   5  -4        736.87        780.25        47.06 o                         
  12  -2  -7        195.92        215.18        47.53 o                         
  -5  -7   6        153.24        227.88        49.68 o                         
  -3  -1   3       2127.06       2114.72        77.54 o                         
   0   6   7        173.31        125.35        44.91 o                         
   1  -9  -1       1240.43       1331.05        46.99 o                         
   2  -8  -2        906.55       1017.00        44.32 o                         
   3  -5  -3       2551.83       2662.97        69.10 o                         
   4 -12  -2        672.17        686.39        29.05 o                         
  10   0  -6       1442.90       1565.65        46.30 o                         
  12   2  -6        136.52        209.07        45.69 o                         
  12   4  -5        170.40        176.66        31.04 o                         
  -5  -5   6       1746.88       1943.94        51.24 o                         
  -5  -3   6        584.56        632.50        49.46 o                         
  -5  -1   8        775.55        830.21        40.53 o                         
  -5  -1   9        476.69        503.32        35.10 o                         
  -4  -6   4        416.98        476.68        55.77 o                         
  -3 -11   5        192.63        100.19        49.84 o                         
  -1 -11   2       1103.28       1354.84        46.59 o                         
  -1  -9   1       1242.06       1561.18        49.57 o                         
   0   6   6        617.05        592.23        48.54 o                         
   0   6   8         25.79         31.93        50.00 o                         
   7  -1  -5        288.31        245.65        44.41 o                         
  13   3  -6        476.26        537.11        45.69 o                         
  -5  -7   7       1759.22       1739.71        33.00 o                         
  -4  -8   5        203.14        108.80        48.60 o                         
  -4  -4   4       2750.47       2598.39        45.49 o                         
  -2  -8   2        910.04       1019.83        56.27 o                         
   5  -7  -4        167.72        166.88        52.50 o                         
   6   8   1        225.98        198.22        45.86 o                         
  12   6  -4         13.57         22.79        34.64 o                         
  13   5  -5        315.50        346.12        33.79 o                         
  -5  -7   8        347.30        279.92        34.49 o                         
  -5  -5   7        381.25        310.12        45.58 o                         
  -5  -3   7        113.46        151.94        42.71 o                         
  -3  -9   4        387.90        387.89        36.44 o                         
   1   5   2         46.49         23.70        61.84 o                         
   2   6   2        233.79        222.99        53.34 o                         
   5  -1  -4       1050.43        891.40        67.33 o                         
   7   9   2         47.26         24.99        38.95 o                         
   9  -1  -6         33.44         45.68        38.78 o                         
  13   1  -7         11.73         25.41        42.78 o                         
  -5  -5   8       1241.16       1453.19        43.74 o                         
  -5  -5   9        114.76        148.52        36.40 o                         
  -4  -8   6        266.18        387.50        46.00 o                         
   1   7   6        392.91        311.80        49.62 o                         
   1   7   7        488.80        438.75        44.66 o                         
   2 -10  -1       1179.92       1226.49        39.26 o                         
   3   7   2       2726.50       3144.89        51.93 o                         
   7   3  -4        179.97        194.45        60.03 o                         
   8   8  -1        808.06        779.60        48.31 o                         
   9   3  -5        148.88        145.83        47.60 o                         
   9   5  -4        343.62        152.94        51.02 o                         
  14   2  -7         79.84         60.35        41.45 o                         
  -4  -8   7        654.52        588.44        48.46 o                         
  -4  -6   5        806.23        905.54        36.03 o                         
  -4   0   6        404.95        414.87        49.21 o                         
  -3  -9   5        317.93        346.94        49.02 o                         
  -3  -5   3       2585.84       2661.13        48.29 o                         
  -3  -3   3        664.24        670.75        70.42 o                         
  -1   5   5        225.74        146.44        67.65 o                         
   0 -10   1         72.18         56.80        29.21 o                         
   1  -7  -1        442.12        494.30        52.74 o                         
   2  -6  -2       1171.69       1282.92        64.69 o                         
   3  -9  -2        191.32        195.33        48.67 o                         
   6   4  -3        385.56        344.96        41.14 o                         
   7   9   1         26.43         29.31        44.79 o                         
   8   2  -5       2485.86       2463.37        55.87 o                         
  -4  -4   5       1884.80       2084.44        59.65 o                         
  -2 -10   4         23.06         17.59        33.87 o                         
  -2  -6   2       1157.55       1284.54        63.26 o                         
  -1  -9   2       1131.86       1231.53        52.65 o                         
  -1  -7   1        427.57        362.44        43.89 o                         
   1   7   5         25.27         48.78        40.09 o                         
   3 -11  -1        161.99        208.24        33.14 o                         
   4  -8  -3        223.79        211.33        34.97 o                         
   4   8   2        606.74        667.82        42.88 o                         
   6   2  -4       1969.93       1940.59        63.83 o                         
   7  -7  -5        352.13        392.94        58.08 o                         
  10   2  -6        141.36        133.58        43.48 o                         
  10   6  -4        491.79        477.92        33.00 o                         
  11  -1  -7        645.20        577.48        38.77 o                         
  12   4  -6         47.03         33.70        44.89 o                         
  -4  -6   6         84.95        107.56        50.68 o                         
  -3  -9   6        418.46        474.11        52.87 o                         
  -1 -11   4        476.33        559.56        48.39 o                         
   1 -11   1         96.46         84.40        44.06 o                         
   2   8   6        130.51        140.75        44.76 o                         
   4 -12  -1        277.24        273.10        30.14 o                         
   6   6  -2       3612.71       3277.41        42.74 o                         
   7   7  -2        721.27        878.46        50.45 o                         
   9   9  -1          7.88         56.64        46.37 o                         
  12   6  -5          7.61        -28.37        49.14 o                         
  -4  -6   7        284.01        288.69        45.94 o                         
  -4   0   8        435.76        444.20        52.07 o                         
  -3  -9   7         79.75         53.51        31.72 o                         
  -2 -10   5         39.62         10.02        36.84 o                         
   2 -12   1          5.70        -36.59        40.79 o                         
   2   8   5        872.95       1000.20        40.91 o                         
   5   9   2        561.75        692.19        45.61 o                         
   9   1  -6         33.44         60.18        46.00 o                         
  13   5  -6         98.89        118.05        34.34 o                         
  -4  -6   8        265.13        336.71        30.03 o                         
  -4  -4   6       1210.97       1355.82        50.36 o                         
  -4  -2   6       1126.25       1243.69        45.19 o                         
  -3  -7   5        182.17        170.62        51.58 o                         
  -2 -10   6         59.85        -31.90        48.25 o                         
  -2  -4   2       4868.98       4347.10        53.78 o                         
   1   7   4         63.30         54.39        47.61 o                         
   3   7   1       1372.62       1479.15        53.61 o                         
   7   1  -5        288.31        319.73        52.70 o                         
   8   8  -2        609.75        719.87        48.78 o                         
  12   2  -7        195.92        157.75        44.28 o                         
  13   3  -7         24.01         50.32        45.78 o                         
  -4  -4   7        739.83        678.52        42.29 o                         
  -4  -4   9          4.50         21.06        34.77 o                         
  -4  -2   9        328.29        359.60        33.45 o                         
  -3  -5   4       1684.43       1684.32        58.12 o                         
  -1  -5   1       2425.09       2185.25        49.03 o                         
   2   6   1          5.06         -4.28        59.97 o                         
   2   8   4         86.66        119.60        42.23 o                         
   4   6  -1       1226.50       1140.98        58.13 o                         
   4   8   1        304.86        383.32        47.39 o                         
   5 -11  -2        274.08        261.14        28.62 o                         
   5   7  -1        143.06         78.37        52.84 o                         
  11   1  -7        645.20        648.46        42.70 o                         
  -4  -4   8        609.66        553.78        38.60 o                         
  -4  -2   7       1104.78       1113.60        40.82 o                         
  -4  -2   8        216.17        216.93        36.97 o                         
  -3  -7   6        780.17        816.35        49.62 o                         
  -2   4   8         51.94         43.56        80.13 o                         
   0  -8   1        634.47        505.59        37.65 o                         
   1 -11   2        268.15        266.65        31.77 o                         
   1  -5  -1       2463.51       2182.46        69.71 o                         
   2  -8  -1        459.10        451.99        46.64 o                         
   3   9   5        265.24        333.96        35.01 o                         
   5   9   1       1226.05       1469.01        45.38 o                         
   6  -8  -4        548.34        504.84        37.58 o                         
   6   8  -1          2.97        -75.19        52.23 o                         
   8  -4  -6       1223.31       1076.71        77.28 o                         
   9   9  -2         15.93         43.44        48.46 o                         
  13  -1  -8        318.35        238.04        36.08 o                         
  -3  -7   8        523.63        551.60        29.85 o                         
  -3  -3   4        572.92        434.62        61.83 o                         
  -2  -6   3        445.67        433.40        41.11 o                         
  -1  -7   2        457.81        406.08        60.13 o                         
  -1  -1   1        354.53        315.08       164.71 o                         
   3   3  -2       1987.76       1724.75        79.63 o                         
   3   9   4        304.46        348.29        38.72 o                         
   7   9  -1        107.90        135.80        47.15 o                         
   8   6  -4        121.10         79.27        52.14 o                         
   9   5  -5        454.97        506.47        35.07 o                         
   9   7  -4        796.87        908.30        49.83 o                         
  10  -2  -7        664.30        646.97        33.83 o                         
  11   5  -6       1140.95       1262.60        48.84 o                         
  -3  -5   5       2427.36       2452.14        56.40 o                         
  -2  -8   5        552.70        553.10        36.38 o                         
  -1  -9   4         89.13         97.82        50.18 o                         
  -1  -3   1       1893.80       1819.63        73.93 o                         
   1   5   1        838.88        696.07        65.04 o                         
   6  -2  -5        365.87        313.84        62.39 o                         
   6  10   1        254.75        217.49        43.93 o                         
   8   0  -6        909.29        903.72        41.46 o                         
   8   4  -5       1122.93       1272.59        37.21 o                         
  10   4  -6        150.41        175.73        34.85 o                         
  10   8  -4        121.02         80.72        50.85 o                         
  11   7  -5        223.26        255.26        34.50 o                         
  13   1  -8        318.35        303.60        41.11 o                         
  -3  -5   9        273.98        299.09        39.28 o                         
  -3   1   9         12.92          6.35        51.88 o                         
   1  -9   1        461.19        471.21        47.67 o                         
   3  -7  -2       2787.39       2818.81        49.63 o                         
   6   4  -4        768.96        726.14        57.60 o                         
   9   3  -6        197.25        187.78        48.76 o                         
  12   4  -7         39.90         53.05        46.32 o                         
  13   5  -7         32.87         54.35        48.31 o                         
  -3  -5   6        125.25        108.55        49.03 o                         
  -3  -5   7        387.71        417.73        47.83 o                         
  -3  -5   8         84.82         38.55        43.63 o                         
  -2  -6   4        138.67        146.79        57.01 o                         
  -1  -9   5        294.57        390.69        35.97 o                         
  -1   5   4       1816.94       1708.37        66.71 o                         
   2   0  -2        722.86        606.10       151.33 o                         
   3  -9  -1        283.01        238.04        41.55 o                         
   7  -9  -4         76.11         80.63        25.50 o                         
   7   3  -5         85.28         85.16        55.72 o                         
  10  -8  -6        258.20        143.40        33.65 o                         
  11   3  -7        178.22        170.02        45.87 o                         
  12  -2  -8         29.40         32.77        38.25 o                         
  -3  -3   5          1.10         39.49        59.02 o                         
  -3  -3   9        198.06        247.22        34.05 o                         
  -2  -4   3       4558.65       5059.51        51.33 o                         
   0  -8   2         59.32         43.23        36.56 o                         
   3 -11   1        272.14        304.54        39.19 o                         
   4 -10  -1        266.47        313.67        37.38 o                         
   5  -5  -4       1974.15       1761.51        67.85 o                         
   5   7  -2        597.05        622.76        57.71 o                         
   6   8  -2        113.08         99.76        51.08 o                         
   8 -10  -4        118.03         81.71        21.49 o                         
  12   0  -8         51.79         46.94        36.30 o                         
  -3  -1   9         12.92         18.52        33.99 o                         
  -3   1   6        608.64        598.86        49.44 o                         
  -3   1   8        489.76        538.56        45.04 o                         
  -1  -5   2        707.27        666.05        67.38 o                         
   0  -6   1       6818.88       7495.71        73.14 o                         
   1  -3  -1       1877.68       1887.51       124.05 o                         
   2   8   2        399.81        472.98        48.98 o                         
   3   9   2        269.46        312.95        47.09 o                         
   5 -11  -1        438.82        354.32        32.04 o                         
   7   9  -2        679.96        650.31        34.45 o                         
   8   2  -6       3177.68       3204.35        50.79 o                         
   9  -9  -5          5.99        -10.51        23.28 o                         
  10   2  -7        664.30        654.59        45.79 o                         
  13   3  -8        611.76        740.41        44.67 o                         
  -3  -3   6       1503.46       1506.05        51.34 o                         
  -3  -3   7        236.03        214.02        41.28 o                         
  -3  -3   8        687.11        711.13        36.82 o                         
  -3   1   7        212.13        212.37        58.47 o                         
  -2   4   7         55.68        -24.37        81.24 o                         
   4   6  -2        281.45        389.18        57.90 o                         
   4  10   2        286.05        353.25        42.22 o                         
   5   3  -4       2044.87       1951.42        63.67 o                         
   8  10  -2        522.88        541.15        50.14 o                         
  -3  -1   6        608.64        556.96        44.88 o                         
  -3  -1   8        489.76        474.35        38.19 o                         
  -2  -2   3       3961.35       3638.47        87.42 o                         
  -1  -7   4        427.78        428.84        53.25 o                         
   1   1  -1        352.72        295.51       168.18 o                         
   2 -10   2        356.62        358.94        48.26 o                         
   4   4  -3       2488.03       2461.75        65.42 o                         
   8   6  -5        289.78        280.00        50.94 o                         
  10   6  -6        565.89        614.14        33.58 o                         
  10   8  -5        180.83         81.74        36.37 o                         
  11   7  -6         34.89        -33.22        33.81 o                         
  12   2  -8         29.40         82.66        41.51 o                         
  12   6  -7        135.88         82.80        46.02 o                         
  -3  -1   7        212.13        225.86        41.46 o                         
  -2  -4   4       2890.37       2887.99        66.19 o                         
   0   4   1        659.73        467.33        87.15 o                         
   2  -6  -1       1447.92       1488.04        63.43 o                         
   4   8  -1        579.01        693.94        55.38 o                         
   5   9  -1        926.73        949.85        37.66 o                         
   6   2  -5        365.87        306.20        57.30 o                         
   6  10  -1         90.77         59.87        47.99 o                         
   7   7  -4        172.53        133.78        50.29 o                         
   9   5  -6         19.35          9.79        35.65 o                         
   9   9  -4        214.52        253.82        53.50 o                         
  11   5  -7        625.66        730.66        48.46 o                         
  -2   2   9        624.70        507.36        49.33 o                         
  -1  -7   6         73.86         88.58        49.12 o                         
  -1  -7   7        667.05        738.18        32.30 o                         
   0  -8   4        510.53        545.98        50.62 o                         
   3   5  -2       1936.29       1857.52        70.46 o                         
   4  10   1        196.06        264.13        47.15 o                         
   5  -9  -2        265.50        212.45        35.95 o                         
   6 -10  -2        106.10         71.19        30.86 o                         
   6   6  -4        275.16        297.95        53.95 o                         
   7   5  -5        216.06        232.27        53.76 o                         
   9  -1  -7        299.82        276.59        38.59 o                         
  10   4  -7       1223.16       1318.86        48.25 o                         
  -2  -4   5        299.59        282.19        58.26 o                         
  -2  -4   8         51.94         18.27        39.46 o                         
  -2  -2   9        624.70        547.56        34.11 o                         
   0  -8   5        324.31        389.48        54.35 o                         
   0  -8   7        125.81         -1.87        34.32 o                         
   1  -9   4        393.69        447.88        49.32 o                         
   1  -7   1        343.09        265.16        42.40 o                         
   2 -10   4        439.02        496.94        50.10 o                         
   2   8   1        396.11        461.72        50.82 o                         
   3   7  -1       1734.98       1863.23        59.62 o                         
   5  11   1         54.92         43.26        43.12 o                         
   8   4  -6       1223.31       1232.80        49.84 o                         
   9   1  -7        299.82        290.38        43.94 o                         
  11  -1  -8        943.03        904.49        33.75 o                         
  11   1  -8        943.03        896.46        37.72 o                         
  12   4  -8         65.03         41.47        45.01 o                         
  -2  -4   6        596.84        550.43        49.88 o                         
  -2  -4   7         55.68          8.36        39.12 o                         
   0   6   2       3955.76       4194.76        82.24 o                         
   1  -9   5         63.08         60.73        36.00 o                         
   5  -7  -3        746.77        633.14        36.60 o                         
   7   1  -6        114.42        116.54        56.75 o                         
  -1  -5   8        904.85       1012.75        45.65 o                         
   1   9   5         63.08         92.72        48.26 o                         
   2  -8   1        396.11        452.91        49.89 o                         
   5 -11   1         54.92         40.64        40.03 o                         
   5   5  -4       1974.15       1844.00        58.96 o                         
   6   4  -5         57.34          6.83        55.61 o                         
   6  10  -2        106.10         96.01        48.09 o                         
   7  -1  -6        114.42        139.70        38.74 o                         
   9   3  -7         11.14         32.11        40.10 o                         
  -2  -2   8         88.55         71.43        35.45 o                         
  -1   5   3       2222.26       2085.75        64.05 o                         
   0  -4   1        659.74        720.20        82.25 o                         
   1   7   1        343.09        282.75        58.59 o                         
   1   9   4        393.69        452.77        42.79 o                         
   1   9   6        159.42        179.27        44.88 o                         
   2  10   4        439.02        509.21        41.01 o                         
   3  -9   1        505.60        553.70        47.54 o                         
   4 -10   1        196.06        192.64        42.92 o                         
   4   0  -4        785.07        771.12        62.42 o                         
   5   9  -2        265.50        278.31        37.44 o                         
   7 -11  -1        166.09         93.64        31.66 o                         
   7  11  -2        591.19        748.54        46.79 o                         
   9   7  -6        591.76        642.49        47.03 o                         
  11   7  -7        680.08        903.68        48.90 o                         
  -1  -5   7        223.45        201.40        45.62 o                         
  -1  -3   9        467.66        472.53        33.94 o                         
   0  -6   8         25.79          2.68        29.46 o                         
   1  -7   2        561.38        652.20        56.88 o                         
   3   3  -3        651.91        514.32        72.69 o                         
   4   2  -4        407.86        321.57        62.36 o                         
   4   6  -3         39.33         63.54        40.77 o                         
   4   8  -2        293.52        266.92        53.90 o                         
   7   3  -6        118.63         80.41        48.98 o                         
  10   6  -7         19.35         51.92        49.45 o                         
  -1  -5   5        225.74        182.18        38.08 o                         
  -1  -5   6        730.54        607.51        37.07 o                         
   6 -10  -1         90.77         66.48        24.25 o                         
   7   7  -5        352.13        361.42        35.03 o                         
   7   9  -4         76.11         38.83        34.72 o                         
   8   6  -6        184.01        196.05        36.03 o                         
   8  10  -4        118.03        156.86        36.39 o                         
  -5  -5   6       1746.88       1876.17        69.57 o                         
  -2  -8  -6        135.80        201.73        55.85 o                         
   1  -5  -7        227.65        189.83        57.11 o                         
   1  -5   8        151.76        122.49        61.96 o                         
   2  -2   6        678.33        739.74        56.10 o                         
   3  -1   5       1793.82       1916.78        56.83 o                         
   4  -2   6        477.84        486.12        59.44 o                         
   5  -1   5        106.21        106.30        56.27 o                         
   5   1   2       1280.94       1316.45        66.20 o                         
   6  -2  -8        749.50        856.49        52.17 o                         
   6   0  -6       1995.06       2011.27        57.68 o                         
  -8 -10   2        526.60        428.84        54.42 o                         
  -6  -6   6        812.46        505.92        71.69 o                         
  -4  -8  -4        730.92        707.95        39.03 o                         
  -2  -4   7         55.68         10.88        32.44 o                         
  -1  -5   8        904.85        955.05        58.16 o                         
  -1  -3  -4        249.24        288.85        68.97 o                         
   0  -2  -4       3001.57       2943.89        58.12 o                         
   2  -6  -8        120.05         59.90        57.14 o                         
   3  -3  -7        227.17        181.85        58.92 o                         
   3  -3   7        138.42         70.54        65.42 o                         
   4   0   4       1435.82       1590.50        61.01 o                         
   7   1   2        506.68        359.01        37.20 o                         
   9  -1   4          5.97         38.61        41.09 o                         
  -7  -9   7         16.65        -19.34        59.28 o                         
  -6 -10  -2        248.71        221.29        32.97 o                         
  -5  -9  -3        698.10        527.52        37.65 o                         
  -2  -2   5       2925.12       3035.06        50.94 o                         
  -1  -1   4        235.15        171.24        54.86 o                         
   0  -2   6        885.48        907.21        44.58 o                         
   2   0   4         69.82         50.39        66.40 o                         
   3   1   2       2607.57       2295.16        81.36 o                         
   4  -4  -8        597.22        732.73        61.18 o                         
   5  -5  -9        110.81        139.29        59.60 o                         
   5  -3  -8        696.68        726.93        54.76 o                         
   6  -2   6         30.10         36.99        58.94 o                         
   7  -1   5        467.38        552.07        62.42 o                         
   9  -1  -8        163.32        165.64        50.42 o                         
  13   1  -1         19.62         43.98        43.56 o                         
  -6  -8  -1        225.67        260.94        53.59 o                         
  -5  -7  -2         28.18         10.54        59.66 o                         
  -4  -6   8        265.13        285.09        45.21 o                         
  -4  -4  -1        186.81        249.39        78.84 o                         
  -3  -3   6       1503.46       1650.80        57.79 o                         
  -1  -7  -6        398.92        364.98        44.94 o                         
  -1  -5  -5        184.93        178.19        62.30 o                         
  -1  -3   7        169.98        186.55        64.36 o                         
   9   1   2         20.02          2.36        54.20 o                         
  10  -2  -9        277.51        305.30        45.94 o                         
  11   1   1        390.60        416.19        51.02 o                         
  -3  -5   8         84.82         81.64        49.07 o                         
  -1  -1  -1         57.03         60.37       118.58 o                         
   8   0   4         44.68         68.32        39.66 o                         
  10   2  -2        368.07        300.38        62.29 o                         
  -6  -8   8        557.83        142.66        48.31 o                         
  -3  -3  -1        278.15        263.27        92.79 o                         
   0  -6  -6        619.34        556.91        62.42 o                         
   0  -4  -5        124.86        109.34        71.20 o                         
   2  -2  -5       2923.85       3331.83        78.92 o                         
   2  -2   7        417.75        447.03        59.49 o                         
   3  -1   6        215.07        214.39        44.19 o                         
   5  -1  -6       2066.86       2200.83        70.37 o                         
   5  -1   6        596.65        674.59        64.40 o                         
   7  -1  -7          1.59          7.80        59.10 o                         
  10   2  -1         64.70         18.71        48.98 o                         
  -6  -6   1       3297.91       3478.06        77.58 o                         
  -5  -5   7        381.25        243.12        52.20 o                         
  -2  -8  -5        871.86        766.63        40.32 o                         
  -2  -2  -1        860.72        978.10       122.69 o                         
  -2  -2   6       1199.31       1275.47        69.21 o                         
  -1  -9  -6        165.70          3.43        59.86 o                         
  -1  -1   5        424.13        409.65        53.28 o                         
   0  -2   7        250.27        205.25        66.58 o                         
   1  -3  -5        316.98        312.89        50.70 o                         
   1  -3   8        409.93        342.22        65.41 o                         
   6   2  -1         75.73         88.75        86.32 o                         
   8  -2  -8        959.10       1080.00        57.66 o                         
   9  -3  -9        484.72        465.60        53.97 o                         
  11  -1  -8        943.03        990.41        48.31 o                         
  11   1   2        116.60         60.95        51.43 o                         
  12  -2  -9       1067.78        892.28        42.80 o                         
  -6 -10  -1        247.93        347.43        52.36 o                         
  -5  -9  -2        562.86        727.10        57.26 o                         
  -2  -6  -4        430.24        474.88        64.65 o                         
   0   0   4       4713.33       4968.37        80.40 o                         
   1  -5  -6        751.88        624.73        62.98 o                         
   2  -6  -7        260.01        328.86        62.99 o                         
   3  -7  -8        524.66        553.04        46.35 o                         
   5   1   4        534.10        530.49        59.35 o                         
   6   2   1         40.80         34.03        67.56 o                         
   8   2   1          1.77        -11.22        60.86 o                         
   9   1   3        416.35        437.09        40.23 o                         
  -1  -3   8        811.95        851.19        65.43 o                         
   0  -2  -3       2306.27       2721.86        91.86 o                         
   2  -4  -6        598.22        638.14        63.94 o                         
   3  -3  -6       1506.19       1630.67        68.89 o                         
   3   1   4       1975.65       2070.99        70.04 o                         
   4  -2  -6       1143.24       1294.22        51.55 o                         
   6  -2  -7        281.24        344.83        62.79 o                         
   7  -3  -8        346.63        431.31        56.04 o                         
   7   1   4        820.35       1065.72        58.13 o                         
   8  -4  -9         62.48         73.62        39.47 o                         
  12   2  -2        708.02        873.15        56.92 o                         
  -7 -11   1        169.95         90.01        57.92 o                         
  -1  -7  -5         24.66         29.14        62.18 o                         
  -1  -1   6       1618.61       1719.09        68.64 o                         
   0  -8  -6        678.83        989.48        63.42 o                         
   3  -5  -7        384.29        381.17        46.00 o                         
   3  -1   7         93.58         71.90        67.08 o                         
   5  -5  -8       1228.44       1698.79        62.43 o                         
   5  -3  -7        118.17        119.16        61.44 o                         
   6  -4  -8        541.21        565.58        59.86 o                         
   6   2   2        200.35        154.45        65.07 o                         
   8   2   2        941.24       1225.15        59.61 o                         
  10   2   1         60.93         60.01        51.24 o                         
  12   2  -1         56.75         69.88        47.29 o                         
  -3  -7  -3         13.28         76.81        61.65 o                         
  -2  -2   7         78.22        133.44        61.85 o                         
   1  -1   7       1186.36       1220.03        64.50 o                         
   2  -2   8        378.92        361.41        43.19 o                         
   9   1   4          5.97        -19.33        59.01 o                         
  11  -3  -9        266.19        239.76        50.02 o                         
  -8 -10   5        493.01        357.09        83.95 o                         
  -7  -7   7         64.36         12.38        65.38 o                         
  -5  -5   8       1241.16       1667.45        46.49 o                         
  -4  -4   8        609.66        712.67        47.84 o                         
  -2  -4   9        110.02        108.40        57.71 o                         
   0  -2   8        396.65        463.53        59.58 o                         
   2  -8  -7        219.22          0.90        64.11 o                         
   4   2   1        155.10        164.17        83.06 o                         
   5   1   5        106.21         63.71        41.67 o                         
   9  -1  -7        299.82        324.25        51.36 o                         
  10  -2  -8        129.31        107.07        49.08 o                         
  -7  -9   2        667.02        611.27        66.06 o                         
  -6  -6   8         63.07         92.17        60.07 o                         
  -4  -8  -2        600.27        638.10        56.81 o                         
  -2  -8  -4         92.64        128.03        58.93 o                         
   0  -6  -5       1138.39       1028.87        44.41 o                         
   0  -4  -4        595.69        642.78        72.68 o                         
   3   1   5       1793.82       1931.86        46.17 o                         
   7   1   5        467.38        490.81        41.92 o                         
  10  -4  -9        129.37        178.08        48.82 o                         
  12   2   1         55.34         73.79        46.07 o                         
  -1  -3   9        467.66        527.82        63.28 o                         
   0   0   6        727.51        814.52        67.03 o                         
   1   1   1         59.00         16.97       171.28 o                         
   1   1   4        314.32        233.73        54.06 o                         
   3  -7  -7         58.89        113.90        62.96 o                         
   9  -5  -9        252.40        318.33        53.75 o                         
  -6  -6   2       3591.80       3121.37        77.47 o                         
  -5  -3   5        325.87        323.78        81.75 o                         
  -4  -6  -1       2079.18       1944.99        67.63 o                         
  -4  -2   4        397.07        348.17        81.56 o                         
  -4  -2   5       4347.34       5136.56        68.16 o                         
  -2  -4  -2        711.44        527.02        79.59 o                         
  -2  -2   8         88.55         87.96        58.00 o                         
   2  -6  -6         21.56         78.67        61.02 o                         
   2  -2  -4       1585.51       1725.94        79.70 o                         
   5  -7  -8        360.19        366.59        40.75 o                         
   6   2   4         89.80        104.87        42.12 o                         
   7  -1  -6        114.42        160.87        56.42 o                         
   8   2   4        121.23         95.01        55.17 o                         
   9  -3  -8        625.36        601.48        51.96 o                         
  10   2   3        119.85        172.26        50.21 o                         
  -6  -8   1          4.09        -55.38        67.26 o                         
  -5 -11  -1         62.49         60.27        48.84 o                         
  -5  -5   9        114.76         84.00        50.94 o                         
  -5  -3   6        584.56        673.15        66.23 o                         
  -4  -4   9          4.50         34.80        43.66 o                         
  -2  -6  -3        226.87        215.84        44.58 o                         
   1  -9  -6         34.43         -0.40        42.39 o                         
   1   1   5       1669.73       1640.40        49.88 o                         
   3   1   6        215.07        166.41        41.22 o                         
   4  -6  -7        277.41        243.63        59.70 o                         
   5  -1  -5       1545.96       1688.19        72.89 o                         
   8  -4  -8        523.02        572.98        55.05 o                         
   8  -2  -7        289.83        323.27        55.53 o                         
  12  -2  -8         29.40         37.10        51.62 o                         
  -7  -7   8        170.82         45.32        47.29 o                         
  -5  -3   4       2048.33       2066.46        89.69 o                         
  -4  -2   6       1126.25       1259.48        52.87 o                         
  -3  -3   9        198.06        280.06        53.84 o                         
  -3  -1   5       4817.07       5110.16        54.22 o                         
   0  -8  -5        318.93        345.83        40.34 o                         
   2  -4  -5        306.41        282.57        66.35 o                         
   2   0  -2        722.86        668.38       152.42 o                         
   3  -9  -7         84.49         31.59        58.56 o                         
   7  -5  -8        467.30        533.69        43.39 o                         
   9   3   1        157.73        189.69        53.48 o                         
  10   0  -6       1442.90       1551.55        60.50 o                         
  -6  -6   9         61.07         45.64        40.54 o                         
  -1  -3  -2        335.19        260.93        91.00 o                         
   0 -10  -5        239.64        353.25        55.01 o                         
   1   1   6        240.10        256.66        57.44 o                         
   2   0   8        745.69        922.86        59.28 o                         
   3  -3  -5          2.00        -42.55        68.08 o                         
   4  -4  -6       1216.15       1352.16        64.15 o                         
   4  -2  -5       4327.59       5291.61        76.23 o                         
   6  -4  -7        579.77        708.14        58.88 o                         
   6  -2  -6        508.94        609.43        63.84 o                         
   6   2  -2         54.45         36.52       102.92 o                         
   7  -3  -7        158.59        166.68        55.93 o                         
   7   3   1          3.24          1.89        59.10 o                         
   7   3   2        802.32        891.77        59.87 o                         
   9   3   2        322.34        332.06        52.67 o                         
  11  -1  -7        645.20        609.81        42.03 o                         
  -6  -4   5         52.35         12.24        86.86 o                         
  -6  -4   6         44.17         26.90        58.75 o                         
  -4  -2   7       1104.78       1127.86        51.21 o                         
  -3  -1   3       2127.06       2059.38       119.52 o                         
  -2   0   4        337.87        314.47        84.31 o                         
   2  -8  -6        623.98        565.50        59.27 o                         
   2   2   4        791.49        774.99        64.96 o                         
   3   1   7         93.58         38.23        58.13 o                         
   5  -3  -6        587.42        697.25        63.68 o                         
  11   3  -1         62.89         69.31        50.21 o                         
  11   3   1        107.75        126.54        44.94 o                         
  -6 -10   1         84.20         51.98        50.61 o                         
  -3  -1   7        212.13        158.44        59.41 o                         
  -2   0   6        496.29        579.33        68.03 o                         
  -1 -11  -4        104.95         39.06        51.25 o                         
  -1  -9  -4        404.60        406.02        37.72 o                         
   0  -6  -4        480.36        512.10        63.67 o                         
   0   0   8        225.67        254.95        56.62 o                         
   1  -7  -5        377.78        371.27        59.11 o                         
   2 -10  -6         54.17         -7.42        55.46 o                         
   2   2   5       4057.57       4652.97        66.39 o                         
   4   2   6        477.84        485.03        52.60 o                         
  11  -3  -8        265.42        233.14        44.16 o                         
  -7  -9   3        186.04        228.77        60.21 o                         
  -7  -7   4        169.93        126.88        91.22 o                         
  -4  -2   3       1791.95       1847.10       120.99 o                         
  -1  -1   9        326.81        335.07        60.04 o                         
   1  -1  -2        124.73        145.93       144.54 o                         
   1   1   7       1186.36       1205.77        44.07 o                         
   7   3   4        524.82        619.22        52.56 o                         
  13  -1  -7         11.73          6.54        43.04 o                         
  -6  -4   8        521.15        547.89        45.85 o                         
  -3 -11  -2        455.84        410.52        49.74 o                         
  -1   1   5        424.13        471.80        71.67 o                         
   1  -9  -5        308.44        357.96        52.39 o                         
   5  -7  -7       1753.69       1735.65        59.62 o                         
   5   3   4        545.58        584.04        41.68 o                         
   8  -6  -8        418.80        436.17        58.09 o                         
   9  -5  -8        136.18         35.02        56.27 o                         
  10  -4  -8        474.62        392.85        52.03 o                         
  10  -2  -7        664.30        687.79        60.07 o                         
  13   3  -1         15.71         13.38        45.01 o                         
  -1   1   6       1618.61       1732.49        64.40 o                         
   0  -4  -3       1278.41       1178.86        56.55 o                         
   1   1   8         89.32        155.37        59.33 o                         
   2  -6  -5        248.82        176.92        59.44 o                         
   4   2   7         44.43          1.95        55.04 o                         
   7   3   5         23.51         25.78        52.27 o                         
  12   0  -6         35.35         10.37        47.74 o                         
  13  -3  -8        611.76        426.03        49.62 o                         
  -8  -8   7        537.20        380.80        82.28 o                         
  -7  -5   7        200.94        225.55        63.50 o                         
  -5  -3   9        551.75        600.59        41.72 o                         
  -4  -4   1        379.52        285.51       100.07 o                         
  -4  -2   9        328.29        365.84        51.64 o                         
  -2  -6  -2        230.11        193.57        69.64 o                         
  -2   0   8        234.15        208.84        58.50 o                         
   0  -8  -4        501.73        520.83        56.70 o                         
   1  -5  -4       1789.66       1564.69        48.64 o                         
   2   2   1        841.63        823.72       114.83 o                         
   2   2   7        417.75        439.64        56.74 o                         
   4  -6  -6         78.54         82.76        60.27 o                         
   6  -6  -7         20.01          9.90        41.85 o                         
   7   3  -1         33.93         39.34        67.63 o                         
   9  -1  -6         33.44         22.71        49.98 o                         
  -7  -5   8        462.19        505.67        62.19 o                         
  -6  -8   2        123.35        148.10        65.60 o                         
  -6  -4   9        685.39        726.35        43.18 o                         
  -1  -7  -3        135.64        142.93        40.30 o                         
  -1   1   3       2317.34       2033.48        72.89 o                         
   0 -10  -4        355.65        213.56        50.38 o                         
   3   3   5          9.80         57.00        58.04 o                         
   5   3   6        357.60        302.23        56.67 o                         
   7  -5  -7        194.23        157.97        59.88 o                         
   8  -4  -7        185.84        254.23        54.58 o                         
   9  -3  -7         11.14          9.47        52.74 o                         
  -7  -5   6         85.71         88.30        78.71 o                         
  -5  -7   1        129.22        129.53        57.62 o                         
  -2  -4  -1        454.85        389.17        82.86 o                         
   0   2   4       3004.15       2878.79        79.94 o                         
   0   2   5        176.68        121.80        47.24 o                         
   1  -3  -3        449.93        468.31        55.40 o                         
   3  -5  -5       2401.21       2561.26        67.83 o                         
   3   3   2        953.39        860.32        77.12 o                         
   5  -5  -6       1758.33       1990.55        62.68 o                         
   6  -8  -7        518.45        553.12        59.46 o                         
   8   4   2        437.57        590.35        54.16 o                         
   9  -7  -8        398.93         33.65        59.14 o                         
  10   4   1        403.55        398.32        47.45 o                         
  10   4   2        253.83        257.07        49.24 o                         
  12  -4  -8         65.03         63.34        47.63 o                         
  -6 -10   2        113.77         56.77        51.55 o                         
  -4  -2  10        103.40        219.55        51.16 o                         
  -1   1   8        627.55        692.23        39.83 o                         
   2 -10  -5         43.19         22.89        60.43 o                         
   2  -4  -4       2855.62       2869.54        53.93 o                         
   3   3   6        217.76        227.23        38.42 o                         
   4  -8  -6        262.95        153.38        59.29 o                         
   6  -4  -6         37.62         35.95        58.99 o                         
   6   0  -4       2081.93       2007.42        67.69 o                         
   8  -2  -6       3177.68       3220.60        58.71 o                         
   9   3  -2         31.48         30.14        58.94 o                         
  10  -6  -8        158.48         20.63        57.88 o                         
  11  -5  -8       1170.64        190.50        53.43 o                         
   0   2   7        250.27        193.10        43.04 o                         
   1  -7  -4        430.81        389.24        60.72 o                         
   2  -2  -3       3923.56       3625.91        72.85 o                         
   3  -1  -3       2147.70       2029.63       105.56 o                         
   4 -10  -6        999.57        -51.37        42.82 o                         
   4  -4  -5       1888.30       2235.47        72.89 o                         
   4   2  -1        141.63         99.80       121.51 o                         
   7  -3  -6        118.63         75.89        59.27 o                         
   7  -1  -5        288.31        286.97        63.29 o                         
  -6  -6   3       1277.43       1280.63        86.19 o                         
  -5  -9   1        934.64        980.53        53.51 o                         
  -5  -5   2        489.91        479.20        87.83 o                         
  -3 -11  -1        264.37        311.40        52.62 o                         
  -1  -5  -2         49.01        -32.81        74.59 o                         
   1   3   5        148.85        146.92        67.22 o                         
   3  -3  -4        523.35        619.98        74.95 o                         
   5  -3  -5        326.04        381.22        72.13 o                         
   6   4   5        110.82         98.18        40.10 o                         
   7  -7  -7         61.01        -35.86        40.97 o                         
  -3  -9  -1        497.45        501.19        35.88 o                         
   1  -9  -4         84.00         73.75        41.48 o                         
   1   3   4        248.05        277.59        71.84 o                         
   1   3   6         48.55         56.84        42.05 o                         
   3  -7  -5        183.77        151.39        43.46 o                         
   4  -2  -4        407.86        439.13        78.45 o                         
   4   4   4         61.31         42.05        42.14 o                         
   4   4   5         93.26         92.00        58.59 o                         
   5  -7  -6        164.91        256.57        44.23 o                         
   5  -1  -4       1050.43       1033.42        77.85 o                         
   6  -2  -5        365.87        359.05        70.39 o                         
   6   4   1        481.29        496.94        64.05 o                         
   7  -9  -7         16.58         -0.03        60.74 o                         
  11  -3  -7        178.22        181.27        49.63 o                         
  -5  -1   8        775.55        847.78        50.42 o                         
  -4   0   8        435.76        480.08        53.99 o                         
  -3   1   7        212.13        276.54        62.13 o                         
   1   3   7          3.98          5.56        62.69 o                         
   3  -9  -5        306.35        306.28        58.25 o                         
   3   3   1        282.28        241.49        90.82 o                         
   5  -9  -6        156.67        -25.74        62.23 o                         
   9  -5  -7        145.52         96.10        56.89 o                         
  10  -4  -7       1223.16       1219.43        56.64 o                         
  11  -1  -6       1121.75       1035.67        54.66 o                         
  -6  -2   8        737.18        910.60        48.50 o                         
  -5  -1   6       2056.66       2261.71        57.10 o                         
  -3   1   6        608.64        644.47        51.33 o                         
  -3   1   8        489.76        441.28        58.86 o                         
  -2   0   2        743.19        474.28       137.54 o                         
  -1   1   2        117.80          5.52       154.37 o                         
   0   2   9        331.36        299.99        42.91 o                         
   2  -6  -4        128.63        168.39        71.48 o                         
   4   4   2        535.83        514.79        71.66 o                         
  10   4  -1         40.06         64.62        53.33 o                         
  -8  -6   8        434.69        488.08        56.80 o                         
  -8  -6   9        156.99        134.98        53.92 o                         
  -6  -2   9       1026.23       1336.77        41.67 o                         
  -3   1   5       4817.07       4708.94        81.53 o                         
  -2   2   6       1199.31       1185.11        67.61 o                         
  -2   2   7         78.22         59.86        63.88 o                         
  -1  -3  -1       1525.22       1254.27        80.25 o                         
   2   4   5        559.13        571.10        61.45 o                         
   4  -6  -5        819.99        783.12        67.76 o                         
   9   5   2        124.54        124.67        52.40 o                         
   9   5   3        341.11        372.14        50.05 o                         
  -5  -1  10         89.64         87.53        51.59 o                         
  -4   0  10         86.08         79.43        57.60 o                         
  -2 -12  -1          4.47          2.00        51.73 o                         
  -2  -6  -1          3.26        -37.96        70.88 o                         
  -2   2   8         88.55         84.22        59.73 o                         
  -1  -7  -2        565.19        474.79        46.34 o                         
   2 -10  -4         19.23         -5.61        59.84 o                         
   2   4   4       4098.29       4780.35        71.45 o                         
   2   4   6       1483.12       1461.94        45.13 o                         
   6 -10  -6         24.97         27.02        61.28 o                         
   6  -8  -6        810.62         32.55        57.09 o                         
   7  -5  -6         91.10         67.16        60.77 o                         
   9  -7  -7        467.84        255.55        64.50 o                         
  13  -3  -7         24.01         22.03        46.84 o                         
  -7  -3   8        346.19        435.77        48.33 o                         
  -7  -3   9        424.05        500.20        40.32 o                         
  -6  -2   6        539.92        564.68        55.46 o                         
  -6  -2  10        770.29       1012.62        33.14 o                         
  -1  -9  -2        189.01        142.64        54.70 o                         
  -1   3   6        470.68        553.67        66.69 o                         
  -1   3   7        169.99        226.60        61.89 o                         
   0  -4  -2       4439.99       4625.71        64.47 o                         
   0   2   2        917.86        833.98        88.41 o                         
   4  -8  -5        195.86        191.69        60.27 o                         
   5   5   5        155.93        150.50        53.92 o                         
   7   5   2        267.95        329.90        55.89 o                         
   8  -4  -6       1223.31       1324.99        63.04 o                         
   9   5   1        206.75        281.52        50.64 o                         
  10  -2  -6        141.36        140.33        56.02 o                         
  11   5   1        251.81        232.79        44.15 o                         
  -7  -3  10        426.36        499.12        39.30 o                         
   3  -5  -4       1746.56       1805.60        73.97 o                         
   5  -5  -5        256.32        289.59        69.64 o                         
   5   5   6        394.88        320.81        38.29 o                         
   9  -3  -6        197.25        172.03        60.31 o                         
  11  -5  -7        625.66        575.45        59.07 o                         
  12  -4  -7         39.90         15.02        49.18 o                         
  13  -1  -6        239.30        164.11        49.53 o                         
  -8  -6   7        540.98        554.23        82.28 o                         
  -7  -3   7        160.89        137.01        66.31 o                         
  -3  -3   1        554.37        442.71       129.74 o                         
  -2  -8  -1        422.76        442.62        58.43 o                         
  -1   3   5        319.49        359.29        50.85 o                         
   3   5   5       1092.30       1092.80        61.10 o                         
   7  -9  -6        126.03         65.98        62.13 o                         
   7  -7  -6         80.45         83.60        61.27 o                         
   8   4  -1        715.48        813.56        59.75 o                         
  -5  -7   2        586.75        586.62        57.26 o                         
  -4 -10   1        270.80        314.25        53.20 o                         
  -2   2   4       1550.86       1733.82        79.48 o                         
   0   4   6         93.30        137.78        59.15 o                         
   1  -9  -3       1253.31       1200.89        43.10 o                         
   1   3   2        318.53        201.51        91.23 o                         
   2  -4  -3       4607.64       5201.45        82.51 o                         
   3   5   4        802.92        905.56        59.15 o                         
   4   4   1        191.55        221.34        75.98 o                         
   5  -7  -5        182.45        189.30        57.77 o                         
   6  -4  -5         57.34        -29.08        66.99 o                         
  -4  -8   1        575.36        671.20        54.50 o                         
   0   4   5        136.87        100.17        66.31 o                         
   0   4   8        381.89        346.19        42.24 o                         
   3  -7  -4       1620.62       1713.82        44.89 o                         
   4  -4  -4       2748.24       2874.96        76.64 o                         
   5  -9  -5        192.16         89.59        40.47 o                         
   8  -6  -6        184.01        194.68        58.71 o                         
   9  -1  -5       2425.53       2582.69        61.27 o                         
  13  -5  -7         32.87          5.28        50.09 o                         
  -8  -4   9         64.60         41.81        39.72 o                         
  -4   0   4        784.58        771.29        67.65 o                         
  -1   3   4       1447.99       1491.08        55.99 o                         
   0 -10  -2         29.25         67.81        52.77 o                         
   0  -6  -2       3983.22       4227.91        70.09 o                         
   0  -2  -1        146.64        149.30       105.39 o                         
   6   6   4        152.21        199.56        52.44 o                         
   6   6   5        162.28        201.47        55.89 o                         
   7  -3  -5         85.28         77.98        64.17 o                         
   8  -8  -6        526.78         68.54        56.19 o                         
   8  -2  -5       2485.87       2601.13        57.73 o                         
   8   6   3        135.37        186.70        50.34 o                         
  12  -2  -6        136.52        122.30        51.45 o                         
  -5   1   8        775.55        841.29        49.76 o                         
  -5   1   9        476.69        498.52        39.58 o                         
  -5   1  10         89.64        112.18        52.50 o                         
  -4   2   8        216.17        224.08        56.70 o                         
  -4   2   9        328.29        366.31        53.60 o                         
  -1 -11  -1         98.96         69.11        48.12 o                         
   0  -8  -2         50.53         78.06        53.51 o                         
   1   5   6        397.30        393.53        53.08 o                         
   1   5   7        511.22        473.54        56.51 o                         
   2   4   2        676.65        514.88        68.58 o                         
   6 -10  -5         51.48          5.99        53.85 o                         
   9  -5  -6         19.35         19.50        51.98 o                         
  -4   2   7       1104.78       1053.52        41.08 o                         
   1   5   8        151.76         62.10        39.04 o                         
   4   6   6         99.57        103.99        32.87 o                         
   6  -6  -5        768.36        792.35        39.37 o                         
   8   6   2        103.49        107.31        31.72 o                         
  -8   6  -3        218.46        129.41        57.79 o                         
  -5   5  -3        118.57         51.66        52.77 o                         
  -6   6   0       6127.73       6383.44        46.02 o                         
  -1 -11   3        311.99        273.51        36.68 o                         
  -9   7   0        212.93        212.11        40.56 o                         
   0  -6   3       1411.65       1314.70        52.30 o                         
   0  -8   3        433.74        306.79        33.92 o                         
  -8   6   3       1079.84       1077.17        61.06 o                         
   1 -11   0        352.07        380.37        30.35 o                         
  -7   5  -3        763.48        764.71        63.66 o                         
   0 -10   3        504.58        581.09        42.48 o                         
   2 -10  -3       1578.53       1750.59        41.25 o                         
  -3   3  -3        366.70        362.83        61.37 o                         
   2  -8   0       1207.01       1057.96        36.86 o                         
  -8   6   0       1016.28       1090.62        44.96 o                         
   2  -6   0       1366.57       1077.74        46.46 o                         
  -9   5  -3        690.89        469.75        44.53 o                         
  -2   2  -3       1921.60       1928.37        76.74 o                         
 -10   0  10        195.65        281.03        51.23 o                         
  -4   4   0       1325.89       1231.25        51.92 o                         
  -6   4  -3        719.22        592.43        54.15 o                         
  -1   1  -3       3023.68       3040.45        88.11 o                         
   2 -10   0        118.61         75.50        30.52 o                         
   1  -7   3       1095.22       1051.76        51.51 o                         
  -7   5   3       5905.36       5751.51        65.59 o                         
   1  -9   3       1074.52       1012.53        38.82 o                         
   2 -12  -3        187.62        226.82        36.22 o                         
  -7   5   0        263.96        245.34        45.44 o                         
   1  -5   3        451.24        341.12        59.16 o                         
  -8  -2  10       1187.36       1276.28        34.66 o                         
  -5   3  -3        156.87         88.20        64.31 o                         
   2 -12   0        583.64        598.03        29.52 o                         
   1 -11   3        396.10        331.69        32.28 o                         
   3  -9  -3       1651.44       1943.16        46.68 o                         
  -9   5   0        273.48        332.49        48.22 o                         
  -7  -3  10        971.84        801.09        32.25 o                         
   3  -9   0       1495.34       1400.96        34.76 o                         
 -11   5   0        745.15        609.13        45.57 o                         
  -7   3  -3        257.37        226.34        61.98 o                         
   3  -7   0        730.04        676.43        43.99 o                         
  -6   4   3       3439.29       3687.64        84.46 o                         
   3 -11  -3        251.57        270.37        42.82 o                         
  -4   2  -3       1847.88       2033.52        65.14 o                         
  -6   4   0        584.14        653.69        48.64 o                         
   3 -11   0        449.88        524.85        35.56 o                         
   2  -8   3        545.01        550.62        38.13 o                         
   2 -10   3        919.58        987.45        51.42 o                         
  -9   5   3        121.96        121.40        62.87 o                         
   2  -6   3       1862.33       1870.21        62.92 o                         
  -6   2  -3        590.48        499.06        65.04 o                         
   3  -5   0         22.59          4.50        49.70 o                         
  -8   2  -3        416.51        377.68        60.25 o                         
   3  -9   3        339.93        354.93        51.83 o                         
   4 -10   0        141.35        126.95        36.03 o                         
   4  -8   0        616.02        623.43        36.89 o                         
   2  -4   3       2825.43       2779.64        66.99 o                         
   3 -11   3        416.41        462.08        38.95 o                         
  -7  -1  10        293.92        334.85        43.89 o                         
   4 -10  -3        408.53        476.79        45.28 o                         
   4 -12   0        832.16        921.45        31.10 o                         
   3  -7   3         93.64        111.03        45.38 o                         
  -8   0  10       2231.63       2275.64        49.03 o                         
  -6  -2  10        978.83       1075.30        38.25 o                         
   0  -8   7        125.81        227.39        47.87 o                         
   4  -8  -3        410.08        435.49        50.94 o                         
  -9   1  -3        565.87        356.75        63.40 o                         
  -5   1  -3        928.48        868.32        69.92 o                         
  -8   4   3       5334.49       5711.62        71.39 o                         
  -5   3   3        268.91        306.10        97.74 o                         
  -7   1  -3        182.39        169.21        63.92 o                         
   4  -6   0       1239.49       1165.84        45.83 o                         
 -11   3   0       2146.28       1692.08        36.86 o                         
  -7   3   0        918.11        834.18        48.90 o                         
   3  -5   3       5792.35       5742.10        70.25 o                         
  -9   3   0        264.64        301.61        37.10 o                         
 -10   4   3        861.93        885.65        61.16 o                         
   4  -8   3       1438.43       1478.76        57.41 o                         
   4 -10   3       1256.18       1298.19        42.78 o                         
   5  -9   0        554.74        541.82        32.79 o                         
   5 -11   0        195.55        175.47        31.93 o                         
  -9   1  10        457.89        449.82        65.90 o                         
 -12   2   0        373.15        326.87        50.95 o                         
  -4   2   0        563.18        483.50        63.76 o                         
   5  -7   0         17.19         -2.95        37.40 o                         
   4  -6  -3       1802.35       1859.26        67.33 o                         
   5 -11  -3        337.38        342.54        47.03 o                         
   5  -9  -3        877.90       1109.59        49.59 o                         
 -10   2   0       1834.26       1812.88        45.96 o                         
 -13   3   3         61.41         87.20        61.74 o                         
  -8   2   0       1943.07       1965.08        48.29 o                         
  -6   2   0        874.51        888.59        57.56 o                         
   4  -4   0       1347.14       1231.93        56.21 o                         
   6 -10   0        326.46        392.24        33.86 o                         
  -7   3   3        436.05        460.91        75.96 o                         
   5  -7   3       1050.38       1160.42        59.63 o                         
  -7  -1  -3        182.39        130.50        61.25 o                         
  -3  -1  -3       2579.76       2481.32        82.35 o                         
   6  -8   0         30.54         33.24        32.16 o                         
 -11   1   0        699.94        709.55        43.01 o                         
  -5  -1  -3        928.48        903.45        72.43 o                         
  -9   3   3        189.80        179.82        46.32 o                         
   5  -5   0       5076.79       5022.56        50.99 o                         
   4  -4   3       5603.07       5767.10        72.08 o                         
  -8  -2  -3        416.51        477.83        56.46 o                         
   6  -8   3        252.15        217.89        63.49 o                         
  -6   0  10       2232.80       2237.55        42.97 o                         
 -12   0   0       2920.83       2567.82        36.76 o                         
   5  -5   3        111.16         81.79        49.33 o                         
  -6  -2  -3        590.48        551.14        57.31 o                         
   6  -6   3        745.89        634.22        64.24 o                         
   6  -8  -3        597.60        646.62        49.31 o                         
 -10   0   0      13300.90      13057.66        44.67 o                         
 -13   1   3        654.84        769.02        60.65 o                         
  -4  -2  -3       1847.88       2022.75        69.26 o                         
 -10   2   3        516.49        634.03        69.10 o                         
  -2  -2  -3       1921.59       1874.69        84.87 o                         
   7  -7   0        422.62        393.08        25.10 o                         
   7 -11  -3        421.22        451.81        40.50 o                         
  -7  -3  -3        257.37        216.60        55.83 o                         
   8 -10   0         41.72         62.70        37.01 o                         
   7  -7   3        345.18        403.33        66.53 o                         
   4  -2   3       1831.14       1998.92        77.37 o                         
   7  -9  -3        317.02        339.58        45.34 o                         
   8  -8   0        753.88        791.69        39.41 o                         
   5  -3   3        153.49        105.78        57.14 o                         
  -7   1  10        293.92        300.55        55.38 o                         
  -8   0   0       1732.61       2004.67        56.10 o                         
   6  -4   0        600.84        589.41        48.97 o                         
 -11   1   3        168.07        154.52        62.13 o                         
  -6   2   3       1687.91       1568.45        85.16 o                         
   4  -2   0        568.93        451.52        47.95 o                         
   7  -5   0        277.80        212.13        40.26 o                         
   1  -3  -3       1310.58       1440.63       121.83 o                         
   7  -5   3        771.59        869.39        56.58 o                         
  -4   0  10        187.36        248.93        39.47 o                         
   5  -5  -3        407.38        409.92        67.00 o                         
   6  -6  -3       1559.90       1806.03        51.67 o                         
   8 -10  -3        972.75       1129.35        48.34 o                         
  -6  -4  -3        719.22        686.51        62.52 o                         
   8  -6   0       1025.85       1038.72        42.15 o                         
   9  -9   0        436.68        408.18        25.04 o                         
  -3  -3  -3        366.70        397.97        78.14 o                         
  -8  -6  -3        218.46         49.06        59.19 o                         
  -7  -5  -3        763.48        710.44        62.15 o                         
   8  -6   3        217.84         96.85        55.21 o                         
   7  -7  -3         77.47         59.44        54.96 o                         
 -12  -4   0        582.07        502.92        47.32 o                         
 -11  -3   0       2146.28       2002.13        49.42 o                         
 -13  -1   3        654.84        492.44        63.37 o                         
  -9   1   3        901.18       1064.54        75.23 o                         
  -1  -3  -3        238.33        255.89        77.72 o                         
   9  -7   0        218.20        262.45        34.92 o                         
  -4  -4  -3       5553.91       5789.99        71.40 o                         
  10  -8   0        342.97        340.96        39.56 o                         
  -7  -1   0       8206.29       8479.17        60.10 o                         
   6  -2   3        583.16        571.50        58.51 o                         
   7  -3   3        260.85        258.25        55.53 o                         
   8  -4   3        651.78        611.37        64.11 o                         
  -5  -5  -3        118.57         47.80        55.90 o                         
   7  -3   0        907.34        706.20        48.37 o                         
   8  -4   0       2127.35       2100.59        42.12 o                         
  -5   1  10        530.15        408.46        54.75 o                         
   5  -1   3        930.30        894.89        63.04 o                         
  -6  -6  -3        744.67        549.27        52.71 o                         
   9  -5   0        262.66        224.83        41.00 o                         
   9  -5   3        671.94        346.82        59.24 o                         
  -8  -2   0       1943.07       1650.02        38.05 o                         
   6  -2   0        925.78        894.09        57.74 o                         
 -10  -4   0        237.27        254.45        46.05 o                         
 -11  -1   3        168.07        158.60        70.32 o                         
  -7   1   3       2684.61       2598.18        75.96 o                         
 -13  -3   3         61.41         -0.13        58.76 o                         
 -12  -2   3        512.00        583.53        65.20 o                         
   7  -5  -3       5898.46       5950.83        61.24 o                         
   9  -7  -3       1191.17       1241.17        57.70 o                         
  -5  -1   0       1539.28       1357.57        62.59 o                         
  -5  -7  -3       1050.83       1139.11        57.15 o                         
  -3  -5  -3       5803.06       6409.07        69.57 o                         
   8  -2   3        417.44        284.66        57.70 o                         
   9  -3   3         50.29         89.22        60.80 o                         
  -4  -6  -3        862.90        985.54        51.53 o                         
   6  -4  -3       3399.14       3653.21        77.51 o                         
   3   1   3       2583.20       2505.48        80.30 o                         
  10  -4   0        258.55        227.99        40.52 o                         
   7  -1   3        182.06        222.02        57.00 o                         
 -10  -6   0       1623.76       1703.87        35.29 o                         
  -6  -2   0        874.51       1006.51        57.55 o                         
   9  -3   0        267.91        320.98        32.10 o                         
  -9  -5   0        273.48        266.26        45.66 o                         
  -5  -9  -3        837.05        782.13        45.22 o                         
 -12  -4   3        610.02        561.48        61.89 o                         
  -7  -3   0        918.11        942.54        36.65 o                         
  -5   1   3       2920.75       2913.35       124.22 o                         
  10  -6  -3        610.34        442.03        54.12 o                         
 -11  -3   3        269.76        183.41        65.82 o                         
 -10  -2   3        516.49        571.97        67.26 o                         
   9  -5  -3        114.88        175.25        56.49 o                         
  11  -7  -3        295.82        256.44        46.50 o                         
 -10  -8   0        337.80        318.62        41.42 o                         
  -9   1  10        457.89        510.12        57.57 o                         
   7  -1   0       8166.42       8832.25        58.43 o                         
   8  -4  -3       5385.74       5590.32        64.62 o                         
  10  -2   3        130.45          1.12        56.94 o                         
  -3  -7  -3         94.03        174.49        58.45 o                         
  11  -3   0       2123.65       1750.26        39.77 o                         
  12  -4   0        572.78        524.79        28.03 o                         
 -12  -6   3        238.50        136.83        58.60 o                         
   5  -3  -3        282.74        311.57        86.44 o                         
   2   2   3       1919.27       1908.71        83.13 o                         
  11  -5  -3        711.45        687.08        53.00 o                         
  12  -6  -3        239.04        169.82        49.91 o                         
   9  -1   0       1137.01       1234.69        43.80 o                         
   7  -3  -3        434.79        466.64        70.82 o                         
   7   1   3        182.06        197.45        66.15 o                         
  10  -4  -3        864.49        913.98        56.91 o                         
  -4  -2   0        563.19        414.62        67.61 o                         
   8   0   0       1858.86       1528.17        48.78 o                         
  -9  -3   3        189.80        129.98        69.04 o                         
  -7  -1   3       2684.61       2703.64        79.03 o                         
   9  -3  -3        185.57        109.85        60.99 o                         
 -10   0  10        195.65        158.18        44.46 o                         
  -8 -10   0         48.00         71.78        42.39 o                         
 -11  -7   3        296.49        210.39        54.16 o                         
  -2  -8  -3        530.99        612.60        63.60 o                         
   6   2   3        583.16        512.06        56.77 o                         
  12  -4  -3        607.93        545.25        56.72 o                         
   9   1   3        569.32        486.49        57.39 o                         
  -7  -7   0        434.23        309.00        32.76 o                         
 -10  -6   3        610.94        551.32        64.22 o                         
   5   1   0       1661.89       1275.97        41.04 o                         
  11  -3  -3        272.84        222.05        49.97 o                         
  10   0   0      13142.07      12368.11        41.60 o                         
  -1  -7  -3       1094.66       1201.12        55.27 o                         
   8  -2  -3       2261.26       2298.28        69.15 o                         
   8   2   3        417.44        310.02        58.04 o                         
   6  -2  -3       1694.07       1596.91        75.45 o                         
  13  -1   0       2065.12       1958.35        42.83 o                         
 -10  -8   3        243.26        143.99        63.88 o                         
  -9  -5   3        121.96        157.61        60.22 o                         
  10  -2  -3        510.33        522.93        62.73 o                         
   9   1   0       1137.01       1122.74        42.63 o                         
   0  -6  -3       1411.00       1383.84        60.97 o                         
   3   3   3        364.48        357.19        74.19 o                         
   5   3   3        153.49         81.11        63.19 o                         
  12   0   0       2980.74       3303.19        50.69 o                         
  -5  -5   0       5080.85       4982.80        53.88 o                         
  10   2   3        130.46         30.05        58.82 o                         
  -6  -8   0         29.69        -28.06        43.90 o                         
  12  -2  -3        514.54        554.05        55.56 o                         
   7   3   3        260.85        218.51        61.16 o                         
  11   1   0        747.59        729.08        44.59 o                         
  -6 -10   0        321.42        390.89        42.18 o                         
  -9  -7   3       1194.05       1288.99        63.49 o                         
  -7   1  10        293.92        286.37        58.20 o                         
  -4  -4   0       1325.89       1186.07        54.78 o                         
   9  -1  -3        899.85        882.31        67.85 o                         
   6   2   0        925.78        772.94        54.27 o                         
   8   2   0       1937.66       1843.22        49.04 o                         
  -9  -9   3       1011.76       1173.27        50.68 o                         
 -11  -7   6        353.67        177.65        57.73 o                         
  14  -2  -3        163.47         78.07        59.01 o                         
   1   3   3        252.06        169.98        80.41 o                         
  -5  -7   0         13.03         33.70        42.35 o                         
  10   2   0       1861.03       1758.35        42.32 o                         
  13   1   0       2065.12       1784.40        45.65 o                         
   0  -8  -3        428.12        439.87        49.02 o                         
  -8  -6   3       1079.84       1172.27        58.73 o                         
  -6  -2   3       1687.91       1512.94        72.90 o                         
  -5  -9   0        686.40        588.30        42.52 o                         
  -5 -11   0        192.83        185.89        42.99 o                         
   4   2   0        568.93        439.27        64.17 o                         
   6   4   3        717.66        741.04        56.58 o                         
  12   2   0        359.78        341.52        41.07 o                         
  -9  -1  10        457.89        485.55        41.60 o                         
  -8   0  10       2231.63       2279.69        46.25 o                         
  -5  -1   3       2920.75       2821.33        84.17 o                         
   4   4   3       5603.07       5616.85        67.47 o                         
   8   4   3        651.78        747.41        59.37 o                         
  -8  -8   3       1245.60       1137.94        51.88 o                         
  -8 -10   3        976.52       1227.60        50.91 o                         
  -4  -6   0       1255.75       1222.43        53.21 o                         
 -10  -8   6        444.08        506.47        57.06 o                         
  -4 -12   0        831.10        899.39        39.79 o                         
  11   3   0       2123.65       2159.45        43.30 o                         
   1  -7  -3       1178.09       1356.46        59.73 o                         
  -4 -10   0        152.13        109.70        28.19 o                         
  -7 -11   3        420.93        468.24        56.25 o                         
   5  -1  -3       2922.12       2761.23        85.95 o                         
   2   4   3       2825.43       2595.77        76.01 o                         
  11   1  -3        168.00        154.47        45.73 o                         
  13   1  -3        657.52        830.19        57.17 o                         
   1  -9  -3       1265.69       1395.06        45.58 o                         
  -9  -9   6        450.89        346.21        55.82 o                         
   9   1  -3        899.85        867.70        68.51 o                         
  -3  -5   0         12.40         46.88        38.13 o                         
   8   4   0       2127.35       2118.74        45.34 o                         
   5   5   3        111.16         56.45        51.08 o                         
  10   4   0        258.55        250.52        31.10 o                         
  12   4   0        572.78        556.47        28.24 o                         
   2 -12  -3        187.62        230.23        40.23 o                         
  -3  -7   0        720.82        755.78        48.01 o                         
  -3  -9   0       1485.96       1555.23        39.68 o                         
  -6  -6   3       1571.37       1641.19        61.97 o                         
   6   4   0        600.84        649.44        47.60 o                         
  10   2  -3        510.33        569.33        60.84 o                         
  -6  -8   3        586.50        673.42        55.91 o                         
   7   1  -3       2685.17       2721.31        68.98 o                         
  -8  -2  10       1187.36       1178.12        31.63 o                         
   3   5   3       5792.34       5990.26        66.37 o                         
  11   5   0        750.96        775.21        42.87 o                         
   2 -10  -3       1578.53       1868.44        43.05 o                         
  -5 -11   3        338.83        334.66        57.22 o                         
   8   2  -3       2261.27       2116.07        70.90 o                         
  11   3  -3        272.84        236.59        60.34 o                         
  -7  -1  10        293.92        297.60        32.34 o                         
   7   5   0        277.80        262.35        43.03 o                         
  -5  -5   3        395.99        346.54        62.39 o                         
  -5  -9   3        886.08       1029.23        56.83 o                         
  -7  -9   6        177.21        110.91        56.41 o                         
  -6   0  10       2232.80       2001.08        50.51 o                         
  -5  -7   3        915.91        921.49        60.34 o                         
   9   3  -3        185.57         90.03        65.51 o                         
  10   6   0       1601.78       1666.90        39.49 o                         
   3 -11  -3        251.57        279.84        42.08 o                         
   4   6   3        873.25        909.57        51.06 o                         
  -2  -8   0       1215.84       1080.97        42.39 o                         
  -5   1  10        530.15        422.43        57.52 o                         
   7   7   3        345.18        347.35        47.05 o                         
  -4   2  10        103.40        167.39        63.42 o                         
  -1 -11   0        356.85        392.07        38.82 o                         
  -6 -10   6         93.97        -15.94        55.27 o                         
  10   4  -3        864.49        895.34        61.01 o                         
   5   5   0       5076.79       4913.88        50.94 o                         
  -7  -3  10        971.84        925.83        40.79 o                         
  -7  -7   7        140.66        257.43        51.32 o                         
   3  -9  -3       1651.44       1891.74        52.60 o                         
  -4  -8   3        403.78        408.30        54.97 o                         
   0 -12   0         11.24        -54.16        36.10 o                         
  11   5  -3        711.45        785.77        53.50 o                         
   9   7   0        218.20        271.90        37.20 o                         
  -1  -9   0       1263.96       1165.23        41.21 o                         
   6   6   0       6113.18       6204.21        46.47 o                         
   1   5   3        451.24        399.72        79.57 o                         
  -1  -3   0       2664.90       2321.28        86.78 o                         
  -6  -2  10        978.83       1018.81        33.60 o                         
   6   8   3        252.15        246.18        53.22 o                         
  -1  -7   0        102.85        -69.18        46.12 o                         
  -2 -12   3        186.45        124.99        45.66 o                         
   9   5  -3        114.88        110.31        60.99 o                         
   7   7   0        422.62        348.76        42.59 o                         
   2   6   3       1862.34       1727.75        58.51 o                         
   3  -7  -3       1234.37       1256.06        60.09 o                         
   0 -10   0        136.59        112.84        34.69 o                         
  10   8   0        342.97        331.34        25.97 o                         
   4 -10  -3        408.53        477.00        42.50 o                         
  -4 -10   6       2289.15       2079.55        60.52 o                         
  -5  -9   7       1394.98       1525.20        58.94 o                         
   3   7   3         93.64        129.95        56.92 o                         
  -5  -1  10        530.15        478.51        37.98 o                         
  -3  -7   3       1203.21       1206.93        63.15 o                         
   1 -11   0        352.07        381.74        36.16 o                         
   8   8   0        753.88        754.12        27.84 o                         
   5 -11  -3        337.38        321.69        41.56 o                         
  11   7  -3        295.82        239.29        62.90 o                         
   0  -8   0        254.65        223.56        41.59 o                         
   2 -12   0        583.64        481.36        33.79 o                         
   3   5   0         22.59         25.74        36.85 o                         
   4   6   0       1239.49       1189.16        50.78 o                         
   5   7   0         17.19         15.49        40.17 o                         
   9   9   0        436.68        307.91        36.54 o                         
   8   6  -3       1089.00       1054.13        50.22 o                         
  -4   0  10        187.36        197.97        41.26 o                         
  -2  -8   3       2863.28       2556.63        55.98 o                         
   6   8   0         30.54         -1.42        41.80 o                         
   5   9   3        838.81        848.34        46.85 o                         
   1  -9   0       1252.35       1180.54        40.96 o                         
  10   8  -3        242.15        142.05        54.91 o                         
   7   9   0        842.79        885.85        36.82 o                         
  -4  -2  10        103.40        193.72        35.61 o                         
   1   3   0       2657.32       1966.45        84.98 o                         
  -1  -9   3       1278.91       1243.00        49.01 o                         
   2 -10   0        118.61         88.61        39.36 o                         
   0 -10   3        504.58        569.78        46.50 o                         
   4 -12   0        832.16        761.59        35.02 o                         
  -3  -7   7        131.74        132.69        58.62 o                         
   0  -4   0       1173.80        796.40        70.05 o                         
   7   7  -3         77.47         13.21        52.40 o                         
   8   8  -3       1226.32       1234.30        65.48 o                         
   1   7   3       1095.22       1125.56        70.71 o                         
   2   8   3        545.01        530.01        57.11 o                         
   6 -10  -3       1152.74       1063.39        43.30 o                         
   7 -11  -3        421.22        360.35        47.45 o                         
   5   5  -3        407.38        375.03        70.45 o                         
  -2  -8   7        907.71        800.54        61.67 o                         
   3   9   3        339.93        352.75        51.29 o                         
   1  -7   0         90.94         93.28        43.59 o                         
   3   7   0        730.04        671.07        46.41 o                         
   4   8   0        616.02        533.08        41.50 o                         
   5   9   0        554.74        558.07        39.60 o                         
   9   9  -3       1011.09       1115.11        55.31 o                         
   0   6   3       1411.65       1432.22        83.97 o                         
   4  10   3       1256.18       1050.79        50.14 o                         
   2   6   0       1366.57       1024.83        50.14 o                         
   6  10   0        326.46        306.56        26.47 o                         
   0  -2   0        866.72        883.23       118.67 o                         
   0  -8   3        433.74        424.73        58.08 o                         
   1  -9   3       1074.52       1089.52        49.85 o                         
   3 -11   3        416.41        259.40        57.23 o                         
   7   9  -3        317.02        314.00        58.46 o                         
  -1  -5   3       5528.63       4841.45        72.13 o                         
   3  -9   0       1495.34       1206.40        39.26 o                         
   4 -10   0        141.35        168.52        42.10 o                         
   5 -11   0        195.55        153.47        35.20 o                         
   2 -10   3        919.58        853.14        46.02 o                         
   0  -8   6       1369.88       1596.68        68.79 o                         
   5   7  -3        912.16        844.87        63.98 o                         
   8  10  -3        972.75       1147.64        53.67 o                         
   1   5   0       3295.24       2065.36        40.44 o                         
   1  -5   0       3295.24       2247.33        40.70 o                         
   3   9   0       1495.34       1309.08        38.55 o                         
   4  10   0        141.35        138.35        39.20 o                         
   5  11   0        195.55        216.13        38.81 o                         
  11   1   0        747.59        647.20        34.35 o                         
  -6  -6   0       6127.73       6254.81        60.37 o                         
  -4  -6  -3        862.90       1000.78        83.82 o                         
  -7  -9   0        849.02        768.37        44.33 o                         
  -7  -7   3         79.53         81.99       119.24 o                         
   7   1   3        182.06        162.95        68.03 o                         
   8   2   0       1937.66       1686.54        48.60 o                         
  13   1   0       2065.12       1747.52        37.25 o                         
   3   1   3       2583.20       2452.75       118.15 o                         
   6   2   0        925.78        780.46        62.10 o                         
  -4  -8  -3       1457.06       1545.79        81.77 o                         
  10   2   0       1861.03       1738.97        43.93 o                         
   1  -1  -3       5078.93       5198.40       156.80 o                         
  -6  -8   0         29.69        -14.64        53.00 o                         
  12   2  -3        514.55        512.75        75.32 o                         
  12   2   0        359.78        303.97        36.56 o                         
   1   1   3       3032.94       2939.22       112.78 o                         
   4   2   3       1831.14       1936.35       103.90 o                         
  -3 -11  -3        416.44        254.34        83.31 o                         
  -5  -7   0         13.03         -3.30        55.12 o                         
   9   3   0        267.91        277.40        45.21 o                         
  14   2  -3        163.47         12.24        65.88 o                         
   2   2   3       1919.27       1953.75       106.16 o                         
   7   3   0        907.34        734.85        55.78 o                         
   7   3   3        260.85        244.73        68.91 o                         
  -1  -5  -3        437.54        410.27       100.30 o                         
   9   3   3         50.29        -20.20        80.10 o                         
   3   3   3        364.48        341.13        97.25 o                         
   8   4   3        651.78        788.62        66.49 o                         
   6   4   3        717.66        760.30        72.94 o                         
  -1 -11  -3        397.59        383.78        69.44 o                         
  10   4   0        258.55        261.62        40.23 o                         
   0   2   3       4640.70       4343.52       115.64 o                         
  -4  -8   0        610.28        630.28        57.28 o                         
  12   4   0        572.78        547.08        35.07 o                         
  -4 -10   0        152.13        175.13        48.10 o                         
   8   4   0       2127.35       2167.61        49.29 o                         
   1   3   3        252.06        230.76       100.19 o                         
  -3  -5   0         12.40         14.73        69.87 o                         
   7   5   3        771.59        658.85        65.51 o                         
  -6 -10   3       1150.13       1163.45        83.13 o                         
   1  -5  -3       5613.91       6155.61       110.30 o                         
  -3 -11   0        446.58        503.37        52.27 o                         
   6   4   0        600.84        639.81        57.70 o                         
   5   5   3        111.16         20.62        77.16 o                         
  13   3  -3         60.59         18.07        82.38 o                         
   1 -11  -3        314.50        249.82        78.83 o                         
   2   4   3       2825.43       2740.64       103.23 o                         
   1  -7  -3       1178.09       1377.92        92.36 o                         
  11   5   0        750.96        706.64        55.33 o                         
   9   5   0        262.66        319.57        47.97 o                         
   3   5   3       5792.34       6062.40        93.05 o                         
                                                                                
